# Supplementary material for: From methylation to myelination: epigenomic and transcriptomic profiling of chronic inactive demyelinated multiple sclerosis lesions
Source: Acta Neuropathol. 2023 Jun 7;146(2):283–99. doi: 10.1007/s00401-023-02596-8 (PMC10328906; doi:10.1007/s00401-023-02596-8)
Supplement: Supplementary file 2 — Supplementary file2 (XLSX 62 KB) [file 401_2023_2596_MOESM2_ESM.xlsx]

## Sheet: Sheet1
Supplementary Table S1: DE genes between MS lesions and NAWM
	logFC	AveExpr	t	P.Value	adj.P.Val
USP32P2	1.25823	3.92744	6.2589	1.65279e-06	0.00646743
KLHL32	1.05859	6.43732	6.14711	2.17795e-06	0.00646743
HS3ST5	1.49686	3.60983	6.02912	2.91834e-06	0.00646743
HAGLR	1.22395	3.89075	6.00743	3.08009e-06	0.00646743
CLASP2	0.799097	7.58694	5.79291	5.26421e-06	0.00815848
CNOT2-DT	1.26169	3.93004	5.75236	5.82818e-06	0.00815848
CPEB2	0.874035	5.32322	5.60151	8.52158e-06	0.00961256
ELMO1	1.04036	5.84409	5.53015	1.02055e-05	0.00961256
PLD1	1.31559	5.92103	5.45243	1.2426e-05	0.00961256
UNC5C	0.995547	5.04191	5.41418	1.3692e-05	0.00961256
CYP2J2	1.06662	4.17892	5.34999	1.61174e-05	0.00961256
MOG	1.7198	5.84095	5.32657	1.71065e-05	0.00961256
CTNNA3	1.1626	6.63582	5.28576	1.89787e-05	0.00961256
MBNL2	0.671815	7.86317	5.28532	1.9e-05	0.00961256
PTPRK	0.709685	5.15443	5.20128	2.35385e-05	0.00961256
COLGALT2	0.839474	6.89352	5.18046	2.48232e-05	0.00961256
USP32P3	0.979609	5.43527	5.16694	2.56949e-05	0.00961256
REEP3	0.869963	7.58087	5.16263	2.59791e-05	0.00961256
DNM3	1.11634	8.11042	5.13612	2.77989e-05	0.00961256
SLITRK2	0.871006	5.15566	5.12335	2.87208e-05	0.00961256
RASGRP3	1.37075	5.94557	5.08827	3.14148e-05	0.00961256
LOC101930421	1.37751	4.14799	5.07346	3.26273e-05	0.00961256
CNTNAP4	1.28339	6.71519	5.06626	3.32342e-05	0.00961256
SPTLC2	0.997971	7.57847	5.06073	3.37074e-05	0.00961256
USP54	0.738485	6.86599	5.0521	3.44596e-05	0.00961256
SILC1	1.26475	7.16112	5.04848	3.47809e-05	0.00961256
ABCA8	1.11008	6.46832	5.04043	3.55041e-05	0.00961256
SLC44A1	0.905554	9.89335	5.01078	3.83032e-05	0.00969665
PDE1C	1.32234	7.6698	4.99683	3.96959e-05	0.00969665
FOLH1	1.24805	5.79418	4.97238	4.22615e-05	0.00969665
PLCL1	1.14681	6.833	4.96733	4.28114e-05	0.00969665
CD47	0.692295	6.73384	4.95779	4.3871e-05	0.00969665
MVK	1.33101	4.05022	4.94593	4.52244e-05	0.00973949
RASGRF2	0.900227	5.3096	4.9215	4.81464e-05	0.0098049
PROX1	0.955662	6.7512	4.90533	5.01844e-05	0.0098049
MOBP	1.35018	12.0536	4.88124	5.33813e-05	0.0098049
DOCK10	1.10487	7.31324	4.87954	5.36153e-05	0.0098049
SPOCK3	1.18373	6.63464	4.87892	5.36999e-05	0.0098049
CNDP1	1.53018	7.85106	4.83195	6.05756e-05	0.0104009
PPP2R3A	0.795783	5.83094	4.82602	6.15037e-05	0.0104009
DACT3	0.984898	5.23903	4.82518	6.16367e-05	0.0104009
EDIL3	1.14645	8.61721	4.79437	6.67072e-05	0.0106326
LRRC8D	0.875431	5.9325	4.77038	7.09454e-05	0.0106326
CLDND1	1.17845	7.94299	4.76489	7.19509e-05	0.0106326
ATP8A1	1.00568	7.68906	4.75904	7.30399e-05	0.0106326
LRP2	1.51819	7.3283	4.75461	7.38761e-05	0.0106326
SECISBP2L	0.758231	9.32883	4.737	7.72917e-05	0.0106326
PRRG1	1.00166	6.73307	4.7238	7.99559e-05	0.0106326
TMEM165	1.01117	7.42777	4.72325	8.00692e-05	0.0106326
PEX5L	0.958187	8.25193	4.71162	8.24974e-05	0.0106326
ARHGEF37	1.08198	5.65423	4.704	8.41276e-05	0.0106326
FAM107B	1.00237	9.254	4.70001	8.49932e-05	0.0106326
TMC7	1.19202	4.66793	4.69053	8.70877e-05	0.0106326
TRAFD1	1.02809	4.22619	4.67687	9.01958e-05	0.0106326
ANLN	1.16836	9.1274	4.67681	9.02115e-05	0.0106326
GCA	0.949071	5.49169	4.66741	9.24151e-05	0.0106326
APBB2	1.02071	5.99898	4.65944	9.4325e-05	0.0106326
ALCAM	0.908789	8.97722	4.65725	9.4859e-05	0.0106326
NT5DC1	0.648929	6.36779	4.6487	9.69634e-05	0.0106326
TF	1.22806	10.5636	4.64456	9.80014e-05	0.0106326
ENPP2	1.20544	8.16372	4.63343	0.000100842	0.0106326
CHN2	0.89465	6.22905	4.631	0.000101473	0.0106326
BTBD3	1.01411	5.42437	4.62618	0.000102737	0.0106326
PCSK6	1.57562	5.76919	4.62123	0.000104051	0.0106326
SLC22A23	0.626769	6.48752	4.61765	0.000105014	0.0106326
ACER3	0.768221	7.026	4.61743	0.000105073	0.0106326
PIP4K2A	1.13128	8.96254	4.59139	0.000112341	0.0110371
FRMD4B	1.1414	7.62261	4.59128	0.000112371	0.0110371
PPP1R14A	1.32054	6.98198	4.58907	0.000113012	0.0110371
PLP1	1.12898	13.4595	4.56928	0.000118904	0.0111779
AIF1L	1.20185	6.84031	4.56471	0.000120308	0.0111779
FAR1	0.776516	7.3544	4.55877	0.000122157	0.0111779
SLC24A2	1.00401	7.92524	4.55124	0.000124542	0.0111779
POPDC3	1.12857	3.65261	4.55015	0.000124891	0.0111779
SLCO1A2	1.11067	9.66894	4.54618	0.000126171	0.0111779
OSBPL1A	0.71375	9.21809	4.54238	0.000127411	0.0111779
ERMN	1.21684	9.91283	4.54013	0.000128148	0.0111779
SLAIN1	1.10149	7.3289	4.53071	0.000131286	0.0111779
CFL2	0.833445	7.1524	4.52819	0.000132137	0.0111779
LPAR1	1.29966	7.51029	4.52458	0.000133368	0.0111779
ASPA	1.07551	7.52339	4.52061	0.000134737	0.0111779
MTRR	0.744372	4.9237	4.52045	0.000134791	0.0111779
SGCD	0.666152	5.93988	4.51391	0.000137074	0.0111779
RASSF2	1.03875	8.10251	4.51091	0.000138135	0.0111779
BCAS1	1.42456	11.3424	4.503	0.000140968	0.0112012
CPOX	1.08351	4.88061	4.5019	0.000141366	0.0112012
ACSL1	0.854107	5.26663	4.49426	0.000144168	0.0113165
MRPL48	0.68192	6.15926	4.44208	0.000164836	0.012586
SYT9	0.94771	4.00213	4.40559	0.00018102	0.0129039
SYNJ2	1.21125	9.14775	4.3941	0.000186439	0.0129039
LOC101929341	1.28643	4.83055	4.37898	0.000193813	0.0129039
LINC00320	1.34594	5.04694	4.37688	0.00019486	0.0129039
ARFGEF3	0.891597	8.02614	4.37011	0.000198275	0.0129039
TULP4	0.692751	6.81067	4.36835	0.000199171	0.0129039
TMTC2	0.744678	6.71198	4.36188	0.000202505	0.0129039
ADCY5	0.826173	5.23719	4.36176	0.00020257	0.0129039
TARS3	0.85747	6.56036	4.36131	0.0002028	0.0129039
ZEB2-AS1	1.30759	7.58201	4.3511	0.000208182	0.012973
SNX6	0.605711	6.95005	4.34705	0.000210359	0.012973
NKX6-2	1.24143	6.78843	4.34676	0.000210517	0.012973
CDK6	0.945232	6.35653	4.33979	0.000214313	0.0130436
PDE8A	0.795683	6.92263	4.33378	0.000217639	0.0130603
DOCK5	1.0022	7.80498	4.31555	0.000228054	0.0134889
RTN4	0.684974	10.9078	4.30526	0.000234151	0.013518
TTYH2	1.10783	7.28966	4.30388	0.000234984	0.013518
SOX2-OT	1.03731	9.75414	4.29366	0.000241221	0.0136121
DIP2B	0.805222	7.1465	4.28902	0.000244108	0.0136121
USP31	0.885351	6.67155	4.26495	0.000259641	0.0140692
FMNL2	0.659746	9.87287	4.26153	0.000261926	0.014102
DOCK9	0.805279	6.51431	4.24886	0.000270567	0.014193
MAP7	0.741849	9.67105	4.24517	0.000273134	0.014193
MFSD6	0.719778	6.51532	4.24428	0.000273754	0.014193
KLHL4	1.4549	5.48339	4.24002	0.000276758	0.0142607
ST18	1.16681	7.59997	4.22959	0.000284256	0.0145577
CAPN3	1.41009	7.44285	4.22107	0.000290525	0.0147735
C10orf90	1.01621	4.94811	4.21911	0.000291987	0.0147735
ZSWIM6	0.673456	7.62815	4.18379	0.000319608	0.0158839
SLC12A2	0.972192	8.60862	4.16148	0.000338377	0.0165234
DLG2	0.802192	7.96946	4.1571	0.000342191	0.0166055
NIPA1	0.950132	5.40872	4.14442	0.000353469	0.0168681
TMEM144	1.06878	9.09176	4.13617	0.000360999	0.0170903
DNAJC6	0.875303	6.61743	4.13488	0.000362195	0.0170903
REPS2	0.771001	5.61021	4.12945	0.000367255	0.0172322
C12orf76	0.850733	5.64231	4.11495	0.000381117	0.0175651
CLCN4	0.673578	6.87065	4.10576	0.000390173	0.0175651
KLHL2	0.748761	5.5079	4.10538	0.000390557	0.0175651
SGK2	1.09093	4.99648	4.10151	0.000394435	0.0175651
TPD52	0.801285	6.89248	4.10102	0.000394923	0.0175651
AK5	1.07017	5.85012	4.09362	0.000402464	0.0175651
UGT8	1.10593	9.00912	4.09305	0.000403052	0.0175651
ATP10B	1.00031	5.40581	4.08945	0.000406771	0.0175651
ZEB2	0.782096	9.46832	4.08638	0.000409969	0.0175651
HHIP	1.33646	7.46022	4.08203	0.000414555	0.0175651
PLAAT3	0.812055	8.37772	4.08079	0.000415861	0.0175651
FRYL	0.807072	8.28701	4.07532	0.000421714	0.0175651
STOX2	0.690022	7.0788	4.07522	0.000421821	0.0175651
KIAA1324L	0.943702	5.72265	4.07235	0.000424924	0.0175651
PAXIP1	0.674705	3.96701	4.07209	0.000425202	0.0175651
PTPRD	0.790322	9.27078	4.07134	0.000426018	0.0175651
PTK2	0.759838	7.29095	4.06671	0.000431082	0.0175651
NDRG1	0.877436	9.94996	4.06664	0.000431156	0.0175651
USP6	0.671646	4.18315	4.066	0.000431859	0.0175651
SH3GL3	1.08828	8.05582	4.06035	0.000438137	0.0175651
APOD	0.886743	9.52508	4.05925	0.000439371	0.0175651
BCL2L1	0.992314	3.93799	4.05846	0.000440249	0.0175651
R3HCC1	0.807735	5.39117	4.05709	0.000441791	0.0175651
ICOSLG	0.998048	5.90379	4.05663	0.000442319	0.0175651
DOHH	1.242	5.22115	4.0545	0.000444725	0.0175651
NIPAL3	0.959778	8.17334	4.05386	0.000445455	0.0175651
LDB3	1.04152	7.19526	4.04104	0.000460258	0.0178968
ZNF536	1.15886	7.28097	4.03545	0.000466868	0.0180148
ACVR1C	0.683247	4.52509	4.03292	0.000469884	0.0180148
TMTC4	1.08864	6.46507	4.03093	0.000472282	0.0180148
FAM95C	1.25445	4.60469	4.021	0.000484385	0.0182437
ZNF738	0.756249	4.81032	4.0168	0.000489594	0.0183387
LACC1	1.18944	6.2134	4.00998	0.000498184	0.0183506
ATP11A	0.652417	5.61397	4.00661	0.000502479	0.0183506
LINC01792	1.42168	4.53949	4.00658	0.000502517	0.0183506
VLDLR	0.822384	5.05735	3.99885	0.000512511	0.0186137
DVL2	0.693296	3.88019	3.99651	0.000515577	0.0186137
EVI2A	0.994237	8.2362	3.9959	0.000516371	0.0186137
ELOVL1	1.17932	6.00528	3.99389	0.000519028	0.0186295
PRKCSH	0.856358	5.06241	3.99103	0.00052282	0.0186858
TGFA	1.07296	4.53159	3.98886	0.000525718	0.0186897
AGTPBP1	0.798439	6.86831	3.98619	0.000529299	0.0186897
NSMCE4A	0.807178	3.8491	3.97258	0.000547966	0.018942
HSPA2	0.883829	7.96766	3.96733	0.000555332	0.018942
ARHGAP33	1.07406	4.03139	3.9619	0.000563055	0.018942
ZNF708	0.601474	6.15173	3.96087	0.000564541	0.018942
PSEN1	0.708596	6.94013	3.95965	0.000566301	0.018942
PTPDC1	0.995434	6.54951	3.95813	0.000568491	0.018942
SYNGR2	0.858479	7.09233	3.95718	0.000569861	0.018942
DPYD	0.605784	5.35666	3.95644	0.000570932	0.018942
TRPM6	1.10349	4.23534	3.94915	0.000581632	0.0190825
TRAPPC10	0.614447	5.84163	3.94512	0.000587618	0.0192039
SEC14L5	1.27498	6.24383	3.94177	0.000592637	0.0192218
SLC5A11	1.13835	7.03367	3.93282	0.000606286	0.0195103
PDE11A	1.28312	3.62463	3.93024	0.00061028	0.0195367
CPB2-AS1	0.904153	5.84475	3.92038	0.000625759	0.0197729
SLC35B3	0.7862	3.98832	3.91345	0.000636881	0.0198394
APBA2	0.96545	5.53734	3.9129	0.000637772	0.0198394
SEMA4D	0.921356	7.89882	3.90842	0.000645064	0.0198471
GARNL3	0.666841	4.47417	3.90532	0.000650161	0.0198471
NXPE3	0.83289	6.88742	3.90409	0.000652196	0.0198471
LRRC63	0.903786	4.26543	3.89667	0.000664602	0.0200791
FAM13C	0.935424	6.93194	3.89324	0.000670406	0.0201819
CLPTM1	0.721325	5.40212	3.88835	0.000678788	0.0202563
LAMP2	0.701067	8.81115	3.88508	0.000684447	0.0202563
ARHGAP22	0.860679	5.88185	3.88472	0.00068507	0.0202563
JPT2	1.03634	5.83251	3.87384	0.000704251	0.020325
CNKSR3	0.881518	5.31652	3.87237	0.000706881	0.020325
CNTN2	1.12557	9.17809	3.87176	0.000707966	0.020325
BACE1	0.801001	8.02852	3.87116	0.000709039	0.020325
AGPAT4	1.04786	7.0749	3.8674	0.000715846	0.02042
TMEM125	1.3981	6.07001	3.86664	0.000717218	0.02042
SEPTIN4	0.931982	8.95007	3.85235	0.000743688	0.0208355
KIAA1755	1.15138	4.48919	3.85152	0.000745247	0.0208355
ABHD17B	0.982376	6.74141	3.8505	0.000747177	0.0208355
RAB40B	0.969728	6.04108	3.84945	0.000749174	0.0208355
MTUS1	0.747553	9.08338	3.84744	0.000753001	0.0208558
OLMALINC	0.704769	5.8598	3.84629	0.000755199	0.0208558
ASPHD1	1.50093	3.99333	3.83623	0.000774702	0.0210553
KCNJ9	1.13862	4.8881	3.83499	0.000777134	0.0210553
SH3TC2	1.30256	7.09842	3.83032	0.00078637	0.0211442
BMP8A	1.29309	3.58523	3.82944	0.000788135	0.0211442
IL1RAPL1	1.05472	6.65602	3.82733	0.000792364	0.0211442
FGFR2	0.739729	6.3889	3.82701	0.000793002	0.0211442
SORT1	0.714415	7.47852	3.82082	0.000805531	0.0213879
RAP1GDS1	0.756498	5.97789	3.81962	0.000807977	0.0213879
TYW5	0.647805	4.17132	3.81581	0.000815795	0.0214792
TMEM63A	1.2074	8.03408	3.81327	0.00082106	0.0215096
ZDHHC20	0.894781	6.73014	3.81279	0.00082207	0.0215096
ATG4C	0.734214	6.77849	3.81012	0.000827647	0.0215154
TAF5L	0.894572	3.76668	3.80887	0.000830265	0.0215154
ANK3	0.962748	9.09743	3.8086	0.000830829	0.0215154
GRID1	0.877687	3.7053	3.80779	0.000832541	0.0215154
ERBB3	1.23547	7.73872	3.80285	0.000843009	0.0215743
MYOT	0.813862	4.6498	3.79938	0.000850432	0.0215743
VWA1	0.962943	6.69087	3.79731	0.000854899	0.0215743
ZDHHC11B	1.16234	4.26652	3.79516	0.00085955	0.0215743
CLASRP	0.826125	5.54872	3.79503	0.000859838	0.0215743
SERPINI1	0.928174	5.65842	3.79472	0.000860506	0.0215743
TMEM235	1.38386	6.00691	3.78922	0.000872563	0.0217413
TMCC3	0.764098	6.91143	3.78747	0.000876437	0.0217413
PIEZO2	1.42188	7.64087	3.7763	0.000901532	0.0219818
CDKN1C	0.965946	8.44933	3.77232	0.000910636	0.0219818
MAP6D1	1.25178	6.66793	3.7597	0.000940133	0.0224962
PGAP2	0.642205	4.28001	3.75725	0.000945987	0.022572
B3GAT1	0.887131	6.92966	3.74928	0.000965209	0.0229346
MAN2A1	0.711799	8.7412	3.74646	0.000972107	0.0229346
ENPP6	1.18741	5.18943	3.73014	0.00101295	0.0236777
QDPR	0.967249	8.66357	3.72931	0.00101507	0.0236777
BCAS3	0.637844	5.4879	3.72534	0.00102528	0.0237787
PXK	1.1082	9.13633	3.72437	0.0010278	0.0237787
C21orf91	0.833902	6.17419	3.72332	0.00103053	0.0237787
INPP5A	1.32751	4.44031	3.71559	0.0010508	0.0241423
MAG	1.22859	9.99903	3.71344	0.00105652	0.024179
DNAH17	1.27225	4.64646	3.71033	0.00106481	0.0242724
PRUNE2	0.922386	7.043	3.70975	0.00106638	0.0242724
TYRO3	0.626885	6.6285	3.70848	0.00106979	0.0242843
MAP7D1	0.739593	8.21064	3.70338	0.00108363	0.0243926
RTKN	1.19182	6.44081	3.70218	0.0010869	0.0243926
S1PR5	1.19766	5.07456	3.70165	0.00108835	0.0243926
GLTP	0.822174	6.99536	3.7001	0.00109261	0.0244064
STMN1	0.813328	9.14557	3.69878	0.00109624	0.0244226
IGSF11	0.779819	4.72876	3.68999	0.00112078	0.0247721
MEIS1	0.94679	4.92251	3.68659	0.0011304	0.024854
SPOCK1	0.797927	8.41423	3.68524	0.00113426	0.0248738
UBA3	0.729451	4.25666	3.68291	0.00114094	0.024955
LHPP	0.949057	7.61479	3.68058	0.00114764	0.0249769
PRR18	1.17223	6.73265	3.68049	0.00114788	0.0249769
DPYSL5	1.01072	6.52452	3.67431	0.00116588	0.0250623
GJB1	1.3331	6.34738	3.66677	0.00118819	0.0253916
GAS7	0.790165	8.6757	3.66478	0.00119415	0.0253916
CADM4	0.603363	6.02054	3.65904	0.00121151	0.02564
SHROOM4	0.848891	5.93864	3.64179	0.00126518	0.0265304
PKP4	0.955694	9.51482	3.64132	0.00126666	0.0265304
PRKCQ-AS1	1.02938	4.46764	3.63881	0.00127466	0.0265719
LANCL2	0.614336	4.84409	3.63792	0.00127752	0.0265719
TMEFF2	0.997846	5.32716	3.63299	0.00129343	0.0266918
LAYN	0.706057	5.56156	3.63155	0.00129809	0.0267223
SAMD12	0.687101	4.85299	3.62035	0.0013351	0.0272172
GLDN	1.21343	7.54353	3.61862	0.00134088	0.027269
SAR1B	0.593937	5.25725	3.61729	0.00134537	0.0272941
NINJ2	1.29769	4.58334	3.6149	0.00135348	0.0273925
LINC00957	0.907046	5.16353	3.61346	0.00135835	0.027425
FEZ1	0.643213	9.11355	3.60972	0.00137115	0.027617
SGMS2	0.756559	5.8624	3.60481	0.00138815	0.0278259
SIK3	0.704762	7.06229	3.60133	0.00140031	0.0279083
NKAIN2	1.03358	5.54213	3.59802	0.00141196	0.0279694
TMEM64	0.908706	3.66597	3.59634	0.00141789	0.0279971
RBP7	1.41576	4.56275	3.59531	0.00142158	0.0279971
RNF144A	0.703334	5.63904	3.58628	0.00145406	0.0284016
TPPP	0.998977	8.74635	3.57806	0.00148429	0.0288579
RAPGEF6	0.673534	5.57239	3.56293	0.00154156	0.0292932
TBC1D12	0.733359	7.29504	3.56016	0.00155228	0.0293534
APBB1	0.678793	6.33445	3.5585	0.00155871	0.0293534
PHLPP1	0.786244	8.5807	3.55369	0.00157757	0.0296422
AGAP1	0.753073	7.88803	3.54799	0.00160019	0.0297345
FAXDC2	0.621074	6.14747	3.54478	0.00161307	0.02982
FIS1	0.77498	6.60704	3.52994	0.00167394	0.0304317
MINDY1	0.821812	5.50932	3.52491	0.0016951	0.0305737
MAP4K5	0.669545	7.80005	3.52462	0.00169631	0.0305737
MARCHF1	0.676244	5.76657	3.51937	0.00171868	0.0306948
TCP11L2	0.625241	5.84131	3.51825	0.00172348	0.0306948
PEG10	0.610693	6.82128	3.5173	0.00172758	0.0306948
MAN2A2	0.821981	6.9646	3.51711	0.0017284	0.0306948
UBE2G1	0.619348	3.98177	3.51098	0.001755	0.0310321
NDUFS7	0.746504	6.71328	3.50659	0.00177429	0.0312289
DSEL	0.698578	7.12761	3.50459	0.00178315	0.0312289
ARHGAP23	0.854889	7.50489	3.50132	0.00179776	0.0312289
SCARB2	0.691605	7.62105	3.49823	0.00181165	0.0312289
SYMPK	0.641352	4.96503	3.49699	0.00181724	0.0312289
LARP6	0.994215	5.99583	3.48596	0.00186785	0.0313266
KIRREL3	1.03279	4.6766	3.48556	0.00186968	0.0313266
DNM3OS	0.8618	6.60668	3.48436	0.00187529	0.0313266
LINC01102	1.18936	4.40913	3.48278	0.00188268	0.0313708
NKAPL	0.7299	4.14878	3.48044	0.00189368	0.0313708
LSS	0.784945	4.99756	3.475	0.00191944	0.0317074
FANCB	0.9606	4.69458	3.47424	0.00192307	0.0317074
SQLE	0.732362	6.20405	3.47377	0.00192532	0.0317074
FUT8	0.662202	7.06053	3.46991	0.0019439	0.0318742
CD22	1.28694	6.25195	3.46427	0.00197136	0.0320611
PACS2	0.73805	7.40866	3.46308	0.00197717	0.0320611
APLP1	0.992248	9.9186	3.46119	0.00198647	0.0321471
HHATL	1.19229	6.61181	3.45814	0.00200161	0.0322677
USP30	0.595898	4.25575	3.45658	0.00200935	0.0322886
ANO4	1.17262	5.0986	3.45634	0.00201059	0.0322886
NPHP3	0.63411	5.29455	3.44899	0.00204762	0.0327681
EML1	0.791241	4.71513	3.44843	0.00205042	0.0327681
PPFIBP2	0.836246	5.62216	3.44725	0.00205646	0.0327681
CLDN11	1.07225	8.9096	3.44441	0.00207102	0.0328199
CCNE2	1.2476	4.59132	3.44309	0.00207781	0.0328654
ADAP1	1.21054	5.50524	3.4364	0.0021126	0.0332904
USP32	0.610149	5.65404	3.43362	0.00212722	0.0333517
SNX22	0.973467	6.98664	3.43136	0.00213915	0.0333517
RAPGEF5	0.911111	8.71511	3.42807	0.00215668	0.0334206
MBP	1.09752	13.7494	3.42283	0.00218484	0.0337325
NECAB1	0.941874	7.19105	3.41917	0.00220476	0.0339153
CLMN	1.11744	7.8245	3.41718	0.00221564	0.0340204
SHC4	0.879977	5.66335	3.41321	0.00223754	0.034294
MVB12B	0.756714	6.99094	3.40718	0.0022712	0.0344952
PIGM	0.618614	6.72303	3.40504	0.00228327	0.0346158
ADIPOR2	0.813188	8.13308	3.40117	0.00230526	0.0347079
ANKS1B	0.890705	7.94591	3.40106	0.00230587	0.0347079
SLC48A1	0.779373	8.01932	3.40016	0.00231103	0.0347156
YPEL2	0.833794	6.92706	3.3994	0.00231537	0.0347156
PLEKHH1	1.09349	7.84563	3.39715	0.00232828	0.0347156
PAQR8	0.59194	8.07748	3.39575	0.0023364	0.0347156
LINC01770	1.29249	6.66708	3.39281	0.00235344	0.0347156
SFRP1	0.897078	6.40044	3.39201	0.00235806	0.0347156
ARHGAP21	0.600213	10.3027	3.38783	0.00238258	0.0348629
RASGRF1	0.964445	4.29651	3.38491	0.00239984	0.0349329
CDK18	1.13777	5.55522	3.37537	0.0024571	0.0353983
GSN-AS1	0.65232	6.71437	3.37424	0.00246396	0.0354245
RNF125	0.928848	3.90341	3.37233	0.00247559	0.0354245
MAP4K4	0.608626	10.5316	3.3694	0.00249356	0.0354245
PLIN3	0.829145	7.72952	3.36886	0.00249688	0.0354245
LOC101928961	1.03917	3.50147	3.36092	0.00254629	0.0357631
SHTN1	0.885745	9.93576	3.3602	0.00255081	0.0357666
GREM1	1.35027	5.82108	3.35889	0.00255911	0.0357904
SLCO3A1	0.637002	7.76473	3.3569	0.00257166	0.0357965
GPR137C	0.832229	3.87332	3.35208	0.00260244	0.0361287
PRDM8	0.610159	4.28398	3.34792	0.00262923	0.036261
CCNI2	0.968271	4.4618	3.33805	0.00269399	0.0367915
ANAPC5	0.696555	6.73329	3.32948	0.00275145	0.0373416
CAMK2N1	0.789581	9.49516	3.31734	0.00283483	0.0380753
RAB33A	1.16023	3.78393	3.30968	0.00288874	0.038512
TMCC2	0.799619	5.94679	3.30004	0.00295798	0.039146
LPGAT1	0.626585	6.99518	3.29857	0.0029687	0.039146
LINC01445	1.79639	3.48034	3.29837	0.00297015	0.039146
PLXNB3	0.999934	5.03188	3.2979	0.00297359	0.039146
FOXRED1	0.714087	3.72904	3.29186	0.00301796	0.0393205
SIRT2	0.724482	6.91399	3.29099	0.00302448	0.0393205
FCHO1	1.10287	3.82325	3.28558	0.00306483	0.0396633
MAL	0.947347	8.33734	3.2776	0.00312545	0.0400773
LGALS3BP	0.732205	5.83123	3.27682	0.00313137	0.040092
HDAC11	0.800081	6.37983	3.27462	0.00314834	0.040248
CERCAM	1.12152	7.10993	3.27141	0.0031732	0.0405041
PDE6B	0.951426	4.82818	3.26235	0.0032444	0.040938
RNF220	0.803365	7.46212	3.26214	0.0032461	0.040938
ZNF146	0.614016	5.45183	3.25367	0.00331408	0.0414211
COL4A5	0.824809	6.22922	3.25233	0.00332493	0.0414949
KCNJ2	0.866645	5.39005	3.25042	0.00334051	0.0415043
LDLRAP1	1.00663	6.15899	3.24972	0.00334624	0.0415142
ADORA1	0.734706	5.78404	3.24706	0.00336806	0.0416618
CARNS1	1.10265	7.79325	3.24571	0.00337923	0.0416771
TUBB4A	0.815053	6.8661	3.24072	0.00342074	0.0420041
HR	0.932459	3.85502	3.22613	0.00354485	0.0429072
CDK19	0.818107	7.82443	3.22607	0.00354537	0.0429072
CDH19	0.8192	6.58864	3.2213	0.00358684	0.0432222
TTLL7	0.875619	9.28816	3.21786	0.00361707	0.043481
TYMSOS	1.41956	4.03284	3.21333	0.00365722	0.0438189
RPS6KB2	0.794401	3.83419	3.21227	0.00366674	0.0438704
ENOPH1	0.760664	5.59146	3.20833	0.0037021	0.0441675
TSEN15	0.6787	4.86092	3.20165	0.00376286	0.044702
DYSF	1.36587	5.63569	3.19909	0.00378638	0.0448545
HAPLN2	1.2434	5.95129	3.19774	0.00379892	0.0449396
SEMA3B	0.929937	7.17464	3.19466	0.00382751	0.0450873
TMEM151A	1.11193	5.70241	3.18657	0.00390355	0.0456062
BOK	0.98909	6.0523	3.18651	0.00390414	0.0456062
C4orf48	0.721942	6.38526	3.18242	0.00394319	0.0459985
ZDHHC9	0.797699	8.18055	3.18159	0.00395111	0.0460269
RNASE1	1.07771	7.80714	3.17922	0.00397394	0.0461348
ABCA2	1.02103	7.08775	3.17851	0.00398086	0.0461348
DUSP26	0.846664	3.9665	3.17665	0.00399887	0.0461353
PHLDB1	1.00061	4.41149	3.17314	0.00403311	0.0462761
GRM3	1.01459	6.91523	3.16672	0.00409653	0.0466178
RHBDL2	1.02661	4.82952	3.16663	0.00409748	0.0466178
KIRREL3-AS2	1.18343	5.21351	3.16133	0.00415046	0.0468951
EBLN2	0.666847	3.82778	3.15973	0.00416661	0.0469106
PAQR6	0.69605	8.02168	3.15238	0.00424159	0.0476271
HIP1	0.672668	7.45922	3.14252	0.0043442	0.0483967
MOSPD2	0.68841	6.14731	3.14229	0.00434668	0.0483967
AMER2	0.879571	10.0267	3.14051	0.00436544	0.0483967
HECW2	0.765278	5.24999	3.13429	0.00443173	0.0488479
FAM131B	0.818333	4.95263	3.132	0.00445634	0.0489266
PLPP2	1.00537	6.01667	3.132	0.00445635	0.0489266
FAM124A	0.818013	6.43028	3.12236	0.00456146	0.0496909
PLCB4	-1.19952	4.82201	-5.50302	1.09311e-05	0.00961256
MAGI3	-0.748425	5.25465	-5.31602	1.75716e-05	0.00961256
CD151	-0.868406	4.63643	-5.12219	2.88061e-05	0.00961256
TLE1	-1.01388	5.77358	-5.11587	2.92749e-05	0.00961256
BEND5	-0.645966	4.07312	-5.0283	3.66236e-05	0.00961256
CHMP3	-0.657649	5.57042	-4.97546	4.19295e-05	0.00969665
TLE3	-0.847333	5.30161	-4.93403	4.66249e-05	0.00979007
DIAPH1	-0.962863	4.90152	-4.89597	5.14029e-05	0.0098049
PHACTR2	-0.723334	6.15696	-4.82067	6.23541e-05	0.0104009
UNG	-0.866431	4.46551	-4.81569	6.31557e-05	0.0104009
STK33	-1.18278	4.06367	-4.77197	7.0656e-05	0.0106326
ALDH5A1	-0.80783	6.08175	-4.75275	7.42291e-05	0.0106326
SPATA33	-0.651197	4.1122	-4.70256	8.44384e-05	0.0106326
UTRN	-0.734237	7.78873	-4.6898	8.7251e-05	0.0106326
E2F3	-1.05901	4.45515	-4.67205	9.13208e-05	0.0106326
DHRSX	-0.795875	4.13248	-4.64127	9.8833e-05	0.0106326
LUZP1	-0.808162	5.78932	-4.63527	0.000100366	0.0106326
CARMIL1	-1.06895	4.58454	-4.57301	0.00011777	0.0111779
MAST4	-0.78216	6.22635	-4.51013	0.00013841	0.0111779
DLGAP4	-0.756202	4.76409	-4.47941	0.000149771	0.0116474
ITIH5	-1.11995	4.31514	-4.42495	0.000172245	0.0129039
RHOC	-0.994198	4.9614	-4.4155	0.000176476	0.0129039
CSGALNACT1	-0.782885	5.50304	-4.41144	0.000178322	0.0129039
SESN3	-0.718743	6.9519	-4.40036	0.000183468	0.0129039
USP53	-0.970449	6.48342	-4.39384	0.000186563	0.0129039
FGD6	-1.14885	4.01435	-4.38726	0.00018974	0.0129039
DBN1	-0.942869	4.1633	-4.38417	0.000191249	0.0129039
PRELP	-1.17959	4.97218	-4.38383	0.000191415	0.0129039
LRRC6	-1.06782	5.33463	-4.38288	0.000191884	0.0129039
RIPOR1	-0.886266	4.41526	-4.38279	0.000191931	0.0129039
TMEM150C	-0.720945	5.06114	-4.37973	0.000193443	0.0129039
JAG1	-1.18334	4.15047	-4.36365	0.00020159	0.0129039
MT1F	-0.959727	6.71504	-4.3512	0.00020813	0.012973
ARHGAP42	-1.03134	4.48434	-4.34474	0.000211609	0.012973
MTA3	-0.653374	4.0047	-4.33368	0.000217697	0.0130603
KNDC1	-1.00152	4.05329	-4.3074	0.000232873	0.013518
CLVS2	-1.17377	3.67608	-4.30526	0.000234151	0.013518
TRAF3IP1	-1.01984	6.1596	-4.30101	0.000236721	0.0135253
ECHDC2	-1.2297	4.24204	-4.28841	0.00024449	0.0136121
EHD2	-0.78962	3.96815	-4.28804	0.000244722	0.0136121
CRIP2	-0.771689	5.91102	-4.28381	0.000247391	0.01367
DDAH2	-1.09982	3.97666	-4.26967	0.00025652	0.0139903
PBDC1	-0.616155	4.6898	-4.25655	0.000265287	0.0141903
SH3RF3	-1.09271	4.11978	-4.25412	0.000266945	0.0141903
NFATC2	-1.1144	4.10553	-4.24882	0.000270592	0.014193
COL6A1	-1.01052	5.54557	-4.18412	0.000319337	0.0158839
TIMP3	-1.02659	7.64243	-4.17226	0.000329176	0.0162632
PARD3B	-0.895545	6.4563	-4.1625	0.0003375	0.0165234
REEP2	-0.851937	3.76795	-4.15491	0.000344112	0.0166055
N4BP2	-0.767028	4.82352	-4.15278	0.00034599	0.0166055
RIPOR2	-1.01044	3.83438	-4.11756	0.000378589	0.0175651
SYF2	-0.596166	6.73945	-4.09588	0.000400142	0.0175651
PAX6	-1.11965	4.73921	-4.09366	0.000402422	0.0175651
ID1	-1.0001	5.19428	-4.07421	0.000422912	0.0175651
ARHGAP6	-0.847525	4.25815	-4.06214	0.000436139	0.0175651
SELENBP1	-0.885601	4.81373	-4.06165	0.000436689	0.0175651
NR2F1	-1.0006	8.12045	-4.04439	0.000456344	0.0178271
NEK11	-0.97179	5.92461	-4.03179	0.000471247	0.0180148
TCEAL2	-0.707829	7.04175	-4.02949	0.000474016	0.0180148
RPGR	-1.21169	4.99371	-4.02234	0.000482734	0.0182437
ZEB1	-0.971497	8.13203	-4.01401	0.000493088	0.0183387
CFAP44	-1.18694	5.74797	-4.01372	0.000493458	0.0183387
ZNF346	-0.716272	4.2868	-4.00675	0.000502296	0.0183506
MEF2C	-0.79199	6.84077	-3.98597	0.000529603	0.0186897
ADGRA3	-1.19952	4.24892	-3.97978	0.000538014	0.0188409
SPTAN1	-0.905687	7.05765	-3.97952	0.000538376	0.0188409
GFAP	-1.09187	13.0049	-3.96799	0.000554403	0.018942
ITPRIPL2	-0.663842	6.24999	-3.9659	0.000557365	0.018942
PDP1	-0.932835	5.0285	-3.95632	0.000571112	0.018942
MSN	-0.683507	7.4099	-3.95475	0.000573405	0.018942
FBLN1	-1.42497	4.1192	-3.9409	0.000593959	0.0192218
ELK3	-0.681834	4.9076	-3.94019	0.000595031	0.0192218
SEPTIN11	-0.743659	8.88934	-3.92411	0.000619848	0.0197201
EGFR	-0.968477	5.28374	-3.91955	0.000627072	0.0197729
MAP3K20	-0.975892	6.4822	-3.91777	0.000629924	0.0197729
MIR99AHG	-0.603591	5.6512	-3.91714	0.000630926	0.0197729
PDXK	-0.65746	6.30875	-3.90636	0.000648454	0.0198471
UNC93B1	-1.29867	4.03302	-3.90602	0.000649014	0.0198471
NR2F1-AS1	-1.01466	4.72488	-3.89859	0.000661361	0.0200533
DNALI1	-1.25788	4.65213	-3.88556	0.000683608	0.0202563
ZNF503	-1.20302	3.99703	-3.8833	0.000687549	0.0202563
NTRK3	-0.726465	6.6423	-3.88066	0.000692172	0.0202563
SH3BGRL2	-0.811426	5.29666	-3.87184	0.000707819	0.020325
CCDC191	-0.777742	6.02559	-3.86029	0.000728861	0.0206396
TNFRSF1A	-1.16838	4.941	-3.85976	0.000729844	0.0206396
NES	-0.974426	5.99255	-3.85397	0.000740648	0.0208355
PLEC	-0.670992	6.48327	-3.84511	0.000757455	0.0208558
WASF3	-0.648052	8.14068	-3.84387	0.000759836	0.0208558
MPP6	-0.72773	6.83847	-3.83885	0.000769564	0.0210007
DIAPH2	-0.729809	5.17322	-3.82884	0.000789334	0.0211442
PALMD	-1.02289	5.22602	-3.80186	0.000845107	0.0215743
CEP112	-1.11453	4.68223	-3.80086	0.000847262	0.0215743
FAM107A	-0.848294	12.4492	-3.79985	0.000849427	0.0215743
CCDC173	-1.34707	5.86524	-3.78698	0.000877521	0.0217413
KRAS	-0.597073	5.80981	-3.78542	0.000880988	0.021763
RNF19A	-0.877306	7.21594	-3.77787	0.000897966	0.0219818
LGALS3	-1.00162	5.10089	-3.77655	0.000900968	0.0219818
ULK3	-0.829001	4.02915	-3.7743	0.000906094	0.0219818
CYP46A1	-0.827494	4.16531	-3.77226	0.000910783	0.0219818
CEBPB	-1.31913	4.34867	-3.77036	0.000915155	0.022024
NUPR1	-0.936622	5.99175	-3.76919	0.000917882	0.0220265
CCDC181	-0.9434	4.6864	-3.74828	0.000967637	0.0229346
ANKRD35	-0.83614	4.04641	-3.74731	0.000970012	0.0229346
PPP1R3C	-1.2654	4.70127	-3.73825	0.000992431	0.0233485
SFXN5	-0.752002	4.66989	-3.70328	0.0010839	0.0243926
PXN	-0.64031	5.06106	-3.70138	0.00108908	0.0243926
LPP	-0.628104	6.77945	-3.69187	0.0011155	0.0247721
PTPN14	-0.797591	4.95118	-3.69061	0.00111903	0.0247721
LINC00472	-0.770371	4.55103	-3.68811	0.00112611	0.0248246
NME4	-0.773234	4.55751	-3.67905	0.00115207	0.0249864
UBE2Q2P1	-0.698373	4.92858	-3.67402	0.00116673	0.0250623
SYNPO2	-0.972781	6.73742	-3.66493	0.00119371	0.0253916
CPT1A	-0.642136	5.5867	-3.6589	0.00121194	0.02564
TMEM47	-0.948678	6.76128	-3.64318	0.00126074	0.0265304
FARP1	-0.595297	5.75609	-3.63773	0.00127814	0.0265719
LMO3	-0.946384	5.84463	-3.63669	0.00128145	0.0265751
OSBPL6	-0.797544	4.45682	-3.6352	0.00128627	0.0266094
MYBPC1	-0.824636	5.42984	-3.62966	0.00130429	0.0267841
MSRB3	-0.905252	5.636	-3.62529	0.00131864	0.0270128
CDS1	-1.51813	3.87366	-3.60735	0.00137932	0.0277152
MYOF	-0.933665	4.05831	-3.60334	0.00139325	0.0278616
KANK2	-1.05549	4.665	-3.60078	0.00140223	0.0279083
CEP89	-0.741051	4.91137	-3.59446	0.00142461	0.0279971
CRLF1	-2.4101	3.98888	-3.58887	0.00144468	0.0282841
GOLIM4	-0.845033	8.55342	-3.58498	0.00145882	0.0284283
LRRFIP1	-0.770363	6.8781	-3.57661	0.00148969	0.0288959
MOK	-0.956391	3.99095	-3.57003	0.00151443	0.0291308
AEBP1	-1.20623	5.96027	-3.56957	0.00151616	0.0291308
MAATS1	-1.20805	4.92811	-3.56678	0.00152679	0.029152
CELF2	-0.72528	7.74082	-3.56667	0.00152719	0.029152
SLC3A2	-1.02842	5.61341	-3.56476	0.00153452	0.0292254
FLNA	-0.65961	6.54784	-3.55926	0.00155577	0.0293534
ABCC9	-0.988518	5.10701	-3.55902	0.00155671	0.0293534
TLR4	-0.8136	5.15404	-3.55255	0.00158206	0.0296561
PRR11	-0.609322	5.62457	-3.54419	0.00161544	0.02982
PARP14	-0.803536	6.4312	-3.53873	0.00163763	0.0300961
SPEF2	-1.15535	5.08493	-3.53774	0.00164169	0.0300961
PDE7B	-0.73746	4.32527	-3.5369	0.00164513	0.0300961
TENM4	-0.832461	4.21385	-3.5274	0.00168458	0.0305589
DAAM1	-0.764355	8.23173	-3.51895	0.00172046	0.0306948
CASC2	-1.07725	4.94091	-3.51706	0.00172862	0.0306948
SMS	-0.659314	5.3204	-3.51184	0.00175122	0.0310307
PARVA	-0.984089	4.25647	-3.5099	0.00175973	0.0310504
MARK1	-0.732112	4.39658	-3.50468	0.00178276	0.0312289
BMS1P2	-0.792494	3.8921	-3.50146	0.00179714	0.0312289
SPN	-1.12604	3.90551	-3.4998	0.00180458	0.0312289
FILIP1	-0.832789	4.64955	-3.49877	0.00180921	0.0312289
AHNAK	-0.811602	7.57861	-3.49704	0.00181704	0.0312289
KIAA1671	-0.943156	4.48691	-3.49678	0.00181819	0.0312289
FAM227A	-0.950964	4.36104	-3.49206	0.0018397	0.0313266
SLC7A11	-0.88599	6.61611	-3.48657	0.00186501	0.0313266
GRAMD2B	-0.72204	7.09293	-3.48419	0.00187609	0.0313266
ARHGAP18	-0.953524	4.24549	-3.48117	0.00189025	0.0313708
OSBPL3	-1.01973	4.06682	-3.46996	0.00194365	0.0318742
HIPK3	-0.651447	6.26626	-3.4693	0.00194684	0.0318742
CGNL1	-0.980913	6.61964	-3.46305	0.00197734	0.0320611
HIPK1	-0.61651	7.09543	-3.45956	0.00199455	0.0322158
ERO1A	-0.688976	4.37957	-3.43347	0.00212798	0.0333517
RGL2	-0.654383	4.55086	-3.43274	0.00213184	0.0333517
AKAP13	-0.779471	7.28977	-3.43145	0.00213866	0.0333517
CFAP43	-1.52201	5.09463	-3.42865	0.00215359	0.0334206
AKAP12	-0.85761	8.23294	-3.42297	0.0021841	0.0337325
PTMS	-1.03657	5.85573	-3.42078	0.00219601	0.0338428
AMOTL1	-0.73237	4.55935	-3.40908	0.00226054	0.0344952
EZR	-0.80125	7.49054	-3.40799	0.00226665	0.0344952
MED12L	-0.748734	5.18879	-3.40732	0.00227044	0.0344952
SEPTIN9	-0.691855	6.05593	-3.40357	0.00229163	0.0346176
NAT8L	-0.597745	5.32996	-3.39684	0.0023301	0.0347156
PDE4A	-0.933273	3.97512	-3.3937	0.00234826	0.0347156
AHDC1	-0.708486	5.31415	-3.39331	0.00235053	0.0347156
FAM111A	-0.605002	4.81154	-3.39095	0.00236425	0.0347156
TPM2	-0.801833	4.06034	-3.38638	0.00239112	0.034927
CC2D2A	-0.605412	5.27929	-3.38565	0.00239543	0.0349292
DNAL1	-0.805846	5.88332	-3.3817	0.00241894	0.0351361
SPOCK2	-0.809841	6.09322	-3.37611	0.00245258	0.0353983
ANXA2	-1.31992	5.09979	-3.37549	0.00245637	0.0353983
PTH1R	-0.856168	4.29352	-3.37168	0.00247959	0.0354245
CST3	-0.854232	7.79798	-3.3701	0.00248929	0.0354245
VOPP1	-0.658816	5.77305	-3.36913	0.0024952	0.0354245
JDP2	-0.676485	5.11407	-3.36306	0.0025329	0.0357054
TSHZ2	-0.912091	6.22786	-3.36298	0.00253338	0.0357054
SMIM10	-0.664589	4.93037	-3.36225	0.00253793	0.0357054
EIF4EBP2	-0.684651	5.97112	-3.3565	0.00257424	0.0357965
MRO	-0.798306	5.74678	-3.35133	0.00260724	0.0361357
CDIP1	-0.59688	5.9049	-3.34917	0.00262117	0.0362278
SYNE2	-0.883309	7.12456	-3.34896	0.00262251	0.0362278
TMEM220	-0.674528	4.07911	-3.34664	0.00263754	0.0362936
CEBPG	-0.924816	3.95316	-3.34284	0.0026624	0.0365384
INHBB	-1.20521	3.91938	-3.3401	0.00268041	0.0367256
PARD3	-0.785768	5.81023	-3.33938	0.00268514	0.0367305
CSRP2	-1.07619	4.78208	-3.32939	0.00275205	0.0373416
CAMK1D	-0.77416	6.93026	-3.31978	0.0028179	0.03795
KIF3B	-0.59247	6.92843	-3.31691	0.00283786	0.0380753
PLCE1	-0.751663	6.4442	-3.31604	0.00284396	0.0380964
GPX1	-0.675577	5.63189	-3.31501	0.00285112	0.0381315
MYH10	-0.765164	6.15268	-3.31197	0.00287256	0.0383571
TCEAL5	-0.78743	5.94092	-3.30748	0.00290438	0.0386591
ANKRD42	-0.696541	4.01435	-3.30374	0.00293124	0.0389549
RBMS3	-0.879834	4.54614	-3.30274	0.00293841	0.0389884
CA8	-0.887989	3.67803	-3.29511	0.002994	0.0392875
PRCP	-0.940669	5.35549	-3.29287	0.00301053	0.0393205
MTRNR2L1	-0.63378	10.1517	-3.29043	0.00302859	0.0393205
MT1G	-1.11905	5.59511	-3.27927	0.00311261	0.040035
PALLD	-0.760958	7.68005	-3.27803	0.00312215	0.0400773
TCEAL6	-0.753997	6.15402	-3.26926	0.00318997	0.0405947
EPHB1	-0.709724	3.9571	-3.26644	0.00321208	0.0408143
CCDC30	-0.756753	5.3723	-3.26468	0.00322597	0.0409289
PSME3	-0.624417	4.84717	-3.26368	0.00323389	0.040938
PAK1	-0.621546	5.64288	-3.26213	0.00324619	0.040938
ACSS3	-0.766975	4.00847	-3.25925	0.0032691	0.0411338
RANBP3L	-0.908589	4.73243	-3.25895	0.0032715	0.0411338
APOBEC3C	-0.896289	4.26055	-3.24571	0.00337921	0.0416771
IFT57	-0.602469	5.00825	-3.24277	0.00340364	0.0419167
PHYHD1	-1.02678	4.75532	-3.23685	0.00345319	0.0423406
IGFBP5	-0.848437	8.12622	-3.23346	0.00348196	0.0426311
CCDC34	-0.751018	4.16752	-3.2322	0.00349264	0.0426997
YAP1	-1.02367	4.92517	-3.22737	0.00353408	0.0429072
ARRDC4	-1.01015	7.09307	-3.22618	0.00354436	0.0429072
DDR2	-0.958561	7.79872	-3.22494	0.00355513	0.0429634
VCL	-0.665595	4.96999	-3.21768	0.00361867	0.043481
DNAH11	-1.73783	4.4741	-3.21604	0.00363316	0.0435927
TPM1	-0.627512	6.64557	-3.20868	0.00369893	0.0441675
CERK	-0.693625	4.27045	-3.20347	0.00374621	0.0445672
RSPH3	-0.872546	5.14076	-3.19923	0.00378515	0.0448545
GPR161	-0.593399	4.00742	-3.19538	0.0038208	0.0450873
CTDSPL	-0.622307	4.80253	-3.19501	0.0038242	0.0450873
HLA-E	-0.69204	8.41367	-3.19044	0.00386701	0.0454252
EMID1	-0.919579	4.27769	-3.17716	0.00399396	0.0461353
ENHO	-0.594325	5.34629	-3.17014	0.00406263	0.0464245
SYNPO	-1.34051	4.16673	-3.1689	0.00407488	0.0465013
AXL	-0.749447	4.73009	-3.1662	0.00410174	0.0466178
SORBS2	-0.785328	4.50912	-3.16346	0.00412915	0.0468026
RYR1	-0.899257	4.65279	-3.16098	0.00415406	0.0468951
MEIS3P1	-0.798835	4.71999	-3.14175	0.00435232	0.0483967
ARPC1B	-0.752565	4.1802	-3.14086	0.00436178	0.0483967
POU2F2	-0.811827	5.20279	-3.14029	0.00436775	0.0483967
CLSTN2	-1.04261	4.93176	-3.13792	0.00439296	0.048548
GPRC5C	-0.854361	3.8084	-3.13638	0.0044093	0.0486645
SLC7A5	-0.680317	5.0657	-3.12887	0.00449022	0.0492342
PPP1R1A	-0.850086	4.60206	-3.12432	0.0045399	0.0496265
EMX2OS	-0.971558	5.56411	-3.12387	0.00454489	0.0496265
WWTR1	-1.01054	6.70687	-3.12173	0.00456847	0.0497028
