# Supplementary material for: From methylation to myelination: epigenomic and transcriptomic profiling of chronic inactive demyelinated multiple sclerosis lesions
Source: Acta Neuropathol. 2023 Jun 7;146(2):283–99. doi: 10.1007/s00401-023-02596-8 (PMC10328906; doi:10.1007/s00401-023-02596-8)
Supplement: Supplementary file 3 — Supplementary file3 (XLSX 1159 KB) [file 401_2023_2596_MOESM3_ESM.xlsx]

## Sheet: Sheet1
Supplementary Table S2: DMPs between MS lesions and NAWM
CpG probe	logFC	P.Value	adj.P.Val	CHR	MAPINFO	UCSC_RefGene_Name	UCSC_RefGene_Group	Relation_to_UCSC_CpG_Island	Regulatory_Feature_Name	Regulatory_Feature_Group	DNase_Hypersensitivity_NAME	OpenChromatin_NAME	TFBS_Evidence_Count	Methyl450_Loci	SNP_ID	SNP_DISTANCE	SNP_MinorAlleleFrequency
cg04168675	0.145349	1.9862e-06	0.00667102	2	225809655	DOCK10	Body				chr2:225809520-225809750		NA	TRUE	rs150206992	4	0.002196
cg16374517	0.0741219	2.15853e-06	0.00667102	4	119779202	SYNPO2	Body				chr4:119779020-119779250		NA	NA
cg13361275	0.0650041	4.16191e-06	0.00667102	2	159331163	PKP4;PKP4;PKP4;PKP4;PKP4	5'UTR;5'UTR;5'UTR;5'UTR;5'UTR				chr2:159331120-159331435		NA	NA	rs181016645;rs559918148;rs527471124	41;22;14	0.001398;0.000200;0.000200
cg01433296	-0.0569625	4.2789e-06	0.00667102	8	41164606	SFRP1	Body	N_Shore			chr8:41163920-41164810		NA	NA
cg15913157	0.0555669	4.89428e-06	0.00667102	2	206223286	PARD3B;PARD3B;PARD3B	Body;Body;Body				chr2:206223060-206223550		NA	TRUE	rs576063243	21	0.0002
cg00854315	-0.106887	4.99178e-06	0.00667102	12	100305873	ANKS1B	Body				chr12:100305800-100306130		NA	NA	rs190170623;rs578134744	33;1	0.000599;0.000200
cg09111971	0.0670239	5.37506e-06	0.00667102	3	134573293	EPHB1	Body				chr3:134573160-134573530		NA	NA	rs13078595	38	0.307109
cg17411918	0.0883458	5.67142e-06	0.00667102	14	50942455	MAP4K5;MAP4K5	Body;Body				chr14:50942220-50942470		NA	NA	rs536402204;rs553151253;rs573028676;rs538954575	43;36;32;2	0.001198;0.000200;0.000200;0.000200
cg22559881	0.0444585	5.85769e-06	0.00667102	12	65700713	MSRB3;MSRB3;MSRB3;MSRB3	5'UTR;5'UTR;5'UTR;Body		12:65700103-65700952	Unclassified	chr12:65700380-65700975		NA	NA	rs554335663	12	0.0002
cg26055210	-0.0824587	8.55601e-06	0.00667102	11	62310752	AHNAK;AHNAK	5'UTR;5'UTR	N_Shelf	11:62309917-62311714	Promoter_Associated	chr11:62310645-62310975		NA	TRUE
cg09317128	0.11186	8.83907e-06	0.00667102	4	56265301	TMEM165	Body	S_Shelf			chr4:56265220-56265615		NA	TRUE	rs545859850;rs148577814	13;31	0.000399;0.000000
cg13599415	0.0805177	9.58838e-06	0.00667102	11	83285825	DLG2;DLG2;DLG2;DLG2;DLG2;DLG2	Body;Body;Body;Body;Body;Body				chr11:83285640-83285890		NA	NA	rs572721321;rs641838	1;48	0.000200;0.477236
cg17117049	0.0485026	1.07612e-05	0.00667102	8	17579735	MTUS1;MTUS1;MTUS1;MTUS1	TSS200;Body;5'UTR;Body				chr8:17579405-17579890		NA	TRUE	rs186351468;rs190709359	40;1	0.001198;0.000399
cg03649589	-0.0954657	1.10584e-05	0.00667102	8	19460935	CSGALNACT1;CSGALNACT1;CSGALNACT1	TSS1500;Body;5'UTR	S_Shore			chr8:19460605-19461110		NA	TRUE	rs116091657;rs77946545	47;41	0.012979;0.004193
cg01829163	-0.0753674	1.161e-05	0.00667102	16	87871160	SLC7A5	Body					chr16:87869398-87871824	6	TRUE	rs187796817;rs62058261;rs147517695	21;20;6	0.000799;0.000799;0.001597
cg15681096	0.129839	1.19839e-05	0.00667102	12	50922317	DIP2B	Body						NA	NA	rs78762379;rs11169479	0;19	0.031549;0.249800
cg04423025	-0.0799888	1.19966e-05	0.00667102	11	82542561	PRCP;PRCP	Body;Body				chr11:82542480-82542770		NA	NA	rs189318096;rs146015432	36;43	0.000200;0.001198
cg19223211	0.0618051	1.25275e-05	0.00667102	8	17579771	MTUS1;MTUS1;MTUS1;MTUS1	TSS200;5'UTR;Body;Body				chr8:17579405-17579890		NA	NA	rs145665224;rs549812548;rs183710354	1;18;43	0.014776;0.000200;0.000200
cg05902884	0.0620218	1.29626e-05	0.00667102	3	183543862	MAP6D1	TSS1500	S_Shore	3:183543461-183544197	Unclassified	chr3:183543265-183543995		NA	TRUE
cg04628938	0.088035	1.33984e-05	0.00667102	17	58824885	BCAS3;BCAS3	Body;Body				chr17:58824865-58825090		NA	NA	rs536239473	39	0.000399
cg00858400	-0.051574	1.3751e-05	0.00667102	16	87904580	SLC7A5	TSS1500	S_Shore			chr16:87904300-87904615		NA	TRUE	rs33933613;rs549650534	19;44	0.001897;0.000200
cg13625631	-0.135618	1.39222e-05	0.00667102	15	70340707	TLE3;TLE3;TLE3	3'UTR;3'UTR;3'UTR				chr15:70340540-70340835		NA	TRUE	rs146014797;rs369705429;rs559937546;rs535883705	7;9;27;39	0.000399;0.000799;0.000200;0.000200
cg22052672	0.0698337	1.592e-05	0.00667102	2	74663416	RTKN;RTKN;RTKN	Body;5'UTR;Body	Island			chr2:74663105-74663915		NA	TRUE
cg16180353	-0.11133	1.64189e-05	0.00667102	11	31819219	PAX6;PAX6;PAX6	Body;Body;Body	N_Shore					6	TRUE	rs628224	47	0.154153
cg06665333	-0.0435835	1.75614e-05	0.00667102	16	87873837	SLC7A5	Body				chr16:87873685-87874475		NA	TRUE	rs575415987	47	0.0002
cg07006935	-0.0876933	1.76934e-05	0.00667102	7	55620641	VOPP1	Body		7:55620540-55620720	Unclassified_Cell_type_specific	chr7:55620400-55620690		NA	TRUE	rs530201906;rs186946604	2;23	0.000200;0.000399
cg01869632	0.0862135	1.7713e-05	0.00667102	8	33457822	DUSP26	TSS1500	S_Shore					NA	TRUE
cg09547820	0.135442	1.83628e-05	0.00667102	2	236568802	AGAP1;AGAP1;AGAP1	Body;Body;Body				chr2:236568620-236568950		NA	NA
cg16095148	-0.0493694	1.91476e-05	0.00667102	2	73197100	SFXN5	Body				chr2:73196900-73197155		NA	NA	rs569114080	17	0.0002
cg24940096	0.100212	1.91822e-05	0.00667102	10	65374705	REEP3	Body						NA	TRUE
cg06284898	0.0546556	1.97596e-05	0.00667102	14	64669350	SYNE2;SYNE2;MIR548AZ	Body;Body;Body						NA	NA	rs77351868;rs112478253;rs78499438	18;12;1	0.010583;0.009185;0.009185
cg08885854	0.061075	2.04697e-05	0.00667102	1	171909155	DNM3;DNM3	Body;Body				chr1:171908965-171909190		NA	TRUE	rs561277023	0	0.0002
cg27408049	0.125174	2.13023e-05	0.00667102	1	205044990	CNTN2	3'UTR				chr1:205044845-205045095		NA	NA	rs550631435	25	0.0002
cg11369927	0.0796835	2.17724e-05	0.00667102	12	51008361	DIP2B	Body				chr12:51008025-51008430		NA	NA	rs1402693	4	0.077975
cg16988986	0.0839456	2.1878e-05	0.00667102	1	109941118	SORT1	TSS1500	S_Shore				chr1:109939970-109941217	6	TRUE	rs1880670;rs185090255;rs574662456;rs534128633	15;22;24;47	0.315296;0.000200;0.000200;0.000998
cg01168185	0.106214	2.35666e-05	0.00667102	11	118498071	PHLDB1;PHLDB1;PHLDB1	Body;Body;Body				chr11:118497865-118498330		NA	NA	rs145152438;rs147553703	0;38	0.000220;0.000220
cg07081339	0.111142	2.37931e-05	0.00667102	9	96862110	PTPDC1;PTPDC1;PTPDC1;PTPDC1	Body;Body;Body;Body						NA	NA	rs187243870;rs568604587	34;33	0.000599;0.000200
cg13727237	-0.0986421	2.39119e-05	0.00667102	3	58567776	FAM107A;FAM107A	Body;Body				chr3:58566620-58567835		NA	NA	rs145624105	9	0.001997
cg12555907	-0.0704067	2.42976e-05	0.00667102	18	74845422	MBP;MBP	TSS1500;TSS1500	Island			chr18:74844965-74846095		NA	TRUE	rs556257965;rs576399535;rs538740672;rs138844367	49;29;22;8	0.000200;0.000399;0.000998;0.000599
cg17255375	0.0765299	2.49018e-05	0.00667102	16	19025910	TMC7;TMC7;TMC7	Body;Body;5'UTR				chr16:19025825-19026155		NA	NA	rs73526792;rs189379456;rs566144094	45;35;4	0.035543;0.000200;0.000200
cg07645671	0.0852026	2.51913e-05	0.00667102	8	53062531	ST18;ST18	ExonBnd;Body						NA	NA	rs144486751	2	0.00022
cg00606190	-0.177791	2.69301e-05	0.00667102	12	16761702	LMO3;LMO3;LMO3;LMO3;LMO3	TSS1500;TSS1500;TSS1500;TSS1500;TSS1500						NA	NA	rs540148644;rs12828300	0;49	0.000200;0.500000
cg08190615	0.0445882	2.69923e-05	0.00667102	11	116760808	SIK3	Body					chr11:116760808-116761426	NA	TRUE	rs190405076	40	0.000599
cg04568895	0.0754535	2.71496e-05	0.00667102	4	41145263	APBB2;APBB2;APBB2	5'UTR;5'UTR;5'UTR				chr4:41145000-41145370		NA	NA	rs73810842;rs547455594	35;2	0.093650;0.000599
cg06962436	0.184597	2.76314e-05	0.00667102	5	83675737	EDIL3;EDIL3	Body;Body	N_Shelf			chr5:83675620-83675910		NA	NA
cg27437585	-0.0539241	2.78262e-05	0.00667102	19	41729988	AXL;AXL	Body;Body	N_Shelf			chr19:41729445-41730050		NA	NA	rs574337115;rs528293613;rs185545764	39;19;1	0.000399;0.000200;0.000399
cg11454957	0.121019	2.79553e-05	0.00667102	2	193004694	TMEFF2;TMEFF2	Body;Body						4	NA	rs569990132	51	0.0002
cg12251910	0.0657262	2.8099e-05	0.00667102	4	185728262	ACSL1;ACSL1;ACSL1;ACSL1;ACSL1	TSS1500;5'UTR;5'UTR;5'UTR;5'UTR	S_Shelf					NA	NA	rs113895352	7	0.001398
cg06970090	0.0638284	2.84618e-05	0.00667102	10	73848823	SPOCK2;SPOCK2	TSS200;TSS200	S_Shore			chr10:73848000-73849075		NA	TRUE	rs576133382	43	0.0002
cg16648368	0.0797513	2.84998e-05	0.00667102	13	99676432	DOCK9;DOCK9	Body;Body					chr13:99676197-99679310	NA	NA	rs115300462;rs9557118;rs531837423;rs543600663	37;23;12;2	0.008387;0.263978;0.000200;0.000200
cg01647560	0.0819386	2.87088e-05	0.00667102	11	83404491	DLG2;DLG2;DLG2	Body;Body;Body						NA	TRUE	rs187014928	36	0.000799
cg12592297	-0.069497	2.9167e-05	0.00667102	11	12455524	PARVA	Body				chr11:12455100-12455530		NA	NA	rs562160093;rs531239894	1;47	0.000200;0.000200
cg00558702	-0.039701	2.9313e-05	0.00667102	12	16726818	LMO3;LMO3	Body;Body				chr12:16726585-16726895		NA	TRUE	rs546094153;rs563885628	38;2	0.000200;0.000399
cg16197568	0.0714607	3.02599e-05	0.00667102	13	78270580	SLAIN1	TSS1500	N_Shore			chr13:78270145-78271030		NA	NA
cg14008998	-0.0515742	3.05816e-05	0.00667102	14	64542631	SYNE2;SYNE2	Body;Body					chr14:64542379-64543619	NA	TRUE	rs189261139	2	0.000399
cg14486782	-0.0733024	3.07539e-05	0.00667102	10	34594444	PARD3;PARD3;PARD3;PARD3;PARD3;PARD3;PARD3;PARD3	Body;Body;Body;Body;Body;Body;Body;Body				chr10:34594180-34594510		NA	NA	rs1121831;rs191048731	27;41	0.009385;0.000200
cg24229206	-0.0563222	3.12178e-05	0.00667102	10	11277563	CELF2;CELF2;CELF2;CELF2	Body;Body;Body;Body					chr10:11276952-11278960	6	NA	rs539603679;rs12098246;rs111418873	46;50;51	0.000200;0.158746;0.500000
cg12435792	-0.0972823	3.1462e-05	0.00667102	4	619375	PDE6B;PDE6B;PDE6B;PDE6B	1stExon;1stExon;5'UTR;5'UTR	N_Shore			chr4:618845-619435		NA	TRUE	rs200720485	4	0.001398
cg19252328	0.169354	3.1808e-05	0.00667102	13	99624413	DOCK9;DOCK9;DOCK9;DOCK9	Body;Body;Body;Body				chr13:99624340-99624610		NA	TRUE	rs150237998	25	0.000599
cg05101437	0.126061	3.21659e-05	0.00667102	7	92262970	CDK6;CDK6	Body;Body				chr7:92262465-92262990		NA	TRUE	rs546949742;rs570444027;rs532860454;rs79355747	1;21;35;51	0.000200;0.000200;0.000200;0.024760
cg20823481	0.0626773	3.22119e-05	0.00667102	4	185736247	ACSL1	5'UTR				chr4:185736165-185736655		NA	TRUE	rs561904499;rs528005480	19;10	0.000998;0.000200
cg20049923	0.089611	3.24982e-05	0.00667102	7	92395820	CDK6;CDK6	Body;Body				chr7:92395760-92396510		NA	NA
cg17537683	0.185079	3.25877e-05	0.00667102	2	55239067	RTN4;RTN4;RTN4;RTN4	Body;Body;Body;Body				chr2:55238960-55239170		NA	NA	rs150332989;rs137971375;rs529940120	13;46;51	0.001597;0.000200;0.002196
cg14373167	0.147078	3.27297e-05	0.00667102	11	117187742	BACE1;BACE1;BACE1;BACE1	TSS1500;TSS1500;TSS1500;TSS1500	S_Shore					NA	NA
cg18731860	0.0858601	3.40113e-05	0.00667102	10	65280618	REEP3	TSS1500	N_Shore	10:65280602-65281806	Promoter_Associated	chr10:65280440-65280855		NA	NA
cg02645407	0.0462231	3.43408e-05	0.00667102	3	105179112	ALCAM;ALCAM;ALCAM;ALCAM	Body;Body;Body;Body				chr3:105178920-105179410		NA	NA	rs553586114;rs189465436	2;1	0.000399;0.000200
cg26521139	0.135339	3.45982e-05	0.00667102	2	236658091	AGAP1;AGAP1	Body;Body					chr2:236657537-236658335	6	TRUE	rs560964893;rs1728286;rs150889563	51;35;1	0.000599;0.190795;0.000599
cg12228627	0.120226	3.58817e-05	0.00667102	1	90374649	LRRC8D;LRRC8D	5'UTR;5'UTR				chr1:90374260-90374995		NA	NA	rs76374280;rs537228213;rs558816318	28;10;2	0.013978;0.000200;0.000200
cg03087372	0.0501539	3.59181e-05	0.00667102	20	4803035	RASSF2	5'UTR	Island	20:4802954-4803607	Promoter_Associated	chr20:4802760-4803130		NA	TRUE	rs143600512;rs3215695	23;38	0.004193;0.376198
cg21327469	-0.0886172	3.62685e-05	0.00667102	15	88633822	NTRK3;NTRK3;NTRK3;NTRK3	Body;Body;Body;Body				chr15:88633720-88634150		NA	NA	rs3784421;rs543529867	46;10	0.011482;0.000200
cg09934219	0.111574	3.65066e-05	0.00667102	15	79254338	RASGRF1;RASGRF1;RASGRF1	3'UTR;3'UTR;3'UTR						NA	TRUE	rs561824244	29	0.0002
cg17371404	-0.18112	3.65985e-05	0.00667102	19	39029649	RYR1;RYR1	Body;Body		19:39029342-39029833	Unclassified_Cell_type_specific	chr19:39029305-39029775		NA	NA	rs182378542;rs564387694;rs187091660;rs572200260;rs536238377	50;18;14;3;1	0.000399;0.000399;0.000799;0.000599;0.000200
cg00944067	0.0699181	3.68619e-05	0.00667102	7	37129597	ELMO1;ELMO1;ELMO1	Body;Body;Body						6	NA	rs12701545;rs79485477	27;2	0.147963;0.001398
cg25406657	-0.0431818	3.68947e-05	0.00667102	15	63342033	TPM1;TPM1;TPM1;TPM1;TPM1;TPM1;TPM1	Body;Body;Body;Body;Body;Body;Body	S_Shore			chr15:63341985-63342675		NA	TRUE	rs181555503	0	0.000399
cg14921326	-0.0334297	3.79803e-05	0.00667102	8	119358052	SAMD12	Body				chr8:119357840-119358275		NA	TRUE	rs142574837;rs193193392	0;1	0.000200;0.000200
cg08882528	0.122932	3.83847e-05	0.00667102	3	135689675	PPP2R3A;PPP2R3A	5'UTR;5'UTR				chr3:135689420-135689935		NA	NA	rs181013406;rs551738438;rs139804685;rs74451882	1;8;11;51	0.000200;0.000200;0.009984;0.000399
cg05931860	0.0622982	3.8636e-05	0.00667102	8	133664099	LRRC6;LRRC6	Body;Body		8:133662874-133664523	Unclassified		chr8:133663670-133664179	6	NA	rs559532557	31	0.0002
cg01345338	-0.139627	3.94905e-05	0.00667102	22	45949437	FBLN1;FBLN1;FBLN1;FBLN1	Body;Body;Body;Body				chr22:45949000-45950235		NA	NA	rs570870410	7	0.0002
cg08369777	-0.106968	3.95951e-05	0.00667102	1	168054972	GPR161;GPR161;GPR161;GPR161;GPR161;GPR161;GPR161	Body;Body;Body;Body;Body;Body;Body				chr1:168054545-168055135		NA	NA	rs199866265;rs112752784;rs148708325;rs201690810;rs367790399	32;28;25;24;11	0.000200;0.007388;0.000399;0.000200;0.006589
cg26341831	0.17193	3.96627e-05	0.00667102	1	226036279	TMEM63A	Body		1:226035686-226036415	Unclassified_Cell_type_specific	chr1:226035785-226036675		NA	TRUE	rs184682053	1	0.000399
cg16608348	-0.0244981	3.97343e-05	0.00667102	1	214724481	PTPN14	5'UTR	Island	1:214724134-214724654	Unclassified_Cell_type_specific	chr1:214723020-214725515		NA	TRUE	rs567633481;rs535051359;rs554944200	18;23;36	0.000200;0.000200;0.000998
cg15824100	0.155047	4.02469e-05	0.00667102	1	77980005	AK5;AK5	Body;Body				chr1:77979900-77980075		NA	TRUE	rs546569207;rs17380852	10;42	0.000200;0.083267
cg08598383	0.107737	4.05686e-05	0.00667102	12	99175188	ANKS1B;ANKS1B;ANKS1B;ANKS1B;ANKS1B;ANKS1B;ANKS1B;ANKS1B;ANKS1B;ANKS1B;ANKS1B;ANKS1B	Body;Body;Body;Body;Body;Body;Body;Body;Body;Body;Body;Body						NA	NA
cg05254221	0.118325	4.08544e-05	0.00667102	10	61050062	FAM13C;FAM13C;FAM13C;FAM13C	Body;Body;Body;Body						NA	TRUE	rs572928801;rs533912621	25;5	0.000200;0.000200
cg18787420	0.159087	4.12399e-05	0.00667102	20	30309466	BCL2L1;BCL2L1	Body;Body	N_Shore					6	TRUE
cg23742209	-0.0913626	4.14805e-05	0.00667102	4	185118189	ENPP6	Body				chr4:185118025-185118375		NA	NA	rs190151579	11	0.000399
cg22246215	-0.0990155	4.17491e-05	0.00667102	1	203118486	ADORA1;ADORA1	Body;Body				chr1:203118300-203118875		NA	NA	rs564688713	1	0.0002
cg19523892	0.110089	4.19261e-05	0.00667102	5	148378223	SH3TC2	3'UTR		5:148377787-148378553	Unclassified		chr5:148377813-148378352	6	NA	rs146293131;rs560932494;rs139490756;rs540262202;rs564861025;rs532341050	0;1;4;8;37;51	0.006190;0.002796;0.003994;0.000200;0.000399;0.000200
cg01326932	0.13621	4.19464e-05	0.00667102	10	22959757	PIP4K2A	Body						3	NA	rs114373740	47	0.016973
cg13381110	0.109921	4.19529e-05	0.00667102	18	60646614	PHLPP1	Body				chr18:60646405-60646795		NA	TRUE
cg20956174	0.0742505	4.29069e-05	0.00667102	1	65729786	DNAJC6;DNAJC6	TSS1500;TSS1500	N_Shore					NA	NA	rs537136839	0	0.0002
cg04142864	0.0763669	4.41736e-05	0.00667102	11	118480576	PHLDB1;PHLDB1;PHLDB1	5'UTR;5'UTR;5'UTR	Island			chr11:118479620-118481455		NA	TRUE
cg22412989	0.121393	4.42906e-05	0.00667102	7	37389957	ELMO1;ELMO1;ELMO1	5'UTR;5'UTR;5'UTR				chr7:37389620-37390050		NA	NA	rs2724015;rs2724016;rs549492105;rs569670117;rs138095299	0;19;27;30;49	0.000399;0.089657;0.000200;0.000200;0.002196
cg10800369	-0.15819	4.4568e-05	0.00667102	12	16761930	LMO3	TSS1500						NA	TRUE	rs570110142;rs537518034	34;2	0.000399;0.000200
cg12417955	0.133841	4.52119e-05	0.00667102	10	134587811	INPP5A	Body	S_Shore			chr10:134587700-134588055		NA	TRUE	rs182839572;rs187479251	19;18	0.000200;0.002396
cg18758976	0.0804833	4.53225e-05	0.00667102	6	158430311	SYNJ2	Body		6:158430137-158430802	Promoter_Associated	chr6:158430020-158430975		NA	TRUE	rs527274748	51	0.0002
cg20954129	0.0752783	4.5415e-05	0.00667102	6	33259866	RGL2;RGL2	Body;3'UTR	S_Shelf					6	TRUE	rs200689983;rs368396447;rs370640530;rs201315242	51;20;3;2	0.000399;0.000200;0.000200;0.001000
cg02107844	-0.0631621	4.57131e-05	0.00667102	15	92612836	SLCO3A1;SLCO3A1	Body;Body					chr15:92612696-92613339	6	TRUE	rs180982739	37	0.000998
cg26234644	-0.07005	4.60016e-05	0.00667102	17	10634427	TMEM220	TSS1500	S_Shore			chr17:10633920-10634490		NA	TRUE	rs190930953;rs570727973	17;1	0.000599;0.000200
cg12448312	0.0304623	4.61284e-05	0.00667102	10	135032219	KNDC1	Body	N_Shore			chr10:135032185-135033075		NA	TRUE	rs540627752;rs560172647;rs116115262	0;15;44	0.000200;0.001198;0.001198
cg02276361	0.176894	4.63392e-05	0.00667102	10	65351566	REEP3	Body				chr10:65351445-65351690		NA	TRUE	rs7900131	34	0.072085
cg05727113	0.0327144	4.70654e-05	0.00667102	3	69390063	FRMD4B	Body						NA	TRUE	rs549697608;rs145941826;rs191752970;rs558264224	51;39;2;1	0.000200;0.000200;0.000399;0.000200
cg25291404	-0.0904961	4.74101e-05	0.00667102	20	30252580	BCL2L1;BCL2L1	3'UTR;3'UTR					chr20:30251446-30252759	6	TRUE
cg03548412	0.135568	4.74215e-05	0.00667102	3	188063126	LPP;LPP;LPP	5'UTR;5'UTR;5'UTR				chr3:188063040-188063330		NA	NA	rs541272724;rs116757312;rs191735176	34;25;20	0.000200;0.000200;0.000200
cg12903825	-0.119948	4.77368e-05	0.00667102	9	131684260	PHYHD1;PHYHD1;PHYHD1	TSS1500;5'UTR;5'UTR		9:131683143-131685112	Unclassified	chr9:131683800-131685130		NA	NA	rs115385660;rs559333288	27;48	0.005192;0.000200
cg17818143	-0.0759671	4.79118e-05	0.00667102	20	50072993	NFATC2;NFATC2;NFATC2;NFATC2;NFATC2;NFATC2;NFATC2;NFATC2	Body;Body;Body;Body;Body;Body;Body;Body					chr20:50072799-50074252	6	NA	rs146596985	7	0.000998
cg16018533	0.108158	4.81199e-05	0.00667102	16	446442	NME4;NME4;NME4;NME4;NME4;NME4;NME4	TSS1500;TSS1500;TSS1500;TSS1500;TSS1500;TSS1500;TSS1500	N_Shore			chr16:446280-446570		NA	NA	rs189589278;rs544225328;rs182275906	49;38;5	0.000599;0.000200;0.000200
cg25448281	0.0316503	4.81558e-05	0.00667102	13	99101247	FARP1	3'UTR		13:99100224-99101973	Unclassified_Cell_type_specific	chr13:99101025-99101435		NA	TRUE	rs145928222;rs182924975;rs11838827	42;35;1	0.003594;0.000599;0.004792
cg00395277	0.0412192	4.81671e-05	0.00667102	4	42491315	ATP8A1;ATP8A1	Body;Body		4:42491142-42491389	Unclassified_Cell_type_specific	chr4:42491200-42491395		NA	NA	rs141738944;rs574078265	19;9	0.000799;0.000200
cg10428478	0.151068	4.82467e-05	0.00667102	19	30864543	ZNF536	5'UTR	N_Shore			chr19:30864465-30864855		NA	NA
cg15718102	0.0869433	4.98449e-05	0.00667102	11	118500043	PHLDB1;PHLDB1;PHLDB1	Body;Body;Body				chr11:118499825-118500255		NA	NA	rs561682921;rs115117191;rs191530708;rs146118269	50;49;2;1	0.000200;0.016374;0.000200;0.000599
cg02598071	0.119207	4.99397e-05	0.00667102	2	191271975	MFSD6	TSS1500	N_Shore					NA	TRUE
cg20284239	-0.116684	5.00133e-05	0.00667102	1	168091000	GPR161	5'UTR				chr1:168090780-168091255		NA	TRUE	rs537512704	26	0.0002
cg15552493	0.126218	5.02366e-05	0.00667102	2	102387391	MAP4K4;MAP4K4;MAP4K4	Body;Body;Body		2:102387189-102387484	Unclassified_Cell_type_specific	chr2:102387185-102387475		NA	TRUE	rs538087805	2	0.0002
cg26209975	0.0813095	5.05855e-05	0.00667102	14	66170994	FUT8;FUT8;FUT8;FUT8;FUT8	Body;Body;Body;Body;Body				chr14:66170785-66171015		NA	NA	rs115810345;rs17102854	2;1	0.008586;0.000799
cg07064537	0.167206	5.06214e-05	0.00667102	3	171515212	PLD1;PLD1	5'UTR;5'UTR				chr3:171515080-171515410		NA	TRUE	rs147672172;rs142334301	33;5	0.005391;0.003395
cg21802472	-0.0394709	5.11119e-05	0.00667102	6	154799632	CNKSR3	Body				chr6:154799520-154799735		NA	NA	rs564483755;rs531744763	0;32	0.000200;0.000200
cg21648072	-0.161199	5.11194e-05	0.00667102	6	144683853	UTRN	Body					chr6:144683256-144683927	3	NA	rs568017977	13	0.0002
cg00340052	-0.119867	5.15171e-05	0.00667102	2	236812921	AGAP1;AGAP1	Body;Body						NA	TRUE	rs61623133;rs572560099;rs544810674;rs564701084;rs113227248	20;25;26;30;32	0.137979;0.000399;0.000200;0.000799;0.500000
cg21309222	0.109983	5.19152e-05	0.00667102	3	69376592	FRMD4B	Body						6	NA	rs72934881;rs149742169;rs532749340	29;17;8	0.046326;0.000200;0.000200
cg17782167	-0.0846045	5.19947e-05	0.00667102	10	95812772	PLCE1;PLCE1	Body;Body				chr10:95812700-95812975		NA	NA
cg03902417	0.0613907	5.22513e-05	0.00667102	11	83233158	DLG2;DLG2;DLG2;DLG2;DLG2;DLG2	Body;Body;Body;Body;Body;Body		11:83232676-83233325	Unclassified_Cell_type_specific			6	NA	rs149753144;rs530745495;rs552029203	41;27;1	0.002396;0.000200;0.000399
cg26097276	0.0855234	5.29279e-05	0.00667102	12	99785036	ANKS1B	Body						6	NA	rs113944006;rs369501491	36;34	0.009185;0.000399
cg13441142	0.0215694	5.33601e-05	0.00667102	10	134499734	INPP5A	Body				chr10:134499485-134499915		NA	TRUE	rs563103490;rs191698819;rs12770172;rs562058269;rs115235534	32;19;18;9;8	0.000200;0.000599;0.131789;0.000200;0.003594
cg26166935	0.122342	5.38261e-05	0.00667102	18	60467380	PHLPP1	Body					chr18:60465559-60468350	NA	TRUE
cg05629278	0.169039	5.44544e-05	0.00667102	2	225874509	DOCK10	Body				chr2:225874460-225874890		NA	TRUE	rs548045248	24	0.0002
cg15004542	0.1499	5.48547e-05	0.00667102	2	145214304	ZEB2;ZEB2	Body;Body				chr2:145214240-145214530		NA	NA	rs189899147	1	0.0002
cg05017003	-0.0897501	5.51056e-05	0.00667102	21	45154770	PDXK	Body				chr21:45154765-45155055		NA	NA	rs572267652;rs7278680;rs564636937	0;5;46	0.000200;0.005791;0.000200
cg23350754	-0.0705936	5.52338e-05	0.00667102	10	134978012	KNDC1	Body	Island			chr10:134977965-134978175		NA	TRUE	rs556845900;rs190136086;rs552643782;rs374294591;rs552872077;rs368783179;rs60280897	41;21;14;13;12;11;2	0.000200;0.000799;0.002196;0.002196;0.000200;0.002196;0.013179
cg06019957	0.0541033	5.52908e-05	0.00667102	9	79307665	PRUNE2;PRUNE2;PRUNE2;PRUNE2;PRUNE2;PRUNE2;PRUNE2	TSS1500;TSS1500;TSS1500;Body;Body;Body;Body				chr9:79307660-79307955		NA	NA	rs1536820;rs543238019	34;1	0.359824;0.000200
cg03775892	0.103514	5.55054e-05	0.00667102	4	186648181	SORBS2;SORBS2;SORBS2;SORBS2;SORBS2;SORBS2;SORBS2	5'UTR;5'UTR;5'UTR;5'UTR;5'UTR;5'UTR;5'UTR				chr4:186648160-186648435		NA	NA	rs184751185;rs552453455;rs557930505	0;27;46	0.000998;0.000599;0.001198
cg02343881	0.143003	5.61603e-05	0.00667102	3	171483534	PLD1;PLD1	5'UTR;5'UTR					chr3:171483105-171483590	NA	NA	rs575211938;rs192954923	43;37	0.000399;0.001198
cg21216015	0.132741	5.62037e-05	0.00667102	1	26230906	STMN1;STMN1;STMN1;STMN1	Body;Body;Body;Body	N_Shore				chr1:26230592-26233800	6	TRUE	rs555135379;rs572115769;rs543620154	43;38;17	0.000200;0.000200;0.000399
cg15451571	0.0997518	5.7222e-05	0.00667102	9	108103923	SLC44A1;SLC44A1	Body;Body					chr9:108103806-108105253	NA	NA
cg10092252	0.069735	5.79985e-05	0.00667102	10	88477829	LDB3;LDB3;LDB3	Body;Body;Body						NA	NA	rs145983824	38	0.00022
cg06080043	0.131461	5.89395e-05	0.00667102	1	45038374	RNF220	Body		1:45037751-45038377	Unclassified	chr1:45038300-45038555		NA	NA	rs535319410	1	0.0002
cg15902297	-0.101019	5.89823e-05	0.00667102	7	55614512	VOPP1	Body				chr7:55614425-55614835		NA	TRUE	rs140547705	39	0.005192
cg19463531	-0.0612617	5.91315e-05	0.00667102	4	619272	PDE6B;PDE6B	TSS200;TSS200	N_Shore			chr4:618845-619435		NA	TRUE	rs551554535;rs569849996;rs146626535;rs555389792	22;34;37;42	0.000799;0.000200;0.000399;0.000200
cg17080216	-0.070628	5.91767e-05	0.00667102	11	100698898	ARHGAP42	Body				chr11:100698760-100698975		NA	NA	rs139853714;rs555692648;rs572555277;rs541760279	44;40;21;15	0.000200;0.000200;0.000998;0.000200
cg04227949	-0.0356154	5.95456e-05	0.00667102	7	55641660	VOPP1	TSS1500	S_Shore			chr7:55641100-55642355		NA	NA	rs377633904	43	0.0002
cg26177855	0.125522	6.00224e-05	0.00667102	9	2559948	VLDLR-AS1	Body					chr9:2559263-2560083	6	NA	rs149212433;rs115469439;rs547637329;rs143411342;rs7029502	1;6;19;26;29	0.000799;0.007588;0.000200;0.000399;0.007588
cg09711488	0.0724739	6.1158e-05	0.00667102	2	225791348	DOCK10;DOCK10	Body;Body				chr2:225790500-225791435		NA	NA	rs536493194	38	0.0002
cg13144857	0.118568	6.12009e-05	0.00667102	15	85547230	PDE8A;PDE8A;PDE8A	5'UTR;Body;Body				chr15:85547165-85547450		NA	NA	rs1011437;rs551516278	29;40	0.500000;0.000200
cg11929702	-0.0559453	6.14885e-05	0.00667102	1	27884618	AHDC1	5'UTR				chr1:27883725-27884735		NA	NA
cg20645232	0.128393	6.15373e-05	0.00667102	15	71144980	LARP6;LARP6	Body;Body	N_Shore			chr15:71144545-71146675		NA	TRUE	rs183195133;rs567536540;rs7175862	1;2;8	0.000599;0.000200;0.498003
cg03017407	-0.0621028	6.27061e-05	0.00667102	7	55195570	EGFR;EGFR;EGFR;EGFR	Body;Body;Body;Body				chr7:55195265-55195775		NA	NA	rs187611853;rs569308725	37;1	0.000200;0.000200
cg10491637	0.134718	6.2763e-05	0.00667102	2	102421970	MAP4K4;MAP4K4;MAP4K4;MAP4K4;MAP4K4	Body;Body;Body;Body;Body				chr2:102421605-102422050		NA	NA	rs531148939;rs551224235;rs143866991;rs536793810	38;30;27;8	0.000399;0.000200;0.000998;0.003395
cg23479221	-0.0494567	6.34437e-05	0.00667102	17	72429670	GPRC5C;GPRC5C	TSS200;Body	S_Shore			chr17:72429045-72430555		NA	NA	rs528011283;rs547951304;rs567722480	47;44;43	0.000200;0.000200;0.000200
cg19616274	0.105856	6.36546e-05	0.00667102	3	101499721	NXPE3;NXPE3	5'UTR;5'UTR	S_Shore			chr3:101499560-101499810		NA	NA
cg09007470	0.0633414	6.37452e-05	0.00667102	19	38746639	PPP1R14A	Body	Island			chr19:38746060-38746655		NA	TRUE	rs553136772;rs573468464;rs541738576	8;7;2	0.000399;0.000200;0.000200
cg03409835	-0.0881062	6.46681e-05	0.00667102	20	35014108	DLGAP4	5'UTR						6	NA	rs572292517;rs542856334;rs560599814;rs115661776;rs543014743	0;1;9;16;32	0.000200;0.000200;0.000200;0.006589;0.000200
cg27481953	-0.0653426	6.49281e-05	0.00667102	6	159240998	EZR-AS1;EZR	Body;TSS1500	S_Shore			chr6:159240960-159241190		NA	NA	rs576989146	41	0.000399
cg11741116	-0.105269	6.51299e-05	0.00667102	3	37987111	CTDSPL;CTDSPL	Body;Body				chr3:37986500-37987350		NA	NA	rs543046706	0	0.0002
cg27227033	-0.114503	6.56226e-05	0.00667102	5	92847019	NR2F1-AS1;NR2F1-AS1;NR2F1-AS1;NR2F1-AS1;NR2F1-AS1;NR2F1-AS1;NR2F1-AS1	Body;Body;Body;Body;Body;Body;Body				chr5:92846780-92847150		NA	NA
cg13424909	0.139958	6.69847e-05	0.00667102	3	69436045	FRMD4B	TSS1500	S_Shore			chr3:69435765-69436175		NA	TRUE	rs545943568;rs17005793	27;39	0.000399;0.024960
cg21827971	0.179311	6.70913e-05	0.00667102	3	39542480	MOBP;MOBP;MOBP;MOBP;MOBP;MOBP;MOBP	TSS1500;5'UTR;5'UTR;Body;Body;Body;Body	N_Shore					NA	NA
cg10095795	-0.115397	6.71024e-05	0.00667102	6	144095294	PHACTR2;PHACTR2;PHACTR2;PHACTR2	Body;Body;Body;Body				chr6:144095005-144095315		NA	NA
cg09977684	0.108916	6.71047e-05	0.00667102	2	236563115	AGAP1;AGAP1;AGAP1	Body;Body;Body						4	NA	rs550164556;rs2316912;rs535958024	13;36;50	0.000200;0.230232;0.000200
cg19457909	0.181822	6.71982e-05	0.00667102	17	59206070	BCAS3;BCAS3	Body;Body				chr17:59205980-59206475		NA	TRUE
cg03408354	-0.0547121	6.74347e-05	0.00667102	16	87871219	SLC7A5	Body					chr16:87869398-87871824	6	TRUE	rs143486665;rs192894164;rs556629536;rs9938601	0;9;24;45	0.000200;0.000799;0.000599;0.227835
cg12202171	0.0861862	6.75252e-05	0.00667102	4	17514259	QDPR;QDPR	TSS1500;TSS1500	S_Shore	4:17513060-17514348	Promoter_Associated			6	NA	rs2597781	14	0.375399
cg15459497	0.0470581	6.79001e-05	0.00667102	1	26222391	STMN1	Body		1:26221461-26223025	Promoter_Associated		chr1:26221766-26223410	6	NA
cg20651000	-0.124786	6.86516e-05	0.00667102	6	128743815	PTPRK;PTPRK;PTPRK;PTPRK;PTPRK;PTPRK	5'UTR;Body;Body;Body;Body;Body						5	NA	rs534224287	49	0.0002
cg17833065	0.216393	6.86864e-05	0.00667102	7	86595241	KIAA1324L;KIAA1324L;KIAA1324L;KIAA1324L	Body;1stExon;5'UTR;Body				chr7:86595060-86595370		NA	TRUE	rs539631467	26	0.0002
cg20543837	-0.0991725	6.87638e-05	0.00667102	15	63358672	TPM1;TPM1;TPM1;TPM1;TPM1	Body;Body;Body;Body;Body						6	TRUE	rs553407047;rs74021743	0;33	0.000399;0.003794
cg09737197	0.0231905	6.87774e-05	0.00667102	11	68607675	CPT1A;CPT1A	5'UTR;5'UTR	N_Shore			chr11:68606400-68607895		NA	TRUE	rs549438709;rs567647106;rs534748309;rs553335418;rs115202837	0;15;25;44;45	0.001198;0.000200;0.000200;0.000200;0.003395
cg01015899	-0.037031	6.90971e-05	0.00667102	12	120663812	PXN;PXN;PXN	5'UTR;Body;Body		12:120663527-120664729	Unclassified	chr12:120663700-120664415		NA	TRUE	rs73415011;rs564979216	0;6	0.011981;0.000000
cg03663576	0.0669887	6.98404e-05	0.00667102	8	120582034	ENPP2;ENPP2;ENPP2;ENPP2	Body;Body;Body;Body						NA	NA	rs116190464;rs533478563	0;22	0.007388;0.000200
cg15570395	0.127802	6.99688e-05	0.00667102	4	185129048	ENPP6	Body						NA	TRUE	rs574404080	1	0.0002
cg11733272	0.0562285	7.00917e-05	0.00667102	3	46940439	PTH1R	Body	S_Shore	3:46940197-46940545	Unclassified_Cell_type_specific	chr3:46940045-46940555		NA	TRUE	rs536442743	39	0.0002
cg18164977	0.198567	7.037e-05	0.00667102	6	97457314	KLHL32;KLHL32;KLHL32;KLHL32;KLHL32;KLHL32	TSS1500;Body;Body;Body;Body;Body						NA	NA	rs567285046;rs536363890	38;11	0.000200;0.000200
cg00838379	0.194188	7.11668e-05	0.00667102	13	99542716	DOCK9;DOCK9;DOCK9;DOCK9	Body;Body;Body;Body				chr13:99542500-99542815		NA	NA	rs181442291	35	0.0002
cg19807317	-0.0843996	7.21854e-05	0.00667102	10	134421785	INPP5A	Body		10:134421399-134421806	Unclassified_Cell_type_specific		chr10:134419314-134423087	NA	TRUE
cg04363470	0.0688427	7.23185e-05	0.00667102	11	7597814	PPFIBP2	Body					chr11:7596874-7598074	NA	TRUE	rs141309702;rs574625311;rs370650843;rs556731205	43;12;11;2	0.001198;0.000200;0.001797;0.000200
cg11506711	0.0751013	7.24087e-05	0.00667102	4	77101181	SCARB2;SCARB2	Body;Body		4:77100705-77101602	Unclassified	chr4:77101060-77101415		NA	NA	rs571785173;rs537266350	33;7	0.000799;0.000200
cg17977304	0.166454	7.2915e-05	0.00667102	6	29623992	MOG;MOG;MOG;MOG;MOG;MOG;MOG;MOG;MOG;MOG;MOG	TSS1500;TSS1500;TSS1500;TSS1500;TSS1500;TSS1500;TSS1500;TSS1500;TSS1500;TSS1500;TSS1500						NA	TRUE	rs537397033	16	0.002396
cg14001824	0.116737	7.32155e-05	0.00667102	8	95905820	CCNE2	Body	N_Shore			chr8:95905660-95906055		NA	NA	rs557968910	17	0.0002
cg01728092	0.166762	7.32792e-05	0.00667102	12	95008004	TMCC3;TMCC3	5'UTR;Body					chr12:95007980-95008429	3	NA	rs12823314;rs569153396	2;1	0.080671;0.000200
cg07249433	0.208077	7.36697e-05	0.00667102	10	134420183	INPP5A	Body				chr10:134419685-134420330		NA	TRUE	rs548474797;rs560102203	29;24	0.000200;0.000998
cg06734940	0.119611	7.47061e-05	0.00667102	10	119252298	EMX2OS	Body						3	NA	rs578033130;rs540383893	22;2	0.000399;0.001398
cg18608864	0.0786887	7.50311e-05	0.00667102	11	6437340	APBB1;APBB1;APBB1	5'UTR;5'UTR;Body	N_Shelf			chr11:6436965-6437455		NA	NA	rs528014079	1	0.0002
cg09774745	0.209347	7.52791e-05	0.00667102	4	168023893	SPOCK3;SPOCK3;SPOCK3;SPOCK3;SPOCK3;SPOCK3;SPOCK3;SPOCK3;SPOCK3	5'UTR;5'UTR;Body;Body;Body;Body;Body;Body;Body						NA	NA
cg26132715	0.228775	7.53537e-05	0.00667102	10	62096915	ANK3;ANK3;ANK3	Body;Body;Body				chr10:62096740-62096970		NA	NA	rs72822297;rs186304233;rs533342265	1;41;51	0.005192;0.000399;0.000399
cg20223206	0.105799	7.54e-05	0.00667102	12	99130587	ANKS1B;ANKS1B	Body;Body				chr12:99130465-99130630		NA	TRUE	rs186603895;rs143051990	46;23	0.000200;0.000200
cg08052619	-0.0297378	7.5811e-05	0.00667102	4	83483629	TMEM150C	TSS1500	S_Shore			chr4:83482445-83483915		NA	NA	rs572005905	39	0.0002
cg26548351	0.180191	7.64338e-05	0.00667102	1	39960691	BMP8A	Body	S_Shelf			chr1:39960625-39960935		NA	TRUE
cg14957240	-0.10069	7.71989e-05	0.00667102	8	19457346	CSGALNACT1;CSGALNACT1;CSGALNACT1	5'UTR;Body;5'UTR	N_Shelf					NA	TRUE	rs367601471;rs60426542;rs186155874;rs528420496;rs56094913	39;18;13;11;5	0.000200;0.472244;0.000399;0.004393;0.046526
cg09209794	0.073698	7.72474e-05	0.00667102	1	226052137	TMEM63A	Body				chr1:226052040-226052295		NA	NA	rs545222343;rs61295362;rs559223616	0;11;43	0.000200;0.067891;0.000599
cg17993267	-0.0846605	7.74184e-05	0.00667102	1	114492084	HIPK1;HIPK1	Body;Body						6	NA
cg00755791	-0.0526103	7.76894e-05	0.00667102	10	75768461	VCL;VCL	Body;Body					chr10:75767921-75768655	6	NA	rs117955572;rs577320196;rs11000844	0;14;16	0.000599;0.000200;0.000399
cg21170836	0.063524	7.77241e-05	0.00667102	14	105812713	PACS2;PACS2	Body;Body				chr14:105812345-105812935		NA	TRUE	rs587719945	43	0.0002
cg12505929	0.19856	7.82301e-05	0.00667102	2	153413442	FMNL2	Body						NA	TRUE	rs541655740	0	0.000799
cg19184420	-0.0434264	7.88615e-05	0.00667102	20	34960426	DLGAP4	5'UTR				chr20:34960385-34960715		NA	NA	rs4810975	20	0.036941
cg11822632	0.12235	7.90339e-05	0.00667102	1	65825958	DNAJC6;DNAJC6;DNAJC6	5'UTR;Body;Body						5	NA	rs139437197;rs552910588	21;29	0.000200;0.001398
cg12401953	-0.124228	7.9378e-05	0.00667102	5	136636409	SPOCK1	Body						NA	TRUE	rs571233827;rs59879723;rs77394797;rs112598492	41;17;13;12	0.000799;0.188698;0.500000;0.500000
cg05155784	0.121456	7.94193e-05	0.00667102	12	110316989	GLTP	Body	N_Shore	12:110316891-110319072	Promoter_Associated	chr12:110316585-110316995		NA	TRUE
cg03347719	-0.0911208	7.94403e-05	0.00667102	14	105939147	CRIP2;CRIP2	TSS200;TSS200	N_Shore			chr14:105939025-105939295		NA	NA	rs145171648	44	0.000399
cg09014628	0.113226	7.98911e-05	0.00667102	10	49859944	ARHGAP22;ARHGAP22	Body;Body	N_Shelf			chr10:49859925-49860190		NA	NA	rs149426540	13	0.0002
cg03668593	-0.140663	8.00947e-05	0.00667102	12	96630325	ELK3	Body				chr12:96630065-96630555		NA	NA	rs182438627;rs572088781;rs545869473;rs142684266	39;37;12;2	0.001597;0.000399;0.000200;0.002796
cg22035278	0.065443	8.01995e-05	0.00667102	17	7138386	DVL2;PHF23;PHF23;PHF23	TSS1500;3'UTR;3'UTR;3'UTR	S_Shore				chr17:7136415-7138489	6	NA	rs72126071	42	0.007788
cg10645136	0.0683605	8.06785e-05	0.00667102	4	166128118	KLHL2	TSS1500	N_Shore	4:166128071-166129904	Promoter_Associated	chr4:166127765-166128495		NA	NA	rs73875504;rs547219931;rs551344455;rs529836441	33;26;16;7	0.001597;0.000200;0.000399;0.000599
cg08108680	-0.186421	8.07099e-05	0.00667102	3	29395455	RBMS3;RBMS3;RBMS3;RBMS3;RBMS3	Body;Body;Body;Body;Body				chr3:29395320-29395590		NA	NA	rs114807274	18	0.001997
cg10963314	-0.125667	8.08462e-05	0.00667102	9	130124002	GARNL3;GARNL3;GARNL3	Body;Body;Body				chr9:130123825-130124215		NA	NA	rs138342047;rs535101686	0;24	0.000599;0.000200
cg11075127	0.0869599	8.13379e-05	0.00667102	1	90369790	LRRC8D;LRRC8D	5'UTR;5'UTR				chr1:90369765-90370070		NA	NA	rs142877042;rs188235339	23;44	0.008986;0.000200
cg12798259	-0.107535	8.1617e-05	0.00667102	11	31823282	PAX6;PAX6;PAX6	Body;Body;Body	S_Shore			chr11:31822745-31823335		NA	TRUE
cg14574044	0.0969758	8.20802e-05	0.00667102	6	136259848	PDE7B	Body				chr6:136259780-136260030		NA	NA	rs142219473	15	0.002995
cg15560912	0.102765	8.24884e-05	0.00667102	4	169490924	PALLD;PALLD	Body;Body				chr4:169490760-169490995		NA	NA
cg01135024	0.121211	8.2513e-05	0.00667102	5	7872175	MTRR;MTRR	Body;Body	S_Shelf				chr5:7871734-7872240	NA	NA	rs78215909;rs79730951;rs3822444;rs143246889	48;45;27;1	0.500000;0.500000;0.035443;0.000599
cg21685427	-0.128629	8.41072e-05	0.00667102	20	42187356	SGK2	TSS1500				chr20:42187180-42187755		NA	TRUE	rs551943094;rs571452783;rs117138227;rs138120237	0;1;38;50	0.000200;0.000200;0.007388;0.000599
cg17758446	0.18397	8.44244e-05	0.00667102	1	65743541	DNAJC6;DNAJC6	5'UTR;Body				chr1:65743260-65743630		NA	NA	rs527574118	9	0.0002
cg01257422	-0.0649679	8.54513e-05	0.00667102	7	55543698	VOPP1;VOPP1;VOPP1;VOPP1	Body;Body;Body;Body				chr7:55543645-55544115		NA	NA	rs556304530	13	0.0002
cg01039128	-0.110524	8.59865e-05	0.00667102	11	12436394	PARVA	Body				chr11:12436260-12436555		NA	NA	rs578092049;rs4432000	28;18	0.000200;0.308906
cg00632517	-0.167768	8.63753e-05	0.00667102	3	149317180	WWTR1;WWTR1;WWTR1	Body;Body;Body				chr3:149317060-149317330		NA	NA	rs558294971	1	0.0002
cg23408678	0.134599	8.64687e-05	0.00667102	8	80955164	TPD52;TPD52;TPD52;TPD52;TPD52;TPD52;TPD52;TPD52;TPD52;TPD52;TPD52;TPD52	Body;Body;Body;Body;Body;Body;Body;Body;Body;Body;Body;Body						NA	NA	rs574222765;rs542942954;rs113160888;rs111857368	0;1;20;43	0.000200;0.000200;0.000200;0.500000
cg01360545	0.155747	8.64739e-05	0.00667102	10	61904435	ANK3;ANK3;ANK3	Body;Body;Body						NA	NA	rs368967092	1	0.000399
cg07463167	0.183028	8.65335e-05	0.00667102	14	50996091	MAP4K5;MAP4K5	Body;Body	N_Shelf				chr14:50996007-50996135	3	TRUE	rs111653469	1	0.5
cg16090433	0.106013	8.6889e-05	0.00667102	7	22296521	RAPGEF5	Body				chr7:22296420-22296610		NA	NA	rs79978247	5	0.000399
cg13282368	0.0933647	8.6916e-05	0.00667102	2	71758131	DYSF;DYSF;DYSF;DYSF;DYSF;DYSF;DYSF;DYSF;DYSF;DYSF;DYSF;DYSF;DYSF;DYSF	Body;Body;Body;Body;Body;Body;Body;Body;Body;Body;Body;Body;Body;Body		2:71757901-71758132	Unclassified_Cell_type_specific	chr2:71757940-71758210		NA	NA	rs141308340;rs374447357;rs368610392	0;47;48	0.001597;0.000200;0.000200
cg09012346	-0.0593343	8.78732e-05	0.00667102	5	66462988	MAST4;MAST4	3'UTR;3'UTR	S_Shelf					6	TRUE
cg18779508	-0.0865265	8.82248e-05	0.00667102	2	217546291	IGFBP5	Body						6	NA	rs546561922;rs79216960	13;3	0.000200;0.003794
cg02265105	0.0641334	8.82504e-05	0.00667102	5	83268490	EDIL3	Body					chr5:83267959-83268496	6	TRUE	rs562221929;rs574387850;rs73771555	34;8;1	0.000200;0.000200;0.051318
cg04529472	-0.129253	8.8499e-05	0.00667102	7	55620588	VOPP1;VOPP1	TSS200;Body		7:55620540-55620720	Unclassified_Cell_type_specific	chr7:55620400-55620690		NA	NA	rs544613929;rs181578261	0;17	0.000200;0.000200
cg17330048	0.139191	8.9254e-05	0.00667102	5	80257322	RASGRF2	Body	S_Shore			chr5:80256340-80257415		NA	TRUE	rs150552124;rs371976217	21;46	0.000599;0.000200
cg01904410	-0.133623	8.92853e-05	0.00667102	11	31836673	PAX6	5'UTR	Island			chr11:31833885-31838315		NA	TRUE	rs1806159;rs558484297;rs138470074	48;39;2	0.083167;0.002196;0.004992
cg00409842	-0.154657	8.93886e-05	0.00667102	15	86076110	AKAP13;AKAP13	Body;Body				chr15:86075965-86076175		NA	NA	rs145947119;rs530019600;rs543227254	42;35;1	0.003994;0.000200;0.000200
cg15975151	0.0726596	8.94067e-05	0.00667102	7	37026993	ELMO1;ELMO1	Body;TSS1500		7:37026210-37027910	Unclassified	chr7:37026580-37027030		NA	TRUE	rs576489930	23	0.0002
cg15510170	-0.151314	8.96728e-05	0.00667102	10	31647954	ZEB1;ZEB1;ZEB1;ZEB1;ZEB1;ZEB1	Body;Body;Body;Body;Body;Body						NA	NA	rs11008471	29	0.028754
cg09913804	-0.0956001	9.03343e-05	0.00667102	3	29568920	RBMS3;RBMS3;RBMS3;RBMS3;RBMS3	Body;Body;Body;Body;Body				chr3:29568820-29569050		NA	NA
cg03339725	-0.147737	9.04241e-05	0.00667102	7	154720146	PAXIP1-AS2;PAXIP1-AS2	TSS200;TSS200		7:154718956-154720742	Promoter_Associated	chr7:154719905-154720275		NA	NA	rs533388579;rs373588599;rs185504496	0;7;47	0.000998;0.003395;0.000200
cg20347155	0.0946306	9.05597e-05	0.00667102	2	145218951	ZEB2;ZEB2	Body;Body				chr2:145218900-145219290		NA	NA	rs191353771	43	0.000599
cg27037909	0.125339	9.07897e-05	0.00667102	1	90351106	LRRC8D;LRRC8D	5'UTR;5'UTR					chr1:90350287-90351598	6	NA	rs373410672	0	0.0002
cg05592245	0.120631	9.10878e-05	0.00667102	10	65280473	REEP3	TSS1500	N_Shore			chr10:65280440-65280855		NA	TRUE	rs140810072	9	0.0002
cg01485708	0.0879463	9.11856e-05	0.00667102	12	50968242	DIP2B	Body				chr12:50968145-50969135		NA	NA	rs535447715;rs183266717;rs78526024	4;3;1	0.000200;0.000399;0.009585
cg22640764	0.14065	9.12577e-05	0.00667102	3	69420155	FRMD4B	Body				chr3:69420060-69420450		NA	NA	rs148588556;rs546598930;rs142747409;rs538802999;rs558694217	0;25;34;41;43	0.002596;0.000399;0.000399;0.000200;0.000200
cg03945529	0.0765536	9.13907e-05	0.00667102	3	188024721	LPP;LPP;LPP	5'UTR;5'UTR;5'UTR						NA	NA
cg24468603	0.18131	9.15307e-05	0.00667102	3	69331509	FRMD4B	Body		3:69331435-69331667	Unclassified_Cell_type_specific	chr3:69331260-69331710		NA	NA	rs113290960;rs532645601;rs552841272;rs374424451	6;14;26;38	0.016374;0.000200;0.000399;0.001797
cg22555806	0.0684129	9.17989e-05	0.00667102	7	86418421	GRM3	Body	S_Shelf	7:86418249-86418634	Unclassified_Cell_type_specific	chr7:86418320-86418535		NA	NA	rs2299221	9	0.048123
cg15251697	0.160126	9.21045e-05	0.00667102	17	4265805	UBE2G1	Body	N_Shelf	17:4265508-4265812	Promoter_Associated_Cell_type_specific	chr17:4265560-4265955		NA	TRUE	rs542850912	49	0.000599
cg01243653	0.0951735	9.21629e-05	0.00667102	11	77158483	PAK1;PAK1	5'UTR;5'UTR					chr11:77157609-77158609	NA	NA	rs570511973;rs539737987	19;12	0.000599;0.000200
cg11938759	0.175443	9.22903e-05	0.00667102	5	109035062	MAN2A1	Body						NA	NA	rs529636649;rs57924992	35;48	0.000200;0.004393
cg23264877	0.120987	9.27622e-05	0.00667102	7	37366753	ELMO1;ELMO1;ELMO1	Body;Body;Body				chr7:37366680-37366950		NA	NA	rs2700998;rs75608872;rs559050237;rs572697303	41;36;2;1	0.012380;0.055911;0.000200;0.000200
cg11048518	-0.117616	9.28961e-05	0.00667102	4	108815434	SGMS2;SGMS2;SGMS2;LOC101929595	5'UTR;5'UTR;5'UTR;Body					chr4:108815276-108815466	NA	NA
cg11168687	0.076794	9.32531e-05	0.00667102	4	185726782	ACSL1	5'UTR	S_Shelf			chr4:185726540-185727250		NA	TRUE	rs533213067;rs550209776	1;45	0.000399;0.000200
cg18021927	0.154099	9.32619e-05	0.00667102	8	53208447	ST18	5'UTR				chr8:53208085-53208555		NA	NA	rs552853997;rs577773307	47;12	0.000200;0.000200
cg18016034	-0.0722524	9.35971e-05	0.00667102	10	61900573	ANK3;ANK3;ANK3;ANK3;ANK3	1stExon;5'UTR;Body;Body;Body				chr10:61900420-61900915		NA	NA	rs184384752;rs74514676;rs550691378	47;34;6	0.000599;0.015575;0.000200
cg03771986	0.156751	9.37099e-05	0.00667102	13	51804094	FAM124A;FAM124A	Body;Body				chr13:51803945-51804155		NA	NA	rs541699214;rs57971718;rs7324210;rs570798648	41;31;12;1	0.000998;0.030950;0.000000;0.000200
cg21438795	0.113787	9.43944e-05	0.00667102	20	52574082	BCAS1	Body				chr20:52573960-52574235		NA	NA	rs536210894;rs368654368;rs572923685;rs544702465;rs113245712;rs575394836	0;1;2;16;41;50	0.000200;0.000599;0.000200;0.000200;0.012580;0.000399
cg12919119	-0.0525287	9.48739e-05	0.00667102	3	37904293	CTDSPL;CTDSPL	Body;Body	S_Shore			chr3:37903560-37905795		NA	TRUE	rs540290397	49	0.000399
cg21760537	0.184669	9.51814e-05	0.00667102	4	41131601	APBB2;APBB2;APBB2	5'UTR;5'UTR;5'UTR				chr4:41131320-41131690		NA	NA	rs146445616;rs190078042;rs34313045;rs553311193;rs77825389	47;45;35;31;2	0.008586;0.000200;0.119609;0.000599;0.001398
cg10324324	-0.0267968	9.55349e-05	0.00667102	12	120657314	PXN;PXN;PXN;PXN	Body;Body;Body;Body					chr12:120656575-120660815	6	NA	rs61753910;rs540066170	45;36	0.036342;0.000998
cg00898274	0.101666	9.55571e-05	0.00667102	10	88448035	LDB3;LDB3;LDB3;LDB3;LDB3;LDB3	Body;Body;Body;Body;Body;Body		10:88447950-88449472	Unclassified		chr10:88447047-88448847	6	TRUE	rs571439224;rs79025854;rs112132777;rs566782355	0;3;5;12	0.000200;0.052716;0.000599;0.000799
cg00070753	0.125105	9.61634e-05	0.00667102	2	71704806	DYSF;DYSF;DYSF;DYSF;DYSF;DYSF;DYSF;DYSF;DYSF;DYSF;DYSF;DYSF;DYSF;DYSF	Body;Body;Body;Body;Body;Body;Body;Body;Body;Body;Body;Body;Body;Body					chr2:71704313-71704868	6	NA
cg05626013	0.0869283	9.63545e-05	0.00667102	10	68685252	CTNNA3;LRRTM3;CTNNA3	Body;TSS1500;Body						6	TRUE	rs72804621	27	0.000799
cg22710968	-0.120434	9.65261e-05	0.00667102	3	140182440	CLSTN2	Body						NA	NA	rs138763628;rs16850323	14;41	0.000799;0.279752
cg23238677	0.100042	9.6637e-05	0.00667102	2	170157334	LRP2	Body						NA	TRUE	rs546552264	46	0.000599
cg03033111	-0.0720063	9.67002e-05	0.00667102	4	619167	PDE6B;PDE6B	TSS200;TSS200	N_Shore			chr4:618845-619435		NA	TRUE	rs543401503;rs561780126;rs529325885	0;14;24	0.000399;0.000200;0.000399
cg02218444	-0.0709499	9.74729e-05	0.00667102	21	45141396	PDXK	Body	S_Shore					6	NA	rs561035813;rs528512443	4;46	0.000200;0.000200
cg22906032	0.129766	9.78144e-05	0.00667102	1	212004642	LPGAT1	TSS1500	S_Shore	1:212003520-212004942	Promoter_Associated	chr1:212004605-212004775		NA	NA	rs560680552	19	0.0002
cg11853467	0.149811	9.79309e-05	0.00667102	3	195311445	APOD	TSS1500					chr3:195311003-195311657	5	NA	rs199579117	0	0.000599
cg21530649	0.157475	9.84949e-05	0.00667102	7	32111237	PDE1C	TSS1500	S_Shore	7:32111131-32111680	Unclassified_Cell_type_specific	chr7:32110405-32111355		NA	TRUE	rs561723347;rs528934898;rs183641480	0;5;45	0.000399;0.000200;0.000200
cg14356843	0.0921602	9.85387e-05	0.00667102	10	49860322	ARHGAP22;ARHGAP22	1stExon;Body	N_Shelf					5	NA	rs556413033;rs182153666;rs541402610;rs144047908;rs186791751	44;43;39;25;6	0.000200;0.000200;0.000399;0.003195;0.000200
cg13852486	0.0390222	9.88748e-05	0.00667102	1	205195627	TMCC2	TSS1500	N_Shore			chr1:205195485-205195870		NA	TRUE
cg13385408	0.176022	9.92344e-05	0.00667102	7	29523401	CHN2;CHN2;CHN2;CHN2;CHN2;CHN2;CHN2;CHN2;CHN2;CHN2;CHN2;CHN2;CHN2;CHN2;CHN2;CHN2	TSS200;Body;Body;Body;Body;Body;Body;Body;Body;Body;Body;Body;Body;Body;Body;Body						6	NA
cg08065733	-0.0884951	9.93829e-05	0.00667102	2	121106721	INHBB	Body	N_Shore			chr2:121105845-121106875		NA	TRUE	rs199639111;rs571184446;rs538498324	6;24;25	0.000200;0.000200;0.000200
cg17314961	-0.0587346	9.95855e-05	0.00667102	13	113435942	ATP11A;ATP11A	Body;Body				chr13:113435740-113435995		NA	TRUE	rs185778645;rs188020840	27;28	0.000200;0.000799
cg02770938	-0.156074	9.97331e-05	0.00667102	5	150024596	SYNPO;SYNPO;SYNPO;SYNPO	5'UTR;5'UTR;Body;Body					chr5:150023900-150025142	6	NA	rs201264876;rs562743126;rs375035835;rs547881393;rs566187798;rs527308448	51;47;43;21;16;2	0.000399;0.000200;0.000998;0.000200;0.000200;0.000200
cg18331061	-0.115926	0.00010031	0.00667102	13	51818035	FAM124A	Body				chr13:51817985-51818315		NA	TRUE	rs184657693	0	0.001997
cg25961123	0.187637	0.000101442	0.00667102	7	22331815	RAPGEF5	Body						NA	NA	rs575000072	1	0.0002
cg00859888	-0.115773	0.000101636	0.00667102	10	34795865	PARD3	Body						NA	TRUE	rs532907679	1	0
cg23366074	0.139805	0.000102343	0.00667102	10	49719726	ARHGAP22;ARHGAP22;ARHGAP22;ARHGAP22	Body;Body;Body;Body						4	NA
cg13921308	0.216296	0.000102484	0.00667102	1	214166160	PROX1	5'UTR	S_Shelf				chr1:214165916-214166816	NA	TRUE
cg23966234	-0.158163	0.000102523	0.00667102	7	55620535	VOPP1;VOPP1	TSS200;Body				chr7:55620400-55620690		NA	NA	rs185565966	2	0.0002
cg24794563	-0.133736	0.000102768	0.00667102	7	55620356	VOPP1;VOPP1;VOPP1	1stExon;5'UTR;Body					chr7:55620015-55621282	6	NA
cg04220053	0.16937	0.000102985	0.00667102	10	22963265	PIP4K2A	Body				chr10:22963040-22963450		NA	NA	rs545254670;rs570970808;rs530980432	37;8;1	0.000200;0.001597;0.001597
cg21578457	0.0986574	0.000103093	0.00667102	11	84028582	DLG2;DLG2	Body;Body						NA	TRUE	rs550923275;rs187333978	19;14	0.000399;0.000399
cg10221064	-0.158816	0.000103322	0.00667102	11	62272095	AHNAK	Body				chr11:62271865-62272375		NA	NA
cg03175975	-0.091834	0.000103934	0.00667102	2	121105535	INHBB	Body	N_Shore	2:121105511-121105770	Unclassified_Cell_type_specific	chr2:121103885-121105755		NA	TRUE
cg03664994	0.176615	0.000104278	0.00667102	2	55246602	RTN4;RTN4;RTN4;RTN4	Body;Body;Body;Body						NA	TRUE	rs575483042	46	0.0002
cg06057319	0.0547374	0.000104328	0.00667102	20	51608978	TSHZ2	Body					chr20:51608652-51609422	NA	NA	rs528352400;rs545322151;rs141113772	40;39;38	0.000200;0.000399;0.000399
cg14397690	-0.126778	0.000104366	0.00667102	15	60688948	ANXA2;ANXA2;ANXA2;ANXA2	5'UTR;5'UTR;Body;5'UTR	N_Shore			chr15:60688740-60689010		NA	TRUE	rs539829208	8	0.000399
cg07645529	0.188448	0.000104547	0.00667102	13	101322688	TMTC4;TMTC4	5'UTR;5'UTR	N_Shelf					NA	TRUE	rs77112974;rs532399890;rs547733561;rs559565192;rs141370863;rs181331407	5;14;26;46;47;48	0.000200;0.000399;0.000200;0.000200;0.000200;0.000599
cg01945119	0.117601	0.000104642	0.00667102	4	186682811	SORBS2;SORBS2;SORBS2;SORBS2;SORBS2;SORBS2;SORBS2	5'UTR;5'UTR;5'UTR;5'UTR;5'UTR;5'UTR;5'UTR				chr4:186682800-186683335		NA	NA	rs571643234;rs377486498	30;39	0.000200;0.001997
cg03904174	0.138706	0.000105132	0.00667102	9	79282776	PRUNE2;PRUNE2;PRUNE2;PRUNE2;PRUNE2;PRUNE2;PRUNE2	Body;Body;Body;Body;Body;Body;Body				chr9:79282385-79282855		NA	NA	rs11145003	48	0.01238
cg04204737	0.0715636	0.000106421	0.00667102	12	65707425	MSRB3;MSRB3;MSRB3;MSRB3	Body;Body;Body;Body					chr12:65707402-65707971	6	NA	rs111381425;rs116686564	14;12	0.000599;0.009984
cg01824180	-0.113583	0.000107532	0.00667102	14	75897762	JDP2;JDP2;JDP2;JDP2	5'UTR;5'UTR;5'UTR;TSS1500	S_Shelf					6	NA	rs117789336;rs568684626;rs534166426	9;15;42	0.003395;0.000200;0.000200
cg09955471	-0.125431	0.000107649	0.00667102	1	151340693	SELENBP1;SELENBP1;SELENBP1;SELENBP1;SELENBP1;SELENBP1	ExonBnd;ExonBnd;ExonBnd;Body;Body;Body				chr1:151340445-151340735		NA	NA	rs199673283	27	0.001
cg09011602	-0.0993663	0.000107674	0.00667102	13	27202820	WASF3;WASF3	5'UTR;5'UTR		13:27202664-27204017	Unclassified_Cell_type_specific			6	NA	rs73496309;rs189365775	40;1	0.021366;0.004593
cg12005569	0.187614	0.000108293	0.00667102	5	136673467	SPOCK1	Body						NA	NA	rs182979016;rs575272652;rs188264430	19;7;1	0.000200;0.000399;0.000998
cg11849863	0.144353	0.000108387	0.00667102	3	118660756	IGSF11-AS1;IGSF11;IGSF11	TSS1500;Body;Body						NA	NA	rs565852347	25	0.0002
cg26607103	0.200689	0.00010868	0.00667102	10	62149642	ANK3	TSS200						NA	TRUE	rs550164728	44	0.0002
cg24952240	-0.0530668	0.000109552	0.00667102	4	169567560	PALLD;PALLD;PALLD	5'UTR;Body;Body				chr4:169567520-169567870		NA	TRUE
cg12354377	0.159399	0.000111017	0.00667102	10	62149557	ANK3	TSS200						NA	TRUE	rs16914968	16	0.114417
cg17552460	0.14269	0.000111039	0.00667102	2	102413836	MAP4K4;MAP4K4;MAP4K4;MAP4K4;MAP4K4	Body;Body;Body;Body;Body				chr2:102413780-102414050		NA	NA	rs187167116;rs73943783	15;38	0.000200;0.019768
cg19776466	-0.117281	0.000111175	0.00667102	8	41134635	SFRP1	Body				chr8:41134265-41134695		NA	NA
cg22522886	-0.111299	0.000111794	0.00667102	2	217560706	IGFBP5	TSS1500	S_Shore				chr2:217560127-217560722	6	NA	rs888187;rs547133743	27;37	0.000000;0.000200
cg09494672	-0.0948211	0.000112072	0.00667102	19	30932051	ZNF536	5'UTR	N_Shelf			chr19:30932040-30932495		NA	TRUE	rs372454142;rs560586296;rs141035067	0;1;34	0.000100;0.000200;0.000200
cg24659328	-0.143955	0.000112287	0.00667102	3	58563666	FAM107A;FAM107A	TSS200;TSS200					chr3:58562854-58563829	NA	TRUE	rs535460088;rs75155038	25;2	0.000399;0.009185
cg15424089	0.135234	0.000112807	0.00667102	8	126017717	SQLE	Body				chr8:126017665-126017970		NA	NA	rs141866303;rs75209191	1;46	0.000399;0.002995
cg02639931	0.100694	0.000113279	0.00667102	19	1387894	NDUFS7	Body	Island				chr19:1387082-1388100	6	TRUE
cg03330696	0.119372	0.000114125	0.00667102	1	214613197	PTPN14	Body				chr1:214612800-214613530		NA	NA	rs548421601;rs185113951	32;1	0.000200;0.000200
cg10040131	-0.0407466	0.000114346	0.00667102	2	73178866	SFXN5	Body					chr2:73176745-73184502	3	TRUE	rs147934281	38	0.0002
cg23669186	-0.0533173	0.000114391	0.00667102	3	122399420	PARP14	TSS1500	N_Shore	3:122397683-122400727	Promoter_Associated	chr3:122398600-122400215		NA	NA	rs147402689	20	0.001597
cg11540204	0.0311672	0.000114494	0.00667102	1	60391699	CYP2J2	Body	N_Shore					NA	TRUE	rs184570541;rs573615356	12;2	0.000200;0.003594
cg03578041	0.102001	0.00011463	0.00667102	15	71147307	LARP6;LARP6	TSS1500;TSS1500	S_Shore			chr15:71146705-71147395		NA	TRUE	rs142045628;rs546365750	48;1	0.000200;0.000200
cg12670585	-0.0437937	0.000114831	0.00667102	4	619308	PDE6B;PDE6B	TSS200;TSS200	N_Shore			chr4:618845-619435		NA	NA	rs146626535;rs555389792	1;6	0.000399;0.000200
cg17608361	0.103287	0.000114926	0.00667102	1	171885823	DNM3;DNM3;DNM3	Body;Body;Body				chr1:171885460-171885995		NA	NA	rs535122602;rs182864387	49;41	0.000399;0.000200
cg17547033	0.092476	0.000115417	0.00667102	2	153362087	FMNL2	Body				chr2:153362020-153362295		NA	NA	rs145250372;rs6755173;rs185950525	0;34;35	0.000599;0.014776;0.000200
cg02830207	0.0428262	0.000115942	0.00667102	11	67190751	CARNS1;CARNS1	Body;Body	N_Shore				chr11:67190048-67191217	NA	NA
cg05788381	0.0679363	0.000116367	0.00667102	2	102490204	MAP4K4;MAP4K4;MAP4K4;MAP4K4;MAP4K4	Body;Body;Body;Body;Body				chr2:102490080-102490335		NA	NA	rs534441332;rs554285458	1;35	0.000200;0.000200
cg09221297	0.0440535	0.000116369	0.00667102	1	205016193	CNTN2	5'UTR				chr1:205016085-205016515		NA	NA	rs552123597	27	0.0002
cg15029847	0.0827714	0.000116988	0.00667102	2	191306412	MFSD6	Body						NA	NA	rs141430665;rs562095931	16;2	0.000399;0.000200
cg00462004	0.193088	0.000117062	0.00667102	2	55253344	RTN4;RTN4;RTN4;RTN4	Body;Body;Body;Body						6	NA	rs545859060;rs199541230;rs112683861;rs79560160	0;10;25;33	0.000200;0.000200;0.500000;0.008187
cg17429893	0.137163	0.000117487	0.00667102	4	169845218	PALLD;PALLD;PALLD;PALLD	Body;Body;Body;Body		4:169844849-169845234	Unclassified_Cell_type_specific		chr4:169844692-169845354	6	NA	rs78442642;rs531699934;rs543836806	1;31;46	0.000200;0.000200;0.000200
cg01791798	-0.116307	0.0001176	0.00667102	5	66338067	MAST4;MAST4	Body;Body						NA	TRUE	rs577501065	27	0.0002
cg15025248	0.0673315	0.000117751	0.00667102	2	191278648	MFSD6	5'UTR					chr2:191277751-191278948	3	TRUE
cg26844774	0.11723	0.000117863	0.00667102	2	170040579	LRP2	Body					chr2:170040453-170041071	6	NA	rs147346160;rs575103894;rs543740335;rs563686608;rs59210315	11;16;19;26;37	0.001997;0.000200;0.000599;0.000200;0.024960
cg20383780	0.154601	0.000118175	0.00667102	14	50990849	MAP4K5;MAP4K5	Body;Body					chr14:50990654-50991347	NA	NA	rs375287076;rs548287795;rs568284596;rs534149530;rs554151042;rs577506523;rs139907475	51;48;47;19;18;15;1	0.010783;0.000200;0.000200;0.000200;0.000200;0.000399;0.003594
cg12014643	0.124722	0.000118195	0.00667102	1	109855054	SORT1;SORT1	3'UTR;3'UTR				chr1:109854960-109855170		NA	NA
cg08287903	0.211716	0.000118274	0.00667102	4	115524813	UGT8	5'UTR	S_Shelf	4:115524708-115524966	Unclassified_Cell_type_specific	chr4:115524685-115524930		NA	TRUE	rs73846446;rs551074920;rs114489314	7;45;51	0.006390;0.000200;0.023163
cg17556601	0.054376	0.000118825	0.00667102	17	72235479	TTYH2	Body				chr17:72235420-72235630		NA	NA	rs12150474;rs539839099	16;2	0.052915;0.000200
cg00076365	-0.0357958	0.000118826	0.00667102	12	77271775	CSRP2;CSRP2	5'UTR;5'UTR	N_Shore					6	NA
cg19534919	0.11154	0.000118891	0.00667102	8	53252892	ST18	5'UTR				chr8:53252720-53253070		NA	NA	rs559021604;rs140810619;rs6990259;rs556199445	47;43;10;6	0.000200;0.000399;0.018371;0.000200
cg19925256	0.0595458	0.000119665	0.00667102	12	50975459	DIP2B	Body				chr12:50975085-50975635		NA	NA	rs189088569	29	0.0002
cg15612817	0.0554684	0.000119822	0.00667102	14	66027385	FUT8;FUT8;FUT8;FUT8;FUT8	5'UTR;5'UTR;5'UTR;Body;Body				chr14:66027140-66027455		NA	NA	rs540737653;rs560763014;rs529463602;rs192455614	7;8;28;36	0.000200;0.000200;0.000200;0.000599
cg00399880	0.147085	0.000120031	0.00667102	13	78293690	SLAIN1;SLAIN1	Body;Body						NA	NA
cg14009561	-0.126263	0.000120047	0.00667102	12	6443045	TNFRSF1A	Body				chr12:6442785-6443075		NA	TRUE	rs4149637	46	0.014077
cg05676204	0.14436	0.000120172	0.00667102	13	97928501	MBNL2;MBNL2;MBNL2	Body;Body;Body				chr13:97928300-97928655		NA	NA	rs139684062;rs141173117	10;45	0.000220;0.000998
cg20102034	0.0444488	0.000120504	0.00667102	2	74653166	RTKN;RTKN;RTKN	3'UTR;3'UTR;3'UTR	S_Shelf				chr2:74652351-74653273	6	TRUE
cg17802364	0.060069	0.000120702	0.00667102	13	99100712	FARP1	3'UTR		13:99100224-99101973	Unclassified_Cell_type_specific	chr13:99100640-99100915		NA	TRUE	rs535373152	26	0.0002
cg12231014	0.0668455	0.000120988	0.00667102	10	23001922	PIP4K2A	Body	N_Shore			chr10:23001560-23003675		NA	NA
cg26397250	-0.0821359	0.000121113	0.00667102	4	642765	PDE6B;PDE6B	Body;Body	N_Shelf			chr4:642305-642795		NA	TRUE	rs568206611;rs536818943	43;30	0.001398;0.000200
cg17148503	0.152405	0.000121234	0.00667102	6	136227579	PDE7B	Body						NA	TRUE	rs7752169;rs188458552	23;2	0.467851;0.000799
cg16067739	-0.122011	0.000121418	0.00667102	4	2063566	NAT8L	Body	N_Shore			chr4:2062700-2064035		NA	NA	rs188726878;rs115279740	50;25	0.001398;0.003195
cg10239894	0.197475	0.00012203	0.00667102	18	29620987	RNF125	Body		18:29620497-29621314	Unclassified_Cell_type_specific	chr18:29620940-29621235		NA	NA	rs563350310;rs569190872	1;31	0.001997;0.000200
cg11529871	-0.091616	0.000122366	0.00667102	7	55197831	EGFR;EGFR;EGFR;EGFR	Body;Body;Body;Body				chr7:55197325-55198190		NA	NA	rs114911139;rs376979449	1;9	0.007388;0.000399
cg14774290	-0.0559483	0.000122439	0.00667102	8	141934252	PTK2;PTK2	5'UTR;Body					chr8:141933880-141934416	NA	TRUE	rs372278124	1	0.0002
cg00368370	0.155355	0.000122586	0.00667102	11	33277198	HIPK3	TSS1500	N_Shore					6	NA	rs559034395	19	0.0002
cg12567826	0.197019	0.000123433	0.00667102	12	106714576	TCP11L2;TCP11L2	Body;Body						NA	NA	rs556062017;rs9783501	24;18	0.000200;0.007188
cg25311995	0.141742	0.000123459	0.00667102	2	153363436	FMNL2	Body				chr2:153363400-153363815		NA	NA	rs182669707;rs4146259;rs142056878;rs564506374	43;24;2;1	0.000399;0.475439;0.000200;0.000399
cg05838857	0.0236075	0.000123475	0.00667102	14	105825285	PACS2;PACS2;PACS2	Body;Body;Body	S_Shelf				chr14:105822263-105825426	NA	NA	rs587622024;rs142200450;rs587758301;rs114383682	51;13;7;2	0.000200;0.000599;0.000200;0.007188
cg04207436	-0.0346991	0.000124284	0.00667102	2	109883620	SH3RF3	Body				chr2:109882920-109884635		NA	NA	rs542247823;rs556085285	0;51	0.000599;0.000200
cg17169397	0.148431	0.000124375	0.00667102	7	32111453	PDE1C	TSS1500	S_Shore	7:32111131-32111680	Unclassified_Cell_type_specific	chr7:32111405-32111755		NA	TRUE	rs569775401	18	0.0002
cg02612450	0.0614195	0.000125891	0.00667102	6	154800785	CNKSR3	Body				chr6:154800565-154801675		NA	NA	rs188275061;rs192443034;rs535519473;rs142627609	17;20;33;40	0.000200;0.000399;0.000399;0.000200
cg12604575	0.160268	0.000125892	0.00667102	10	88018625	GRID1	Body				chr10:88018300-88018655		NA	NA	rs182172196;rs564977967	12;23	0.000399;0.000200
cg10835212	0.0358421	0.000126552	0.00667102	14	105864312	PACS2;PACS2;PACS2;TEX22	3'UTR;3'UTR;3'UTR;TSS1500	N_Shore			chr14:105863825-105865990		NA	NA	rs141750027	13	0.0002
cg19601442	0.0944473	0.000126592	0.00667102	7	143060325	FAM131B;FAM131B;FAM131B	TSS1500;TSS1500;TSS1500	S_Shore			chr7:143059685-143060555		NA	NA
cg18901371	0.116085	0.000126627	0.00667102	10	87402762	GRID1	Body				chr10:87402520-87403015		NA	TRUE	rs552393649;rs146283906;rs139390209;rs113051716	41;40;14;1	0.000399;0.000599;0.000200;0.015375
cg11239458	0.111637	0.00012676	0.00667102	13	78315606	SLAIN1;SLAIN1;SLAIN1;SLAIN1;SLAIN1;SLAIN1	Body;Body;5'UTR;5'UTR;5'UTR;5'UTR						NA	NA	rs11838602;rs541932967	1;12	0.002347;0.000200
cg14421391	0.149092	0.000127038	0.00667102	19	38952857	RYR1;RYR1	Body;Body	N_Shelf			chr19:38952725-38953235		NA	NA	rs552137778	8	0.0002
cg07552374	0.0307481	0.000127128	0.00667102	11	6418966	APBB1;APBB1	Body;Body				chr11:6418905-6419175		NA	TRUE	rs578244087;rs539268841;rs554421936;rs572647125	41;34;13;2	0.000200;0.000399;0.000200;0.000200
cg16685016	0.122813	0.000127199	0.00667102	3	179736395	PEX5L;PEX5L;PEX5L;PEX5L;PEX5L	Body;Body;Body;Body;Body						6	NA	rs190207666;rs139610423	32;1	0.003195;0.000200
cg00418190	-0.0546789	0.000127276	0.00667102	12	96618098	ELK3	Body				chr12:96618085-96618310		NA	NA	rs559731951	31	0.000399
cg13990355	-0.0317053	0.000128735	0.00667102	19	42636817	POU2F2	TSS200	N_Shore	19:42636309-42638132	Promoter_Associated	chr19:42636185-42636835		NA	TRUE	rs77937219	20	0.012979
cg09646946	-0.0441071	0.000128757	0.00667102	2	236725987	AGAP1;AGAP1	Body;Body				chr2:236725625-236726270		NA	TRUE	rs188166335;rs553821761;rs114019610	49;2;1	0.000200;0.000799;0.001597
cg01842720	0.0709093	0.000128762	0.00667102	11	7535887	PPFIBP2	5'UTR	S_Shore				chr11:7532697-7537381	6	TRUE	rs369683208;rs375367089;rs75354203	23;13;11	0.000200;0.000200;0.075080
cg13997626	0.1713	0.000129011	0.00667102	15	51641258	GLDN	Body					chr15:51640859-51641398	6	NA	rs141791528;rs71472906;rs725000	1;23;25	0.000200;0.500000;0.008387
cg01323699	0.147474	0.000129059	0.00667102	13	99495850	DOCK9;DOCK9	Body;Body		13:99494195-99496101	Unclassified	chr13:99495785-99496070		NA	NA
cg15652859	0.110923	0.000129179	0.00667102	4	96126276	UNC5C	Body				chr4:96126105-96126330		NA	NA	rs3775050;rs3775049	47;7	0.168431;0.150060
cg12365660	-0.0463873	0.000129226	0.00667102	16	87878978	SLC7A5	Body				chr16:87878500-87879195		NA	NA	rs563215273;rs575206527;rs542470692;rs185364978;rs527850131;rs147740759;rs4325563	50;35;32;31;29;18;16	0.000399;0.000599;0.000200;0.002196;0.000399;0.003594;0.205471
cg26627687	0.17754	0.00012965	0.00667102	17	58823592	BCAS3;BCAS3	Body;Body						NA	TRUE	rs563259930;rs77711639	27;2	0.000200;0.039337
cg11559048	0.0954054	0.000129915	0.00667102	7	37321477	ELMO1;ELMO1;ELMO1	Body;Body;Body						NA	NA
cg09418771	0.15448	0.000130405	0.00667102	10	61996955	ANK3;ANK3;ANK3	Body;Body;Body		10:61996747-61997124	Unclassified_Cell_type_specific	chr10:61996760-61997275		NA	NA	rs189648731	0	0.0002
cg10546044	0.121353	0.000130545	0.00667102	20	50036858	NFATC2;NFATC2;NFATC2;NFATC2;NFATC2;NFATC2;NFATC2;NFATC2	Body;Body;Body;Body;Body;Body;Body;Body				chr20:50036760-50036990		NA	NA	rs566380245;rs527576106	27;1	0.000200;0.000200
cg23454826	0.192659	0.000130658	0.00667102	15	84234121	SH3GL3;SH3GL3;SH3GL3;SH3GL3	5'UTR;Body;Body;Body						6	NA	rs556339318	0	0.000799
cg20714264	0.10624	0.000130737	0.00667102	1	90308431	LRRC8D;LRRC8D	5'UTR;5'UTR	N_Shore				chr1:90308170-90310266	6	NA	rs115688310	27	0.0002
cg06752040	-0.10435	0.000130931	0.00667102	10	14647373	FAM107B	Body	S_Shore			chr10:14647220-14647615		NA	TRUE
cg26908895	-0.120805	0.000131163	0.00667102	3	150983731	MED12L;P2RY14	Body;5'UTR				chr3:150983725-150984030		NA	NA	rs553680502	0	0.0002
cg16568136	0.0269824	0.000131169	0.00667102	14	78018515	SPTLC2	Body				chr14:78018260-78018655		NA	NA	rs9323646;rs573959019;rs143757018;rs201717420	0;8;31;35	0.005990;0.000200;0.000440;0.000200
cg08968362	0.217293	0.000131898	0.00667102	2	225878111	DOCK10	Body				chr2:225878040-225878530		NA	NA	rs75447112;rs548873512	0;43	0.005391;0.000599
cg09863255	-0.0898533	0.00013236	0.00667102	15	63362178	TPM1;TPM1;TPM1;TPM1;TPM1	Body;Body;Body;3'UTR;Body				chr15:63361980-63362270		NA	TRUE	rs73440433;rs547633494;rs114073739	1;8;48	0.024760;0.000200;0.013978
cg14281092	0.0963081	0.000132996	0.00667102	2	153226118	FMNL2	Body				chr2:153226085-153226335		NA	TRUE	rs182293472	5	0.001198
cg06271652	0.122697	0.000133208	0.00667102	16	23144103	USP31	Body						6	TRUE	rs77361242	41	0.007188
cg21788052	-0.0862733	0.000133392	0.00667102	14	59715260	DAAM1	5'UTR				chr14:59714940-59715295		NA	NA	rs111381926;rs139266294;rs558756599;rs577254679	0;1;3;23	0.004992;0.000200;0.000200;0.000599
cg26244646	-0.192163	0.00013427	0.00667102	17	59391924	BCAS3;BCAS3	Body;Body		17:59391202-59392456	Unclassified_Cell_type_specific	chr17:59391665-59392390		NA	TRUE	rs540234211	38	0.0002
cg07909418	-0.108715	0.000134596	0.00667102	2	158481014	ACVR1C;ACVR1C;ACVR1C	Body;Body;Body	N_Shelf					NA	TRUE
cg25226092	0.0872966	0.00013494	0.00667102	3	39508863	MOBP;MOBP	TSS1500;TSS1500						NA	TRUE	rs562999015	25	0.0002
cg12931707	0.163834	0.000134994	0.00667102	4	115527443	UGT8	5'UTR						NA	TRUE	rs186172847	40	0.000399
cg09278107	0.10456	0.000135291	0.00667102	14	105779826	PACS2;PACS2	TSS1500;TSS1500	N_Shore			chr14:105779505-105780755		NA	TRUE	rs587614160	0	0.001597
cg13026729	-0.0895671	0.000136094	0.00667102	6	159240774	EZR;EZR	TSS1500;TSS1500	Island	6:159240274-159240825	Promoter_Associated	chr6:159240340-159240815		NA	TRUE	rs539575782;rs549960376;rs183664119	23;26;28	0.000200;0.000200;0.000599
cg11825128	0.139134	0.000136212	0.00667102	10	22951879	PIP4K2A	Body				chr10:22951720-22952115		NA	NA	rs574496609;rs1171506;rs112891716	34;14;1	0.000399;0.162740;0.500000
cg23428541	0.119745	0.00013629	0.00667102	20	52612577	BCAS1;BCAS1	ExonBnd;Body				chr20:52612540-52612835		NA	NA	rs34926103;rs34375573;rs138168398;rs557690042;rs6022903	46;37;36;35;30	0.001398;0.013158;0.000998;0.000200;0.136182
cg13514532	0.116982	0.000136391	0.00667102	4	41145091	APBB2;APBB2;APBB2	5'UTR;5'UTR;5'UTR				chr4:41145000-41145370		NA	NA	rs542908112;rs570026867;rs144375850	0;13;15	0.000200;0.000399;0.002196
cg06991732	-0.0790488	0.000136536	0.00667102	8	94934036	PDP1;PDP1;PDP1;PDP1;PDP1	5'UTR;Body;5'UTR;Body;Body	S_Shelf					6	TRUE	rs148386730	26	0.001597
cg23954243	0.0922217	0.000136545	0.00667102	4	48748937	FRYL	5'UTR					chr4:48748623-48749418	3	NA	rs12648498	25	0.004717
cg09946448	-0.106839	0.000136733	0.00667102	18	21812037	OSBPL1A;OSBPL1A;OSBPL1A	5'UTR;Body;Body				chr18:21811685-21812055		NA	NA	rs193279062;rs540120445	11;2	0.000200;0.000200
cg14888864	0.210709	0.000136749	0.00667102	18	64271765	CDH19;CDH19;CDH19	TSS1500;TSS1500;TSS1500						NA	NA	rs532181216;rs547032968;rs184637894;rs529724995	26;17;2;1	0.000200;0.000399;0.001597;0.000000
cg10775229	0.0901697	0.000137053	0.00667102	10	88023052	GRID1	Body	Island				chr10:88020267-88024468	NA	TRUE	rs551409480	33	0.0002
cg18134845	0.111746	0.000137064	0.00667102	8	120614881	ENPP2;ENPP2;ENPP2	Body;Body;Body				chr8:120614820-120615255		NA	NA	rs190235021	38	0.0002
cg04240062	0.190907	0.000137221	0.00667102	3	105185133	ALCAM;ALCAM;ALCAM;ALCAM	Body;Body;Body;Body						3	NA	rs532976148	51	0.0002
cg17327319	0.0424154	0.000137411	0.00667102	11	117162483	BACE1-AS;BACE1;BACE1;BACE1;BACE1;BACE1;BACE1	Body;Body;Body;Body;Body;Body;Body				chr11:117162365-117162675		NA	NA	rs61903702;rs562442754	5;38	0.500000;0.000200
cg12464626	0.0912864	0.000137418	0.00667102	1	109941834	SORT1;PSMA5;PSMA5;PSMA5;PSMA5	TSS1500;3'UTR;3'UTR;3'UTR;3'UTR	S_Shore					6	NA	rs77675501;rs72646549	17;40	0.500000;0.002646
cg26569315	-0.0692904	0.000137732	0.00667102	16	87886902	SLC7A5	Body		16:87886468-87888415	Promoter_Associated	chr16:87885920-87887215		NA	TRUE	rs372533854;rs189255064;rs577581120;rs536986827;rs552672695;rs570860809;rs531565049;rs550489200	32;27;26;19;15;14;12;2	0.000998;0.001797;0.000599;0.000399;0.000200;0.000200;0.000200;0.000200
cg09947155	0.137725	0.000137825	0.00667102	8	53161205	ST18	5'UTR						NA	NA	rs182413123	6	0.002796
cg00091899	0.210846	0.000138668	0.00667102	3	39521409	MOBP;MOBP;MOBP;MOBP;MOBP;MOBP	5'UTR;5'UTR;Body;Body;Body;Body						NA	NA
cg07584150	0.0997582	0.000138988	0.00667102	3	187883547	LPP	5'UTR				chr3:187883360-187883750		NA	NA	rs16863060;rs530460230	32;46	0.048922;0.000200
cg14659511	0.127705	0.000139338	0.00667102	13	99668433	DOCK9;DOCK9	Body;Body						NA	TRUE
cg09057277	0.0812528	0.00013966	0.00667102	17	76494864	DNAH17-AS1;DNAH17	Body;Body	N_Shelf				chr17:76494226-76496530	NA	NA	rs188210576	2	0.000799
cg12980723	0.197971	0.000139851	0.00667102	19	30861873	ZNF536	TSS1500	N_Shelf					NA	NA	rs115676702;rs181831650	5;17	0.014776;0.000399
cg15513708	-0.0577223	0.000140194	0.00667102	14	75904643	JDP2;JDP2;JDP2;JDP2	Body;Body;Body;Body						NA	TRUE	rs3625	17	0.39357
cg16431612	0.0848675	0.000140287	0.00667102	11	84433780	DLG2;DLG2;DLG2	Body;Body;Body				chr11:84433680-84433950		NA	NA	rs146246332;rs577563592	0;16	0.000799;0.000200
cg08085664	0.153499	0.000140383	0.00667102	18	60397374	PHLPP1	Body				chr18:60397260-60397675		NA	NA	rs115882175	12	0.007788
cg18644049	0.174211	0.000140408	0.00667102	5	80504957	RASGRF2;RNU5E-1;RNU5D-1	Body;Body;Body				chr5:80504780-80505015		NA	NA	rs144723985	37	0.000599
cg00574580	-0.125335	0.00014055	0.00667102	12	6451822	TNFRSF1A	TSS1500				chr12:6451425-6451835		NA	NA	rs562360743	46	0.0002
cg03805122	-0.0538393	0.00014068	0.00667102	10	75758501	VCL;VCL	Body;Body	S_Shore	10:75757056-75759511	Promoter_Associated	chr10:75758005-75758635		NA	NA	rs187762645;rs114200964	45;40	0.000399;0.032947
cg11433203	0.229601	0.000141065	0.00667102	20	52612902	BCAS1	Body						NA	NA	rs2024063;rs532771772;rs549885546;rs191099916	50;26;23;2	0.157348;0.000200;0.000200;0.000599
cg01182605	0.0835612	0.000141127	0.00667102	5	7870689	MTRR;MTRR	5'UTR;Body	S_Shore					NA	NA	rs111592503;rs554421096;rs140093994	42;38;12	0.000998;0.000200;0.001736
cg04774679	0.0750647	0.000141414	0.00667102	2	236702170	AGAP1;AGAP1;AGAP1	Body;Body;Body		2:236701787-236702787	Unclassified_Cell_type_specific	chr2:236701820-236702270		NA	NA	rs572806989;rs545225776	21;8	0.000200;0.000200
cg09739014	-0.121662	0.000141581	0.00667102	15	29248123	APBA2;APBA2	5'UTR;5'UTR				chr15:29248060-29248515		NA	NA	rs187311802;rs531484905;rs551624125	49;11;2	0.000200;0.000200;0.000399
cg21745456	0.154407	0.000141748	0.00667102	2	102332995	MAP4K4;MAP4K4;MAP4K4;MAP4K4;MAP4K4	Body;Body;Body;Body;Body				chr2:102332925-102333295		NA	NA	rs576481123;rs542385215	0;28	0.000200;0.000200
cg11933094	0.072721	0.000142278	0.00667102	7	32111068	PDE1C	TSS200	S_Shore			chr7:32110405-32111355		NA	TRUE	rs368590036	49	0.000599
cg12119381	-0.127486	0.000142401	0.00667102	7	154720215	PAXIP1-AS2;PAXIP1-AS2	TSS200;TSS200		7:154718956-154720742	Promoter_Associated	chr7:154719905-154720275		NA	NA	rs185504496;rs560348012	24;13	0.000200;0.000200
cg12096406	0.203258	0.000142425	0.00667102	18	60479346	PHLPP1	Body					chr18:60476870-60482426	NA	NA	rs567419264;rs369828639	14;27	0.000200;0.000599
cg25115538	0.105243	0.000142472	0.00667102	2	193011575	TMEFF2;TMEFF2	Body;Body				chr2:193011420-193011635		NA	NA
cg17369510	0.225552	0.000142749	0.00667102	8	53321188	ST18	5'UTR				chr8:53320845-53321275		NA	NA	rs561096887	1	0.0002
cg17864487	-0.0378327	0.000142771	0.00667102	2	238643342	LRRFIP1;LRRFIP1;LRRFIP1;LRRFIP1;LRRFIP1	Body;Body;Body;Body;Body	N_Shore					6	TRUE	rs557388560;rs192555016;rs184418318	0;21;38	0.001198;0.000998;0.000399
cg06778435	0.0368484	0.000142809	0.00667102	2	110055524	SH3RF3	Body				chr2:110055200-110055570		NA	NA
cg15981851	-0.0425202	0.00014284	0.00667102	2	236773924	AGAP1;AGAP1	Body;Body	Island			chr2:236773325-236774275		NA	TRUE	rs548948169	32	0.001398
cg13730105	-0.1402	0.000143521	0.00667102	9	120466837	TLR4;TLR4;TLR4	Body;Body;1stExon				chr9:120466200-120466915		NA	TRUE	rs112840323;rs141676121;rs199712595	28;25;13	0.000200;0.000220;0.000200
cg22486537	0.0584605	0.000143607	0.00667102	13	99543995	DOCK9;DOCK9;DOCK9;DOCK9	Body;Body;Body;Body					chr13:99543873-99544315	NA	NA	rs548865137;rs569873385;rs537288199	34;23;10	0.000200;0.000399;0.000200
cg08815939	-0.140492	0.000144324	0.00667102	7	55635255	VOPP1	Body				chr7:55635185-55635530		NA	NA	rs550373605	22	0.001997
cg22587857	-0.119605	0.000144332	0.00667102	4	169725002	PALLD;PALLD;PALLD	Body;Body;Body				chr4:169724965-169725295		NA	NA	rs75149005;rs1875297;rs2331447	1;7;24	0.009984;0.040435;0.066494
cg05534653	-0.105845	0.000144474	0.00667102	16	87890603	SLC7A5	Body	N_Shelf			chr16:87890365-87890770		NA	NA	rs74039988;rs61325379	11;12	0.500000;0.348043
cg01831454	0.0561312	0.000144737	0.00667102	5	148417172	SH3TC2	Body						NA	TRUE	rs146033368	43	0.000399
cg19418618	0.162706	0.00014475	0.00667102	8	119658437	SAMD12-AS1	Body				chr8:119658405-119658635		NA	NA	rs115631242;rs181977971	36;48	0.002995;0.003395
cg13302587	0.02846	0.000144873	0.00667102	12	100013804	ANKS1B	Body				chr12:100013685-100013975		NA	NA	rs563842359;rs143735507;rs11109948	6;9;13	0.000200;0.000998;0.096645
cg19542542	0.123834	0.000145679	0.00667102	4	41157025	APBB2;APBB2;APBB2	5'UTR;5'UTR;5'UTR				chr4:41156865-41157110		NA	TRUE	rs11946786	7	0.048123
cg03905236	0.15869	0.000145773	0.00667102	15	84118296	SH3GL3;SH3GL3;SH3GL3;SH3GL3	5'UTR;5'UTR;Body;Body	S_Shore			chr15:84117985-84118350		NA	NA	rs145599706;rs569343878	0;13	0.000799;0.000200
cg19759366	-0.110363	0.000146428	0.00667102	2	236715747	AGAP1;AGAP1	Body;Body				chr2:236715685-236716315		NA	TRUE	rs529043296;rs573285024;rs193122149;rs565458296	10;17;21;28	0.000599;0.000399;0.000200;0.000200
cg16435542	0.148403	0.00014648	0.00667102	1	214568242	PTPN14;PTPN14	ExonBnd;Body				chr1:214568000-214568335		NA	NA	rs369902783;rs35027429	6;2	0.000200;0.003594
cg15311379	0.129687	0.000146778	0.00667102	10	11185589	CELF2;CELF2	Body;Body					chr10:11185340-11185647	NA	NA	rs182291674;rs59002112;rs144868770	37;2;1	0.000200;0.004193;0.000200
cg18418238	0.126314	0.000147133	0.00667102	3	171489254	PLD1;PLD1	5'UTR;5'UTR				chr3:171488805-171489335		NA	NA	rs534541280;rs553837081	19;2	0.000200;0.000599
cg03712659	0.0978421	0.000147197	0.00667102	11	83984606	DLG2;DLG2;DLG2;DLG2;DLG2	TSS1500;Body;Body;Body;Body						NA	NA	rs187662584;rs577010307	46;30	0.000399;0.000200
cg10496242	0.0577272	0.000147323	0.00667102	20	51908240	TSHZ2;TSHZ2	3'UTR;3'UTR				chr20:51908145-51908355		NA	NA	rs529547607;rs549574859;rs116632093	19;10;1	0.000200;0.000200;0.012979
cg26346730	0.0408864	0.000147336	0.00667102	18	74725828	MBP;MBP;MBP;MBP;MBP;MBP	3'UTR;Body;Body;Body;Body;Body				chr18:74725740-74726095		NA	NA	rs141418719;rs3752069;rs534457262;rs117862091;rs147599766	11;26;34;45;50	0.000200;0.073682;0.000399;0.000200;0.000200
cg25124030	0.0829893	0.000148602	0.00667102	11	73498278	MRPL48	TSS1500	N_Shore			chr11:73498180-73498355		NA	TRUE	rs550887957;rs61903181;rs534867426	50;34;34	0.000200;0.500000;0.000799
cg24185850	0.152338	0.000148652	0.00667102	14	105789630	PACS2;PACS2	Body;Body				chr14:105789485-105789815		NA	TRUE	rs149403685	9	0.006589
cg12148955	0.0836149	0.000148827	0.00667102	2	225809244	DOCK10;DOCK10	Body;Body				chr2:225809240-225809490		NA	NA	rs151080958;rs78842814;rs188468904;rs571075057;rs140996095;rs558537736	0;1;4;13;24;44	0.001198;0.000399;0.000200;0.000200;0.001997;0.000200
cg02995497	0.154314	0.000148836	0.00667102	6	161657006	AGPAT4	5'UTR				chr6:161656940-161657470		NA	NA	rs534567212;rs557484457;rs534977298	30;37;44	0.000599;0.000200;0.000399
cg11150559	0.075377	0.00014886	0.00667102	1	156589031	HAPLN2	TSS200		1:156588695-156589864	Unclassified	chr1:156588925-156589115		NA	TRUE	rs534642033;rs546973948	0;1	0.000200;0.000200
cg08352965	-0.134125	0.000149289	0.00667102	9	120470553	TLR4;TLR4;TLR4	5'UTR;5'UTR;Body						NA	NA	rs189929365	22	0.000399
cg18017575	0.102627	0.000149794	0.00667102	7	75213863	HIP1;HIP1	Body;Body				chr7:75213780-75214075		NA	NA	rs187059987	39	0.0002
cg23402901	-0.0533741	0.000150029	0.00667102	22	25423717	KIAA1671	TSS1500	N_Shore			chr22:25423480-25423835		NA	NA
cg02037858	0.157389	0.000150114	0.00667102	2	55234183	RTN4;RTN4;RTN4;RTN4;RTN4	Body;Body;Body;Body;Body						NA	NA	rs542599491	33	0.0002
cg26030447	0.0359318	0.00015037	0.00667102	4	166127720	KLHL2	TSS1500	N_Shore				chr4:166127521-166129571	6	NA
cg26650480	0.0832176	0.000150616	0.00667102	20	4796176	RASSF2;RASSF2	5'UTR;TSS1500					chr20:4791542-4796718	6	TRUE	rs529994991	14	0.0002
cg24530529	0.178321	0.0001507	0.00667102	2	236643527	AGAP1;AGAP1	Body;Body				chr2:236643380-236643750		NA	TRUE	rs74323886;rs114018364;rs566572391;rs190047213;rs6729228	47;39;31;12;2	0.002196;0.000200;0.000200;0.000200;0.008187
cg14966782	-0.120626	0.000150815	0.00667102	2	109812089	SH3RF3	Body				chr2:109811645-109812230		NA	TRUE	rs193143030;rs530038735;rs62151262	29;28;2	0.000399;0.000799;0.500000
cg12159992	-0.180637	0.000150844	0.00667102	12	102059490	MYBPC1;MYBPC1;MYBPC1;MYBPC1	Body;Body;Body;Body						NA	TRUE	rs530197789;rs547119665;rs144434259	20;11;1	0.000200;0.000200;0.006589
cg19539798	-0.133555	0.000151211	0.00667102	2	217554364	IGFBP5	Body	N_Shelf			chr2:217554025-217554675		NA	TRUE	rs113327030;rs544831387	44;2	0.000200;0.000200
cg25256866	-0.155751	0.000151889	0.00667102	10	35079264	PARD3;PARD3;PARD3;PARD3;PARD3;PARD3;PARD3;PARD3;PARD3;PARD3;PARD3	Body;Body;Body;Body;Body;Body;Body;Body;Body;Body;Body				chr10:35078885-35079495		NA	NA
cg02009766	-0.118562	0.000151918	0.00667102	15	70384232	TLE3;TLE3;TLE3	Body;Body;Body	N_Shelf				chr15:70383893-70384858	6	TRUE	rs112032483;rs529843446	0;20	0.500000;0.000200
cg10807084	0.0808838	0.000152139	0.00667102	1	77980341	AK5;AK5	Body;Body				chr1:77980145-77980415		NA	NA	rs572028231;rs186517729;rs564122281	5;23;42	0.000200;0.000200;0.000799
cg17009294	0.179643	0.000152238	0.00667102	2	145170417	ZEB2;ZEB2	Body;Body				chr2:145170340-145170550		NA	NA
cg15616310	-0.136055	0.000152648	0.00667102	11	94570647	AMOTL1	Body				chr11:94570520-94570730		NA	TRUE
cg16898959	0.181151	0.000153306	0.00667102	2	153275407	FMNL2	Body				chr2:153275205-153275655		NA	NA	rs530162922	27	0.0002
cg14234063	0.136792	0.000153774	0.00667102	10	75289990	USP54	Body						NA	NA
cg24401026	0.184267	0.000153844	0.00667102	6	136732287	MAP7	Body						5	TRUE
cg08241494	0.144036	0.000153883	0.00667102	9	92056925	SEMA4D;SEMA4D	5'UTR;5'UTR					chr9:92054308-92059406	6	NA	rs548447240	1	0.0002
cg26905261	0.146287	0.000153998	0.00667102	8	53322619	ST18	TSS200		8:53322543-53322692	Unclassified_Cell_type_specific			NA	TRUE	rs73586679;rs113588115;rs144598086	4;36;50	0.067093;0.000799;0.001597
cg06087493	0.0553759	0.000154045	0.00667102	1	171832884	DNM3-IT1;DNM3;DNM3;DNM3	TSS1500;Body;Body;Body				chr1:171832760-171832970		NA	NA	rs192302781;rs146042960	42;30	0.000200;0.000200
cg06358270	0.150593	0.000154051	0.00667102	20	4796462	RASSF2;RASSF2	TSS1500;5'UTR				chr20:4796365-4796655		NA	NA
cg15521256	0.126404	0.000154298	0.00667102	8	19368743	CSGALNACT1;CSGALNACT1;CSGALNACT1	Body;5'UTR;5'UTR		8:19368575-19369125	Unclassified_Cell_type_specific	chr8:19368380-19368955		NA	NA	rs4921656;rs543131353	48;15	0.329273;0.000399
cg17775084	-0.0619501	0.000154637	0.00667102	6	144672999	UTRN	Body				chr6:144672880-144673235		NA	NA	rs148321646	15	0.0002
cg01528492	0.0977605	0.000154696	0.00667102	8	91659356	TMEM64;TMEM64	TSS1500;TSS1500	S_Shore					6	TRUE	rs569439855	44	0.000399
cg07146923	-0.0808992	0.000155446	0.00667102	4	169757546	PALLD;PALLD;PALLD;PALLD	5'UTR;Body;Body;Body	S_Shelf					6	TRUE	rs190384668;rs72973291	3;2	0.001398;0.029353
cg26716317	0.0695158	0.000155908	0.00667102	10	49701792	ARHGAP22;ARHGAP22;ARHGAP22;ARHGAP22;ARHGAP22	TSS200;Body;Body;Body;Body				chr10:49701560-49701835		NA	NA	rs146701122;rs559851837;rs533486951	0;20;50	0.000200;0.001398;0.000200
cg04822022	-0.0264949	0.000156011	0.00667102	20	35134740	DLGAP4;DLGAP4;DLGAP4	Body;Body;Body		20:35134713-35134968	Unclassified_Cell_type_specific	chr20:35134720-35135035		NA	TRUE	rs114479991;rs528106817	1;29	0.021965;0.000200
cg03366992	-0.0923531	0.000156022	0.00667102	21	45140831	PDXK	Body	S_Shore					6	TRUE	rs534656676;rs546927295	16;22	0.000599;0.000599
cg11346903	0.0309216	0.000156345	0.00667102	7	143051455	FAM131B;FAM131B;FAM131B	3'UTR;3'UTR;3'UTR					chr7:143051009-143051915	NA	NA	rs113104457;rs117785146	0;8	0.005591;0.006989
cg23361809	0.152809	0.000156609	0.00667102	2	102333216	MAP4K4;MAP4K4;MAP4K4	Body;Body;Body		2:102333152-102333370	Unclassified_Cell_type_specific	chr2:102332925-102333295		NA	TRUE	rs548671560;rs565308998;rs377322390;rs550996672	49;29;25;1	0.000200;0.000200;0.000799;0.000200
cg15978180	0.14031	0.000156771	0.00667102	4	115575960	UGT8;UGT8	Body;Body				chr4:115575840-115576090		NA	NA	rs562673719;rs551834731;rs545246401;rs564180230	1;5;19;50	0.000200;0.000399;0.000399;0.000200
cg01261729	0.0685078	0.000157009	0.00667102	7	86634018	KIAA1324L;KIAA1324L;KIAA1324L	Body;5'UTR;5'UTR				chr7:86633700-86634070		NA	NA	rs150531686	23	0.001797
cg01317121	0.0826997	0.000157058	0.00667102	15	79357311	RASGRF1;RASGRF1	Body;Body						NA	NA	rs559651881;rs4778866;rs4778867	15;19;22	0.000399;0.003794;0.142772
cg12488187	-0.108543	0.000157776	0.00667102	12	65671664	MSRB3;MSRB3	TSS1500;TSS1500	N_Shore			chr12:65671540-65671915		NA	TRUE
cg16539741	0.137786	0.000158199	0.00667102	7	29359435	CHN2	Body						6	TRUE	rs192917747;rs144450936	45;6	0.000399;0.000200
cg01186006	-0.144863	0.000158396	0.00667102	5	88082313	MEF2C;MEF2C;MEF2C;MEF2C;MEF2C;MEF2C;MEF2C	Body;Body;Body;Body;Body;Body;Body					chr5:88080603-88082405	6	NA	rs577060100	30	0.0002
cg07816047	-0.0827941	0.000158454	0.00667102	3	38010838	CTDSPL;MIR26A1;CTDSPL	Body;TSS200;Body						NA	TRUE	rs556519979;rs41276521	41;13	0.000200;0.082468
cg27544001	0.0819327	0.000159111	0.00667102	10	135008764	KNDC1	Body					chr10:135008054-135019256	NA	TRUE	rs374585768;rs180781957;rs560249232	45;32;1	0.000200;0.001198;0.000200
cg04274830	0.115156	0.000159742	0.00667102	4	77129606	SCARB2;SCARB2	Body;Body				chr4:77129540-77129950		NA	NA	rs112510800;rs17001654;rs550958159;rs567683796;rs536696690;rs111992275	51;40;37;12;6;1	0.017572;0.126198;0.000399;0.000200;0.000399;0.500000
cg07181257	-0.121386	0.000160159	0.00667102	1	27876033	AHDC1	Body	S_Shore	1:27875955-27876663	Unclassified_Cell_type_specific	chr1:27875745-27876235		NA	TRUE	rs60039430;rs139987778;rs147692518;rs557487122	42;11;6;5	0.011182;0.000231;0.000682;0.000200
cg04541281	-0.0681869	0.00016021	0.00667102	8	19472336	CSGALNACT1;CSGALNACT1	Body;5'UTR				chr8:19472160-19472435		NA	NA	rs188447499;rs190595262	7;44	0.004193;0.000200
cg19441901	0.163817	0.000160447	0.00667102	4	185741597	ACSL1;ACSL1	5'UTR;5'UTR				chr4:185741460-185741730		NA	NA	rs568737837;rs538186375;rs143193517	32;31;2	0.000399;0.000200;0.014177
cg00195402	0.0332264	0.000160847	0.00667102	10	95140036	MYOF;MYOF	Body;Body				chr10:95139960-95140330		NA	NA	rs562501202	1	0.0002
cg00825177	0.176096	0.000161276	0.00667102	12	56476000	ERBB3;ERBB3	Body;Body	S_Shore			chr12:56474500-56477195		NA	NA
cg15795544	-0.0813076	0.000161379	0.00667102	11	62647023	SLC3A2;SLC3A2;SLC3A2;SLC3A2;SLC3A2;SLC3A2	Body;Body;TSS1500;Body;Body;Body	N_Shore	11:62646878-62647427	Promoter_Associated_Cell_type_specific	chr11:62646800-62647030		NA	TRUE
cg16282242	0.148616	0.000161495	0.00667102	12	94975980	TMCC3	Body						NA	TRUE	rs563276277	47	0.0002
cg14575022	-0.131121	0.000161613	0.00667102	12	96617885	ELK3	Body				chr12:96617720-96617950		NA	NA	rs183778352;rs4762139;rs544429732	2;21;43	0.001597;0.321286;0.000599
cg09209787	-0.0416721	0.000161673	0.00667102	1	214151107	PROX1-AS1	Body	N_Shelf			chr1:214150785-214151115		NA	NA
cg05388185	0.0443674	0.00016171	0.00667102	10	73848705	SPOCK2;SPOCK2;SPOCK2	5'UTR;5'UTR;TSS200	S_Shore			chr10:73848000-73849075		NA	NA
cg15599668	-0.0948097	0.000161838	0.00667102	5	150005953	SYNPO;SYNPO	Body;Body	S_Shore	5:150005848-150006150	Unclassified_Cell_type_specific	chr5:150004545-150006015		NA	TRUE	rs80179123	48	0.008187
cg13992684	0.0878445	0.00016186	0.00667102	10	65280644	REEP3	TSS1500	N_Shore	10:65280602-65281806	Promoter_Associated	chr10:65280440-65280855		NA	NA	rs531199624;rs538828553	26;42	0.004193;0.000200
cg19982868	0.11795	0.000162092	0.00667102	6	158415386	SYNJ2	Body				chr6:158415145-158415455		NA	NA	rs535634163;rs553982171	1;50	0.000200;0.000200
cg04800299	0.114245	0.000162108	0.00667102	7	32243751	PDE1C	Body						6	NA
cg18870258	-0.140229	0.00016214	0.00667102	20	9460935	PLCB4;PLCB4	3'UTR;3'UTR						NA	TRUE	rs530208771	42	0.000799
cg14925343	0.197256	0.000162198	0.00667102	4	41130621	APBB2;APBB2;APBB2	5'UTR;5'UTR;5'UTR						NA	NA
cg18447299	-0.136887	0.000162504	0.00667102	5	140894884	DIAPH1;DIAPH1	3'UTR;3'UTR	S_Shore	5:140894875-140895120	Gene_Associated_Cell_type_specific	chr5:140894825-140895055		NA	TRUE	rs566532178;rs573751591;rs542820984	25;16;1	0.001398;0.000200;0.000200
cg14201196	0.138984	0.000162889	0.00667102	13	99675473	DOCK9;DOCK9	Body;Body				chr13:99675280-99675510		NA	NA	rs556652778	1	0.000599
cg18845355	0.179849	0.000162931	0.00667102	9	8961363	PTPRD	5'UTR				chr9:8961300-8961815		NA	NA	rs557311388;rs575791993	42;12	0.000200;0.000200
cg13723492	0.13544	0.000163112	0.00667102	1	156588948	HAPLN2	TSS200		1:156588695-156589864	Unclassified	chr1:156588925-156589115		NA	NA
cg18305652	0.100367	0.000163378	0.00667102	10	134549665	INPP5A	Body	Island			chr10:134549580-134549830		NA	TRUE	rs183456802;rs186659581;rs12259699	1;20;27	0.001398;0.003794;0.181310
cg00821587	0.0886539	0.000163463	0.00667102	10	135008729	KNDC1	Body					chr10:135008054-135019256	NA	TRUE	rs576039815;rs115041466;rs114177573;rs374585768	49;41;36;10	0.000200;0.017971;0.000399;0.000200
cg23120547	-0.0414639	0.00016357	0.00667102	10	49833689	ARHGAP22;ARHGAP22	Body;Body						NA	NA	rs140739883;rs77120760;rs554888930	39;17;2	0.000200;0.008586;0.000200
cg23595413	0.130289	0.000164202	0.00667102	11	76574308	ACER3	Body	S_Shelf					NA	TRUE	rs7927658	18	0.369409
cg15149437	-0.0460127	0.000164356	0.00667102	13	113438074	ATP11A;ATP11A	Body;Body	N_Shelf			chr13:113438000-113438250		NA	NA	rs141907277;rs547938924;rs566301187	47;40;34	0.002596;0.000200;0.000799
cg18021271	0.140007	0.000164394	0.00667102	2	236562892	AGAP1;AGAP1;AGAP1	Body;Body;Body				chr2:236562820-236563075		NA	NA	rs6728478;rs184375964	9;17	0.005591;0.000200
cg02230593	-0.111698	0.000164555	0.00667102	10	119293083	EMX2OS	Body	N_Shore			chr10:119292965-119294655		NA	TRUE	rs141548290;rs113095905	29;40	0.000399;0.500000
cg24351003	0.145683	0.000165163	0.00667102	10	88013210	GRID1	Body				chr10:88013100-88014115		NA	TRUE
cg02025583	-0.0476095	0.000165247	0.00667102	17	10632861	TMEM220	Body	Island	17:10632631-10633545	Promoter_Associated		chr17:10632757-10633614	6	TRUE	rs527986826;rs201664059	12;31	0.000399;0.001797
cg14022550	0.148057	0.00016549	0.00667102	2	158184192	ERMN	TSS200		2:158183743-158184846	Unclassified	chr2:158184000-158184370		NA	TRUE	rs542717323;rs554617130	37;11	0.000200;0.000200
cg06531610	-0.0710802	0.000165573	0.00667102	11	79143329	TENM4	5'UTR						4	NA
cg15481520	0.105951	0.000165697	0.00667102	12	51036774	DIP2B	Body				chr12:51036640-51036830		NA	NA	rs374380445;rs7956980	2;1	0.000799;0.000599
cg14530764	0.0832125	0.000165731	0.00667102	3	123124018	ADCY5	Body				chr3:123123705-123124190		NA	TRUE	rs559114863;rs143983361;rs538425455	30;12;11	0.000200;0.000200;0.000399
cg06003834	-0.105001	0.000165867	0.00667102	5	66354967	MAST4;MAST4	Body;Body				chr5:66354885-66355210		NA	TRUE	rs570715498	2	0.0002
cg16340768	0.113662	0.000165905	0.00667102	3	123131724	ADCY5;ADCY5	Body;Body				chr3:123131580-123132455		NA	NA	rs568330324;rs527948774;rs113933184;rs16834258;rs570389365	39;28;15;5;1	0.000200;0.000799;0.500000;0.025160;0.000200
cg02508534	0.163415	0.000166043	0.00667102	4	48553621	FRYL	Body						NA	NA	rs199643056;rs201757408	40;1	0.000200;0.001398
cg12465805	-0.156607	0.00016608	0.00667102	10	11214795	CELF2;CELF2;CELF2;CELF2	Body;Body;Body;Body						6	NA
cg14014990	0.0963971	0.000166116	0.00667102	3	29321523	RBMS3;RBMS3;RBMS3;RBMS3;RBMS3;RBMS3-AS3	TSS1500;TSS1500;TSS1500;TSS1500;TSS1500;Body				chr3:29321340-29321610		NA	NA	rs570071470;rs189692008;rs552879960;rs182573851;rs541701193	13;23;24;33;50	0.000000;0.000200;0.000399;0.000399;0.000200
cg05029983	-0.0632776	0.000166444	0.00667102	4	2068254	NAT8L	3'UTR	S_Shore	4:2068156-2068357	Unclassified_Cell_type_specific	chr4:2067705-2068435		NA	TRUE	rs566854351	49	0.0002
cg24602838	0.219535	0.000166519	0.00667102	3	39527173	MOBP;MOBP;MOBP;MOBP;MOBP;MOBP	5'UTR;5'UTR;Body;Body;Body;Body				chr3:39527085-39527295		NA	NA	rs557123965	2	0.0002
cg13421019	0.104828	0.000166544	0.00667102	11	7597493	PPFIBP2	Body				chr11:7597040-7597795		NA	NA	rs551172940;rs571101853	46;2	0.000200;0.000399
cg15500482	0.0854089	0.000166699	0.00667102	14	59729844	DAAM1;DAAM1	TSS1500;5'UTR					chr14:59729595-59730732	6	NA	rs145208254;rs188733025	17;25	0.000200;0.000998
cg17017156	0.0461671	0.000167111	0.00667102	11	126860921	KIRREL3;KIRREL3;KIRREL3	Body;Body;Body		11:126859307-126861156	Unclassified	chr11:126860660-126860955		NA	NA	rs566065591;rs534985049	19;34	0.000200;0.000200
cg25677027	0.126338	0.000167132	0.00667102	18	65181755	DSEL	Body	N_Shore				chr18:65176307-65184986	6	TRUE	rs144701056;rs527452051	43;28	0.001198;0.000200
cg20249162	-0.108828	0.000167454	0.00667102	3	149299966	WWTR1;WWTR1;WWTR1	Body;Body;Body				chr3:149299480-149300130		NA	NA	rs537987591;rs554533612;rs574537781	48;16;2	0.000599;0.000200;0.000200
cg02095557	0.160324	0.000167584	0.00667102	2	225809808	DOCK10;DOCK10	Body;Body					chr2:225808810-225810360	6	NA	rs542722831	16	0.0002
cg05834639	-0.0527634	0.000167768	0.00667102	16	87885208	SLC7A5	Body					chr16:87874809-87886325	6	TRUE	rs550991710;rs569280706	45;2	0.000599;0.003395
cg02493260	0.102337	0.000167923	0.00667102	2	55274188	RTN4;RTN4;RTN4;RTN4	Body;Body;Body;5'UTR	N_Shelf			chr2:55273940-55274195		NA	NA	rs544228293;rs187240734;rs150805224;rs568295633	39;8;7;2	0.000399;0.000399;0.000200;0.000200
cg26239485	0.0493543	0.000168005	0.00667102	2	236514213	AGAP1;AGAP1	Body;Body					chr2:236513956-236514778	6	TRUE	rs559806652	29	0.0002
cg04207666	0.0652821	0.00016885	0.00667102	17	10648071	TMEM220-AS1;TMEM220-AS1;TMEM220-AS1;TMEM220-AS1	Body;Body;Body;Body		17:10647730-10648298	Unclassified_Cell_type_specific			6	NA	rs548420438	23	0.0002
cg08528404	0.199713	0.000168876	0.00667102	10	49806212	ARHGAP22;ARHGAP22;ARHGAP22;ARHGAP22	Body;Body;Body;Body				chr10:49806145-49806915		NA	NA	rs11101397;rs533381117	45;2	0.238419;0.000200
cg16895672	0.174333	0.000168887	0.00667102	10	34470745	PARD3	Body				chr10:34470580-34470770		NA	TRUE	rs184963438;rs570983171	37;10	0.000200;0.000200
cg24186251	-0.0944753	0.000169234	0.00667102	2	110040029	SH3RF3	Body						6	NA	rs115661702;rs192089779;rs566392079	29;22;2	0.003195;0.000200;0.001597
cg01006503	-0.0290914	0.000170194	0.00667102	1	172113808	DNM3OS;DNM3OS;MIR199A2;DNM3;DNM3	Body;Body;TSS200;Body;Body					chr1:172113769-172114363	6	NA	rs376083199;rs368647987	25;18	0.000200;0.000599
cg27019901	-0.0905285	0.000170447	0.00667102	12	120663296	PXN;PXN;PXN;PXN	Body;Body;Body;5'UTR				chr12:120661625-120663675		NA	NA	rs183333404;rs535900980;rs2283362	31;14;10	0.000399;0.000200;0.378395
cg12772381	0.188215	0.000170913	0.00667102	7	100886134	FIS1	Body	N_Shore					NA	NA	rs535853231	2	0.0002
cg26932432	-0.130688	0.000171096	0.00667102	11	31830524	PAX6;PAX6;PAX6	5'UTR;5'UTR;5'UTR	N_Shore	11:31830352-31830637	Unclassified_Cell_type_specific	chr11:31830185-31830575		NA	TRUE
cg16320208	0.0916339	0.000171314	0.00667102	1	98036695	DPYD	Body						NA	TRUE	rs74678736	4	0.010583
cg04992588	-0.11666	0.000171542	0.00667102	3	58563674	FAM107A;FAM107A	TSS200;TSS200					chr3:58562854-58563829	NA	TRUE	rs535460088;rs75155038;rs574835541	33;10;1	0.000399;0.009185;0.000200
cg19733867	0.0578388	0.000171559	0.00667102	8	145047619	PLEC;PLEC	1stExon;Body	Island	8:145047437-145048164	Unclassified	chr8:145047425-145048370		NA	NA
cg16570051	-0.145143	0.000171673	0.00667102	7	44145692	AEBP1	Body		7:44145548-44145852	Unclassified_Cell_type_specific	chr7:44143300-44145815		NA	NA	rs564623560	13	0.0002
cg05983197	-0.106183	0.000171772	0.00667102	12	77271455	CSRP2;CSRP2	5'UTR;5'UTR	N_Shore					6	NA
cg05554956	-0.121988	0.00017211	0.00667102	4	169733713	PALLD;PALLD;PALLD	Body;Body;Body				chr4:169733545-169733810		NA	NA	rs540388122;rs555591826;rs575032340	36;9;2	0.000200;0.000200;0.000200
cg08624695	0.163558	0.000172364	0.00667102	4	96452559	UNC5C	Body				chr4:96452385-96452590		NA	NA	rs556515968;rs576563299	0;20	0.000399;0.000200
cg15927566	0.1659	0.000172694	0.00667102	4	42635853	ATP8A1;ATP8A1	Body;Body				chr4:42635625-42635950		NA	NA	rs558371295;rs571918951	1;15	0.000399;0.000200
cg05866886	0.128239	0.000172724	0.00667102	15	101995974	PCSK6;PCSK6;PCSK6;PCSK6;PCSK6;PCSK6;PCSK6	Body;Body;Body;Body;Body;Body;Body				chr15:101995445-101996075		NA	NA	rs138625095;rs149322227;rs531858217	0;1;2	0.006190;0.000799;0.002396
cg07910110	0.15997	0.000172725	0.00667102	10	61062665	FAM13C;FAM13C;FAM13C;FAM13C	Body;Body;Body;Body						NA	NA
cg17894033	-0.0304672	0.000172813	0.00667102	4	167921461	SPOCK3;SPOCK3;SPOCK3;SPOCK3;SPOCK3;SPOCK3;SPOCK3;SPOCK3;SPOCK3	5'UTR;Body;Body;Body;Body;Body;Body;Body;Body				chr4:167921385-167921630		NA	NA	rs575811446	46	0.0002
cg14702865	-0.0717806	0.000173035	0.00667102	3	37987055	CTDSPL;CTDSPL	Body;Body				chr3:37986500-37987350		NA	NA
cg00468670	0.202376	0.000173314	0.00667102	3	69371195	FRMD4B	Body						NA	TRUE	rs557814375;rs577735377	51;46	0.000200;0.000200
cg10761523	-0.0243491	0.000173405	0.00667102	3	188155920	LPP;LPP;LPP	Body;Body;Body				chr3:188155740-188156075		NA	NA
cg22778435	0.0788244	0.000173721	0.00667102	7	24882838	OSBPL3;OSBPL3;OSBPL3;OSBPL3	Body;Body;Body;Body				chr7:24882085-24882870		NA	TRUE	rs563132460	0	0.0002
cg26003360	0.163424	0.00017387	0.00667102	17	57476084	YPEL2	3'UTR						NA	TRUE	rs150484544;rs186454537	0;7	0.000200;0.000200
cg09429544	-0.0387225	0.000174523	0.00667102	17	59222682	BCAS3;BCAS3	Body;Body				chr17:59222360-59222815		NA	NA
cg08314603	-0.0641927	0.000174806	0.00667102	12	81471311	ACSS3	TSS1500	N_Shore			chr12:81471145-81471430		NA	TRUE	rs142820267;rs540859793	13;42	0.005791;0.000200
cg02724317	0.193846	0.000174907	0.00667102	10	14644114	FAM107B;FAM107B;FAM107B;FAM107B	5'UTR;5'UTR;Body;5'UTR	N_Shore	10:14643993-14644967	Promoter_Associated	chr10:14643945-14644410		NA	NA
cg15118447	-0.153133	0.000175065	0.00667102	6	159220343	EZR;EZR	Body;Body				chr6:159220060-159220830		NA	TRUE	rs111872300;rs3102995;rs182057300;rs11961064;rs186737718	0;25;30;42;47	0.004193;0.209565;0.000200;0.101038;0.000200
cg13308279	0.0858549	0.000175195	0.00667102	2	197456953	HECW2	5'UTR	N_Shore					NA	TRUE	rs74880620	2	0.039936
cg19028179	-0.0290672	0.000175389	0.00667102	6	123380344	CLVS2	Body						NA	NA
cg22301418	0.147459	0.000175556	0.00667102	13	113514151	ATP11A;ATP11A	Body;Body				chr13:113514100-113514550		NA	TRUE	rs532826578;rs551030832;rs569434598;rs530190440	28;23;11;2	0.004193;0.000799;0.000399;0.000200
cg18820044	0.174378	0.000175806	0.00667102	10	68940232	CTNNA3;CTNNA3;CTNNA3	Body;Body;Body						NA	NA	rs144152750;rs543478300;rs564004112;rs201596778	42;31;3;2	0.000220;0.000200;0.000200;0.000200
cg06001762	0.081214	0.000176167	0.00667102	18	10715958	PIEZO2	Body				chr18:10715860-10716095		NA	NA
cg17319788	-0.0160374	0.000176435	0.00667102	7	55121401	EGFR;EGFR;EGFR;EGFR	Body;Body;Body;Body				chr7:55121380-55121915		NA	TRUE	rs573590730	20	0.0002
cg00805506	-0.117817	0.000176997	0.00667102	17	10634532	TMEM220;TMEM220-AS1;TMEM220-AS1;TMEM220-AS1;TMEM220-AS1	TSS1500;Body;Body;Body;Body	S_Shore					NA	NA	rs554244238;rs572550418	1;40	0.000200;0.000200
cg24475731	0.122827	0.000177201	0.00667102	4	185733856	ACSL1;ACSL1;ACSL1	TSS1500;5'UTR;5'UTR				chr4:185733705-185734075		NA	NA	rs368257825;rs548706404	33;37	0.000200;0.000200
cg05312500	0.156542	0.00017763	0.00667102	18	11114858	PIEZO2	Body				chr18:11114725-11114995		NA	NA	rs578155061	42	0.0002
cg06473169	-0.0650319	0.000177849	0.00667102	10	12773450	CAMK1D;CAMK1D	Body;Body				chr10:12773200-12773535		NA	NA	rs191426089;rs541958628	1;40	0.000200;0.000200
cg08398405	0.153314	0.000178038	0.00667102	18	11117790	PIEZO2	Body						6	NA	rs561864491	41	0.000399
cg16654432	0.11225	0.000178292	0.00667102	3	105167621	ALCAM	Body				chr3:105167540-105167775		NA	TRUE	rs541269445;rs199880452	25;34	0.000399;0.000200
cg11128216	-0.162047	0.000178599	0.00667102	11	31825833	PAX6;PAX6;PAX6	Body;Body;Body	Island	11:31825603-31825966	Unclassified_Cell_type_specific	chr11:31823805-31827015		NA	TRUE	rs576550331	10	0
cg03707208	0.0925285	0.00017895	0.00667102	11	6428192	APBB1;APBB1;APBB1;APBB1	TSS1500;Body;Body;Body				chr11:6427585-6428235		NA	NA	rs557880757;rs184304673	1;19	0.000200;0.001398
cg15462567	0.186724	0.000179115	0.00667102	1	171870703	DNM3;DNM3;DNM3	Body;Body;Body				chr1:171870440-171870815		NA	NA	rs12032897;rs546097033	10;25	0.485823;0.000200
cg13235816	0.0249722	0.000179189	0.00667102	21	47422537	COL6A1	Body	Island			chr21:47422380-47422815		NA	TRUE	rs139135164;rs569738255;rs200261890	37;13;1	0.000220;0.000200;0.001198
cg02076598	-0.0823059	0.000179282	0.00667102	22	25423801	KIAA1671	TSS200	N_Shore			chr22:25423480-25423835		NA	TRUE
cg15299465	0.0508965	0.000179307	0.00667102	5	148985074	ARHGEF37	Body				chr5:148985020-148985230		NA	NA	rs577969389;rs141530592;rs79315610	23;8;2	0.000200;0.004393;0.015375
cg01139925	-0.0135592	0.000179769	0.00667102	20	9048845	PLCB4	TSS1500	N_Shore			chr20:9048205-9049475		NA	NA
cg05048043	-0.144611	0.000179873	0.00667102	3	188198457	LPP;LPP;LPP	Body;Body;Body						NA	TRUE	rs544379874;rs564284808	0;41	0.000200;0.000200
cg13492331	0.127729	0.000180103	0.00667102	10	14779377	FAM107B	Body					chr10:14778085-14779385	NA	TRUE	rs566009407;rs190156483;rs554622880;rs574824072	38;15;5;1	0.000399;0.000200;0.000200;0.000200
cg17499935	0.126764	0.000180284	0.00667102	6	110939976	CDK19;CDK19;CDK19;CDK19	Body;Body;Body;Body				chr6:110939745-110939990		NA	NA	rs116903292;rs574206336	23;6	0.000399;0.000399
cg05282874	0.0882141	0.000180319	0.00667102	1	43832326	ELOVL1;ELOVL1;ELOVL1;ELOVL1;ELOVL1	Body;5'UTR;5'UTR;5'UTR;5'UTR	N_Shore			chr1:43831905-43833575		NA	NA	rs531845396	0	0.000399
cg10008593	-0.0928509	0.000180339	0.00667102	3	58592762	FAM107A	Body						NA	NA	rs546537296	37	0.0002
cg10368548	-0.0758471	0.000180467	0.00667102	14	100331887	EML1;EML1	Body;Body						NA	NA	rs201808030;rs11160553;rs139087520	14;13;1	0.001000;0.183107;0.000220
cg23057232	-0.159853	0.000180893	0.00667102	1	97737509	DPYD	Body						NA	TRUE
cg09348347	0.138375	0.000181038	0.00667102	12	56475912	ERBB3;ERBB3	Body;Body	S_Shore			chr12:56474500-56477195		NA	NA	rs561191209;rs566462059	29;8	0.000200;0.000200
cg24969642	0.167203	0.000181483	0.00667102	17	9952398	GAS7	Body				chr17:9952220-9952630		NA	NA	rs114128018;rs567548180	12;1	0.033946;0.000200
cg01870976	0.181689	0.000181571	0.00667102	15	101887154	PCSK6;PCSK6;PCSK6;PCSK6;PCSK6;PCSK6	3'UTR;Body;3'UTR;Body;Body;Body						NA	TRUE	rs562180252;rs573708465;rs544156012	15;31;44	0.000200;0.000200;0.000200
cg07663572	0.0661802	0.0001818	0.00667102	12	51014372	DIP2B	Body				chr12:51013900-51014435		NA	TRUE	rs548674604;rs11408679	43;49	0.000399;0.251997
cg19920417	0.115182	0.000181856	0.00667102	6	158468344	SYNJ2;SYNJ2	Body;Body				chr6:158468020-158468450		NA	NA	rs2257191;rs145578135	12;47	0.152756;0.002995
cg12579824	0.124315	0.000182178	0.00667102	13	99612180	DOCK9;DOCK9;DOCK9;DOCK9	Body;Body;Body;Body				chr13:99612100-99612310		NA	NA	rs114265491;rs576082346	35;30	0.001597;0.000200
cg07762203	0.0794583	0.000182186	0.00667102	6	158765774	TULP4;TULP4	Body;Body		6:158765724-158765852	Unclassified_Cell_type_specific	chr6:158765625-158765915		NA	NA	rs573048157;rs541607517	0;3	0.002596;0.000200
cg10270798	0.156557	0.000182601	0.00667102	10	14598238	FAM107B;FAM107B;FAM107B;FAM107B;FAM107B;FAM107B;FAM107B;FAM107B;FAM107B;FAM107B	5'UTR;5'UTR;5'UTR;5'UTR;5'UTR;5'UTR;5'UTR;5'UTR;Body;5'UTR		10:14598024-14598824	Promoter_Associated	chr10:14597805-14599035		NA	NA	rs148145933;rs140971364	2;1	0.000200;0.002596
cg17327997	0.170861	0.000183055	0.00667102	9	74506843	ABHD17B;ABHD17B	5'UTR;5'UTR				chr9:74506640-74506975		NA	NA	rs141233162;rs114724515	19;26	0.002396;0.001797
cg04495279	0.160812	0.000183056	0.00667102	4	166209671	KLHL2;KLHL2;KLHL2	Body;Body;Body				chr4:166209505-166209775		NA	NA	rs555181958	2	0.0002
cg05766921	0.148341	0.000183167	0.00667102	10	69419453	CTNNA3;CTNNA3	5'UTR;5'UTR						NA	TRUE	rs573330408;rs541909674	16;1	0.000200;0.000200
cg08119655	0.181864	0.000183322	0.00667102	11	7595925	PPFIBP2	Body				chr11:7595865-7596310		NA	TRUE	rs147778372	2	0.001997
cg03553613	-0.0798741	0.000183549	0.00667102	16	87879502	SLC7A5	Body					chr16:87874809-87886325	6	TRUE	rs113392116;rs548083294;rs67288628;rs527532375	49;32;18;16	0.003195;0.000399;0.356230;0.000200
cg27663756	0.0365632	0.000183716	0.00667102	9	8864659	PTPRD	5'UTR				chr9:8864620-8864790		NA	NA	rs59206848;rs187773541;rs193133587;rs151125281	0;10;35;46	0.010583;0.000399;0.000399;0.000599
cg15168958	0.168353	0.00018382	0.00667102	13	99100528	FARP1	Body		13:99100224-99101973	Unclassified_Cell_type_specific		chr13:99100400-99101829	6	TRUE	rs531432060;rs549979587;rs564920541;rs12261;rs144389557;rs150804986;rs547288924;rs139195666	1;2;16;19;24;35;39;45	0.000200;0.000200;0.000200;0.497604;0.000439;0.000439;0.000200;0.000399
cg13993734	0.0683952	0.00018383	0.00667102	19	35803340	MAG;MAG	Body;3'UTR	S_Shelf			chr19:35803285-35803495		NA	TRUE	rs112287467;rs113986011	43;35	0.000200;0.000599
cg08908843	0.0700313	0.000184812	0.00667102	15	49283846	SECISBP2L	3'UTR						NA	TRUE	rs148880678;rs182281571	32;3	0.000200;0.001398
cg23467221	0.0250656	0.000184939	0.00667102	1	113250777	RHOC;RHOC;RHOC	TSS1500;TSS1500;TSS1500	S_Shore	1:113250612-113250813	Unclassified_Cell_type_specific	chr1:113250540-113250835		NA	NA	rs111897907	22	0.004792
cg12344893	-0.104447	0.000184948	0.00667102	14	75920168	JDP2;JDP2;JDP2;JDP2	Body;Body;Body;Body				chr14:75919365-75920355		NA	NA	rs181500072;rs550824986;rs185475586	11;12;27	0.004992;0.000399;0.000200
cg05055322	0.162496	0.000185025	0.00667102	7	29445547	CHN2;CHN2;CHN2;CHN2;CHN2	Body;Body;Body;Body;Body				chr7:29445545-29445755		NA	NA
cg12058092	-0.0318863	0.000185558	0.00667102	12	120668276	PXN;PXN;PXN;PXN	Body;Body;Body;5'UTR				chr12:120667360-120668655		NA	NA	rs138231286;rs559665843	23;2	0.000200;0.000399
cg00163510	-0.175144	0.000185666	0.00667102	1	214722952	PTPN14	5'UTR	N_Shore				chr1:214722306-214726408	6	TRUE
cg20679517	0.0330994	0.000185925	0.00667102	6	110966949	CDK19	Body	N_Shore					NA	TRUE	rs547228682	23	0.0002
cg18123677	0.149176	0.000185993	0.00667102	3	167454339	SERPINI1;SERPINI1	5'UTR;5'UTR	S_Shore					6	TRUE
cg20033307	0.139685	0.000186018	0.00667102	3	69417418	FRMD4B	Body				chr3:69417360-69417790		NA	NA	rs113440717	46	0.0002
cg25102594	0.131579	0.000186046	0.00667102	8	141709383	PTK2;PTK2;PTK2	Body;Body;Body					chr8:141709345-141709815	6	NA	rs115393434;rs546186104;rs564575063;rs528778846	1;15;23;47	0.004992;0.000200;0.000599;0.000200
cg12760427	0.108313	0.000186322	0.00667102	11	83392228	DLG2;DLG2;DLG2;DLG2;DLG2;DLG2	5'UTR;Body;Body;Body;Body;Body				chr11:83392180-83392595		NA	NA	rs539867579;rs561644779	11;46	0.000599;0.000200
cg01450274	0.162296	0.000186376	0.00667102	3	171396325	PLD1;PLD1	Body;Body						NA	TRUE
cg13799838	-0.0535304	0.000186711	0.00667102	9	84217219	TLE1	Body				chr9:84217060-84217490		NA	TRUE	rs117139705;rs545693499;rs183645008;rs575140471	41;37;26;2	0.000399;0.000200;0.000200;0.000200
cg00972851	0.0558551	0.000187078	0.00667102	11	83767892	DLG2;DLG2;DLG2;DLG2;DLG2	Body;Body;Body;Body;Body				chr11:83767780-83767970		NA	NA	rs79775245;rs73513710;rs116710028	25;36;37	0.001997;0.016773;0.003994
cg25013235	-0.14537	0.000187162	0.00667102	10	7635189	ITIH5;ITIH5;ITIH5	Body;Body;Body				chr10:7634665-7635315		NA	NA	rs113383516;rs116466178;rs146145005	0;1;46	0.004193;0.009784;0.005391
cg12206855	0.195906	0.000187273	0.00667102	2	102413518	MAP4K4;MAP4K4;MAP4K4;MAP4K4;MAP4K4	Body;Body;Body;Body;Body						NA	NA	rs117653529;rs558173578;rs137931273	48;21;2	0.000599;0.000200;0.002396
cg02661431	0.181954	0.000187468	0.00667102	1	45010881	RNF220	Body				chr1:45010820-45011215		NA	TRUE
cg03761346	-0.137198	0.000187611	0.00667102	2	71913067	DYSF;DYSF;DYSF;DYSF;DYSF;DYSF;DYSF;DYSF;DYSF;DYSF;DYSF;DYSF;DYSF;DYSF	Body;Body;Body;Body;Body;Body;Body;Body;Body;Body;Body;Body;Body;Body				chr2:71913065-71913315		NA	NA	rs569206963	1	0.0002
cg05424022	0.0597476	0.000187785	0.00667102	17	36665826	ARHGAP23	Body	N_Shore	17:36665564-36666451	Unclassified	chr17:36663625-36665935		NA	NA	rs551391950;rs184551174;rs187764933	6;19;45	0.000998;0.001797;0.000799
cg10985371	0.0396833	0.000187922	0.00667102	2	179144176	OSBPL6;OSBPL6;OSBPL6;OSBPL6	5'UTR;5'UTR;5'UTR;5'UTR				chr2:179143945-179144215		NA	NA	rs141802773;rs570710798;rs533362087;rs10190992	5;26;37;47	0.001997;0.000399;0.000200;0.002196
cg01658946	-0.129706	0.000188419	0.00667102	15	88795560	NTRK3-AS1;NTRK3;NTRK3;NTRK3;NTRK3	TSS1500;Body;Body;Body;Body	N_Shelf			chr15:88795365-88795775		NA	NA	rs545550712;rs117007977;rs553943065	1;11;13	0.000599;0.002596;0.000998
cg03742137	0.044695	0.00018853	0.00667102	2	236504280	AGAP1;AGAP1	Body;Body	N_Shelf	2:236504125-236504412	Unclassified	chr2:236504140-236504450		NA	TRUE	rs112097919;rs193262205;rs7566367;rs7582859	1;18;41;44	0.500000;0.000200;0.208466;0.208466
cg05215605	0.158366	0.000188787	0.00667102	7	92352149	CDK6;CDK6	Body;Body				chr7:92351660-92352210		NA	NA	rs558374537;rs578185029;rs544124428	27;2;1	0.000200;0.000200;0.001597
cg18224474	-0.0287201	0.000188838	0.00667102	8	145037567	PLEC;PLEC	Body;Body				chr8:145037380-145037570		NA	NA	rs76266162;rs11783655;rs577527184	1;6;26	0.004393;0.237220;0.000200
cg06738887	-0.149229	0.000189201	0.00667102	15	60688010	ANXA2;ANXA2;ANXA2;ANXA2	5'UTR;5'UTR;Body;5'UTR	N_Shore			chr15:60687660-60688070		NA	TRUE
cg20509525	-0.111187	0.000189245	0.00667102	22	45940602	FBLN1;FBLN1;FBLN1;FBLN1	Body;Body;Body;Body				chr22:45940480-45940935		NA	NA
cg08016336	0.113838	0.000189653	0.00667102	4	41181318	APBB2;APBB2;APBB2	5'UTR;5'UTR;5'UTR						NA	TRUE
cg18760176	-0.172863	0.000189667	0.00667102	11	31824644	PAX6;PAX6;PAX6;PAX6;PAX6;PAX6;PAX6;PAX6;PAX6;PAX6;PAX6;PAX6	5'UTR;5'UTR;1stExon;Body;Body;Body;Body;Body;Body;Body;Body;Body	N_Shore			chr11:31823805-31827015		NA	NA	rs549862898;rs566016209;rs529908581	12;12;23	0.001198;0.000599;0.000200
cg24633366	-0.0694368	0.000190091	0.00667102	7	22359946	RAPGEF5	5'UTR					chr7:22359763-22360426	NA	NA	rs571927088	39	0.0002
cg16987606	-0.130613	0.000190577	0.00667102	17	72426469	GPRC5C	TSS1500	N_Shore	17:72426251-72427540	Unclassified_Cell_type_specific	chr17:72426045-72426595		NA	TRUE	rs181342436	12	0.000599
cg06291983	0.0893428	0.000190709	0.00667102	2	102438026	MAP4K4;MAP4K4;MAP4K4	Body;Body;Body				chr2:102437920-102438170		NA	TRUE	rs527456664;rs150281226	1;42	0.000200;0.000200
cg12776171	-0.090665	0.000190741	0.00667102	17	72442928	GPRC5C;GPRC5C	Body;Body	Island			chr17:72442680-72443355		NA	TRUE	rs76554523;rs563516329	42;31	0.007588;0.000200
cg02771142	-0.142344	0.000190795	0.00667102	11	31819678	PAX6;PAX6;PAX6	Body;Body;Body	N_Shore			chr11:31819345-31819755		NA	TRUE	rs561436004;rs551497525;rs550272567	2;31;44	0.000200;0.000998;0.000399
cg25653144	0.154195	0.000191276	0.00667102	9	129138165	MVB12B;MVB12B	Body;Body					chr9:129137556-129138262	6	NA	rs553098375	13	0.000399
cg26682517	0.0407736	0.000191671	0.00667102	7	24957603	OSBPL3;OSBPL3;OSBPL3;OSBPL3	5'UTR;5'UTR;5'UTR;5'UTR				chr7:24957200-24957935		NA	TRUE
cg04229097	0.0739338	0.000191777	0.00667102	12	110010596	MVK;MVK;MVK;MMAB;MMAB	TSS1500;TSS1500;TSS1500;Body;Body	N_Shore					6	NA	rs72651708;rs72651709	29;51	0.002857;0.002890
cg04938549	-0.215077	0.000191842	0.00667102	11	31825214	PAX6;PAX6;PAX6	Body;Body;Body	N_Shore	11:31824938-31825256	Unclassified_Cell_type_specific	chr11:31823805-31827015		NA	TRUE	rs543862761	1	0.0002
cg26213240	0.0928761	0.000192281	0.00667102	2	198715843	PLCL1	Body				chr2:198715680-198716130		NA	NA	rs527379670;rs565078522	7;2	0.000399;0.000200
cg12902896	-0.166851	0.000192314	0.00667102	3	37987838	CTDSPL;CTDSPL	Body;Body				chr3:37987400-37988155		NA	TRUE	rs567595378	16	0.0002
cg23028597	0.0629766	0.000192337	0.00667102	4	159174736	TMEM144	3'UTR		4:159174564-159174841	Unclassified_Cell_type_specific	chr4:159174565-159174835		NA	NA	rs556227869;rs569958743;rs192207105;rs555674065	7;10;20;38	0.000200;0.000200;0.002396;0.000599
cg12731568	0.0490019	0.000192397	0.00667102	11	67196864	RPS6KB2	Body	S_Shore			chr11:67196085-67197195		NA	TRUE	rs570648392	15	0.0002
cg06252290	0.0292796	0.000192676	0.00667102	4	85558346	CDS1	Body				chr4:85558140-85558450		NA	TRUE
cg01437030	0.154002	0.000192805	0.00667102	11	116783287	SIK3;SIK3;SIK3	Body;Body;Body				chr11:116783100-116783415		NA	NA	rs73590491;rs181887349	44;2	0.018171;0.000200
cg25934361	0.177939	0.000192851	0.00667102	2	153242014	FMNL2	Body				chr2:153241945-153242095		NA	NA	rs182766485;rs115528266;rs142974599	0;40;50	0.000200;0.005791;0.002396
cg01021234	0.140351	0.00019297	0.00667102	10	62060351	ANK3;ANK3;ANK3	Body;Body;Body				chr10:62060165-62060555		NA	NA	rs138667708;rs10761473;rs577700816	12;31;50	0.000998;0.172923;0.000200
cg17421193	0.119505	0.000193083	0.00667102	10	87828462	GRID1	Body				chr10:87828440-87828675		NA	NA	rs148550659;rs183516206;rs371656307;rs142985287	51;36;2;1	0.500000;0.000200;0.002796;0.004393
cg09613626	-0.100222	0.000193154	0.00667102	15	57841242	CGNL1;CGNL1	3'UTR;3'UTR				chr15:57840925-57841375		NA	NA	rs557043994;rs576583525;rs7183345	19;8;7	0.000200;0.000200;0.010583
cg18323236	0.128608	0.000193607	0.00667102	1	24743029	NIPAL3	5'UTR	Island	1:24741454-24743710	Promoter_Associated	chr1:24742960-24743775		NA	TRUE	rs11583039;rs578223881;rs200676366	45;32;9	0.306909;0.000200;0.000799
cg19971997	0.0464294	0.000194035	0.00667102	10	61040491	FAM13C;FAM13C;FAM13C;FAM13C	Body;Body;Body;Body						NA	NA	rs572530731;rs139901060;rs184935220	1;46;50	0.000200;0.000998;0.000200
cg15193977	-0.102067	0.000194055	0.00667102	17	42994082	GFAP;GFAP;GFAP	TSS1500;TSS1500;TSS1500				chr17:42993925-42994615		NA	NA	rs191280287	2	0.000599
cg10682254	0.180228	0.00019411	0.00667102	10	14598289	FAM107B;FAM107B;FAM107B;FAM107B;FAM107B;FAM107B;FAM107B;FAM107B;FAM107B;FAM107B	5'UTR;5'UTR;5'UTR;5'UTR;5'UTR;5'UTR;5'UTR;5'UTR;Body;5'UTR		10:14598024-14598824	Promoter_Associated	chr10:14597805-14599035		NA	NA
cg06144658	-0.179505	0.000194215	0.00667102	2	110063507	SH3RF3	Body				chr2:110063105-110063570		NA	NA	rs539062913	32	0.000399
cg23155467	0.168096	0.000194343	0.00667102	8	120591520	ENPP2;ENPP2;ENPP2;ENPP2	Body;Body;Body;Body				chr8:120591145-120591635		NA	NA	rs561301992;rs531970278	34;2	0.000200;0.000599
cg20794824	0.14125	0.000194358	0.00667102	3	170138205	CLDN11	Body	S_Shore	3:170138198-170138366	Unclassified_Cell_type_specific	chr3:170137965-170138655		NA	TRUE	rs573273101	24	0.0002
cg08199056	-0.202052	0.000194818	0.00667102	11	31825605	PAX6;PAX6;PAX6	Body;Body;Body	N_Shore	11:31825603-31825966	Unclassified_Cell_type_specific	chr11:31823805-31827015		NA	TRUE	rs73477677;rs186786754;rs536088279	1;13;51	0.040335;0.001398;0.003594
cg24575852	-0.0649953	0.000195235	0.00667102	9	131684040	PHYHD1;PHYHD1;PHYHD1	TSS1500;5'UTR;5'UTR		9:131683143-131685112	Unclassified	chr9:131683800-131685130		NA	NA
cg02450267	0.203542	0.000196417	0.00667102	6	29627395	MOG;MOG;MOG;MOG;MOG;MOG;MOG;MOG;MOG;MOG;MOG	Body;Body;Body;Body;Body;Body;Body;Body;Body;Body;Body						NA	TRUE	rs139424758	1	0.0002
cg12718579	0.118069	0.0001972	0.00667102	8	53322451	ST18	TSS200				chr8:53322025-53322495		NA	TRUE	rs538786711	28	0.0002
cg25798609	-0.102656	0.000197646	0.00667102	1	49203553	BEND5;BEND5;AGBL4	Body;Body;Body				chr1:49203525-49203695		NA	NA
cg21978892	0.199337	0.000197695	0.00667102	13	78275055	SLAIN1	5'UTR	S_Shelf					NA	TRUE	rs180779678	25	0.0002
cg24588527	0.206616	0.000198079	0.00667102	2	153266855	FMNL2	Body						6	NA
cg03105395	-0.0370326	0.000198413	0.00667102	10	11191891	CELF2;CELF2	Body;Body					chr10:11191463-11192917	NA	NA	rs548471168	27	0.0002
cg07803501	0.122844	0.00019885	0.00667102	15	86161980	AKAP13;AKAP13;AKAP13	TSS1500;Body;Body						NA	NA	rs182966562	11	0.0002
cg06649567	0.0820596	0.000200104	0.00667102	8	101323246	RNF19A;RNF19A	TSS1500;5'UTR	S_Shore			chr8:101323040-101323455		NA	NA	rs532911301	7	0.000599
cg19382714	0.0869181	0.00020013	0.00667102	6	29624846	MOG;MOG;MOG;MOG;MOG;MOG;MOG;MOG;MOG;MOG;MOG;MOG;MOG;MOG;MOG;MOG;MOG;MOG;MOG;MOG;MOG;MOG	1stExon;1stExon;5'UTR;1stExon;1stExon;1stExon;5'UTR;1stExon;5'UTR;5'UTR;5'UTR;1stExon;5'UTR;5'UTR;1stExon;1stExon;1stExon;5'UTR;5'UTR;5'UTR;1stExon;5'UTR				chr6:29624685-29624995		NA	TRUE	rs562882685;rs576530711;rs542264283;rs562128116;rs527791156	44;40;39;25;23	0.000200;0.000200;0.000200;0.000200;0.000599
cg13581388	-0.0872318	0.000200271	0.00667102	5	92912940	NR2F1-AS1;NR2F1-AS1;NR2F1-AS1;NR2F1-AS1;NR2F1-AS1;NR2F1-AS1;NR2F1-AS1;NR2F1-AS1;NR2F1-AS1	Body;Body;Body;Body;Body;Body;Body;Body;Body	N_Shore			chr5:92912760-92912970		NA	NA	rs558565693;rs565703491	12;17	0.000399;0.000200
cg21301642	-0.0794339	0.000200303	0.00667102	3	37954070	CTDSPL;CTDSPL	Body;Body				chr3:37953920-37954075		NA	NA
cg17365609	-0.0670785	0.000200588	0.00667102	12	77260661	CSRP2;CSRP2	5'UTR;5'UTR				chr12:77260560-77260815		NA	NA	rs188153509;rs76524464;rs12305374;rs556243345	50;42;4;1	0.006989;0.000998;0.015375;0.000399
cg13346355	0.188366	0.00020067	0.00667102	10	87899090	GRID1	Body		10:87898677-87899226	Unclassified	chr10:87898880-87899235		NA	NA	rs566932791;rs187492286;rs555890814	24;26;32	0.000799;0.000998;0.000200
cg16733226	0.0539466	0.00020068	0.00667102	10	12447269	CAMK1D;CAMK1D	Body;Body				chr10:12446985-12447315		NA	NA	rs143524848;rs114541941;rs74882639	0;4;39	0.000200;0.001997;0.012780
cg22828061	0.19047	0.000201393	0.00667102	14	65876476	FUT8;FUT8	TSS1500;TSS1500	N_Shelf					NA	TRUE	rs17102656;rs572859135;rs188065190	50;49;2	0.026557;0.000200;0.000399
cg17951921	0.120579	0.000201466	0.00667102	10	24912016	ARHGAP21	Body		10:24911045-24912232	Unclassified_Cell_type_specific	chr10:24911945-24912230		NA	NA	rs560890192;rs529948497;rs549313178	41;40;2	0.000200;0.000200;0.000200
cg22150335	0.15455	0.000201496	0.00667102	10	62148959	ANK3	Body						NA	TRUE	rs143028468;rs116906121;rs147035152;rs190303068	47;40;30;23	0.000200;0.008786;0.000200;0.001398
cg19659215	-0.0858036	0.000201521	0.00667102	12	21488180	SLCO1A2;SLCO1A2	5'UTR;TSS1500						NA	TRUE
cg04542940	-0.146103	0.000201784	0.00667102	14	100358511	EML1;EML1	Body;Body				chr14:100358260-100358630		NA	NA	rs182781039	4	0.000399
cg22101188	-0.141572	0.000202131	0.00667102	15	57814478	CGNL1;CGNL1	Body;Body				chr15:57814420-57814675		NA	NA	rs572607130;rs544596617;rs74459417;rs75441947;rs543691587;rs4774951;rs149324892	0;1;13;24;32;50;51	0.000998;0.000599;0.000799;0.021166;0.000599;0.124800;0.005791
cg11958644	0.197903	0.000202263	0.00667102	5	130872422	RAPGEF6;RAPGEF6;RAPGEF6;RAPGEF6;RAPGEF6;RAPGEF6	Body;Body;Body;Body;Body;Body		5:130871933-130872504	Unclassified_Cell_type_specific	chr5:130872205-130872455		NA	TRUE	rs556739514;rs142190531;rs145909767	33;2;1	0.000200;0.005391;0.000399
cg00700676	-0.151549	0.000202387	0.00667102	11	31813812	PAX6;PAX6;PAX6;PAX6;PAX6;PAX6;PAX6;PAX6;PAX6;PAX6	Body;Body;Body;Body;Body;Body;Body;Body;Body;Body				chr11:31813625-31813890		NA	NA
cg15883603	-0.0889037	0.000202835	0.00667102	4	186622408	SORBS2;SORBS2;SORBS2;SORBS2;SORBS2;SORBS2	5'UTR;5'UTR;5'UTR;5'UTR;5'UTR;5'UTR						NA	TRUE	rs188516160;rs546108589	1;21	0.000599;0.000200
cg14231369	0.185253	0.000202908	0.00667102	9	113792896	LPAR1;LPAR1	5'UTR;5'UTR				chr9:113792860-113793130		NA	TRUE	rs370793310	1	0.000599
cg04212786	0.0390994	0.000203147	0.00667102	4	185741172	ACSL1;ACSL1	5'UTR;5'UTR				chr4:185740960-185741275		NA	NA	rs146786122	51	0.013778
cg04956382	0.135084	0.000203512	0.00667102	5	137203640	MYOT;MYOT;MYOT;MYOT	1stExon;5'UTR;1stExon;5'UTR						NA	TRUE	rs6863775;rs186433387;rs548187688	39;21;3	0.025759;0.002596;0.000200
cg11649376	-0.0900136	0.000203515	0.00667102	12	81473234	ACSS3	Body	S_Shore			chr12:81473100-81473415		NA	TRUE	rs79308388;rs75177742;rs141408634	16;22;32	0.013179;0.016174;0.008187
cg13797712	0.145029	0.000203544	0.00667102	10	87738623	GRID1	Body				chr10:87738460-87738655		NA	NA	rs562921225	1	0.000599
cg13313836	-0.0383568	0.000203944	0.00667102	15	60687284	ANXA2;ANXA2;ANXA2;ANXA2	5'UTR;5'UTR;Body;5'UTR	N_Shelf			chr15:60686805-60687290		NA	TRUE	rs16942556;rs142104033	35;5	0.015575;0.022564
cg11179695	-0.0913405	0.000204228	0.00667102	6	129982785	ARHGAP18	Body				chr6:129982700-129982935		NA	TRUE
cg12163314	0.211476	0.000204244	0.00667102	4	96332987	UNC5C	Body						NA	NA	rs566161801;rs139864369	25;2	0.000200;0.000599
cg18719834	0.161904	0.000204439	0.00667102	2	102412525	MAP4K4;MAP4K4;MAP4K4;MAP4K4;MAP4K4	Body;Body;Body;Body;Body						NA	NA
cg04535966	-0.145271	0.000204695	0.00667102	3	188034983	LPP;LPP;LPP	5'UTR;5'UTR;5'UTR						NA	TRUE	rs527936053;rs531637839	51;2	0.000200;0.000200
cg08072685	0.091489	0.000204891	0.00667102	8	101282217	RNF19A;RNF19A;RNF19A	Body;Body;Body						NA	NA
cg10458494	-0.117614	0.000205036	0.00667102	10	134977981	KNDC1	Body	Island			chr10:134977965-134978175		NA	TRUE	rs556845900	10	0.0002
cg10494353	0.138732	0.000205945	0.00667102	7	31931792	PDE1C;PDE1C;PDE1C;PDE1C;PDE1C	Body;Body;Body;Body;Body					chr7:31931681-31932390	6	NA	rs143777200	2	0.000599
cg26335127	-0.0787497	0.000206063	0.00667102	14	55595666	LGALS3	TSS1500	N_Shore	14:55595363-55597164	Unclassified	chr14:55595205-55596075		NA	TRUE	rs549646755	16	0.0002
cg16526732	-0.0924874	0.000206267	0.00667102	12	95598159	FGD6	Body					chr12:95597850-95598867	6	TRUE	rs142559969;rs558900967	51;23	0.000200;0.000799
cg01899937	0.112531	0.000206783	0.00667102	4	185723505	ACSL1	Body	N_Shore			chr4:185723460-185724315		NA	TRUE	rs528213308	18	0.000399
cg11328270	0.16643	0.000206841	0.00667102	2	55252523	RTN4;RTN4;RTN4;RTN4	Body;Body;Body;Body					chr2:55252267-55252559	NA	NA	rs6757705;rs199642899;rs142717278	49;4;2	0.008786;0.001000;0.000599
cg23006065	0.154538	0.000207147	0.00667102	11	7275791	SYT9	Body	S_Shore					NA	TRUE	rs10743012	49	0.492212
cg14484878	0.142793	0.000207298	0.00667102	3	195305638	APOD	Body				chr3:195305045-195305655		NA	NA	rs62287731;rs570248101	23;2	0.077476;0.000200
cg01054615	0.0986642	0.000207438	0.00667102	1	43832028	ELOVL1;ELOVL1;ELOVL1;ELOVL1;ELOVL1	Body;5'UTR;5'UTR;5'UTR;5'UTR	N_Shore			chr1:43831905-43833575		NA	NA	rs564461822	36	0.0002
cg06784867	0.115719	0.000207836	0.00667102	1	205025508	CNTN2	Body				chr1:205025400-205025655		NA	NA	rs201210831;rs573021022;rs541823700	14;12;2	0.068690;0.000200;0.000799
cg22239325	0.197803	0.000208396	0.00667102	18	74729251	MBP;MBP;MBP;MBP;MBP;MBP	TSS200;Body;TSS200;TSS200;TSS200;Body					chr18:74727059-74730165	NA	TRUE
cg18712792	0.15997	0.000208402	0.00667102	14	21270133	RNASE1;RNASE1;RNASE1;RNASE1	Body;Body;Body;Body				chr14:21269945-21270175		NA	TRUE	rs549691901;rs144718326;rs113971533;rs148221178	46;28;18;2	0.000200;0.000220;0.000998;0.000200
cg07701530	0.199603	0.000208556	0.00667102	10	22911629	PIP4K2A	Body						3	TRUE	rs547606281;rs570598764;rs1778303	0;38;42	0.000200;0.000200;0.295327
cg19884427	-0.0879543	0.000208695	0.00667102	10	34776144	PARD3	Body						NA	TRUE	rs546664314;rs566768317;rs573944886	1;10;23	0.000200;0.000200;0.001198
cg19085693	0.137827	0.000209069	0.00667102	4	41181104	APBB2;APBB2;APBB2	5'UTR;5'UTR;5'UTR				chr4:41181000-41181315		NA	NA	rs560624782;rs373182223;rs536163414;rs148197079;rs140536541	40;36;35;20;2	0.000399;0.001597;0.000200;0.020967;0.000200
cg18528091	0.123231	0.00020947	0.00667102	2	236888308	AGAP1;AGAP1	Body;Body						NA	TRUE	rs563819128;rs553073447;rs77439303;rs555088845;rs528792168;rs545049867;rs571853634	46;40;36;33;32;14;2	0.000200;0.000399;0.014577;0.003594;0.003594;0.003594;0.000200
cg07371628	0.148129	0.000209484	0.00667102	10	49811797	ARHGAP22	Body	N_Shore			chr10:49811480-49812375		NA	TRUE	rs577305952	1	0.000399
cg25464950	-0.101464	0.000209788	0.00667102	11	68600521	CPT1A;CPT1A	5'UTR;5'UTR				chr11:68600040-68600635		NA	NA
cg23999801	-0.053356	0.000209912	0.00667102	10	126254661	LHPP;LHPP	Body;Body		10:126254654-126254826	Unclassified_Cell_type_specific	chr10:126254265-126254855		NA	TRUE	rs73369441	36	0.061502
cg17256681	0.132391	0.000210138	0.00667102	1	90344715	LRRC8D;LRRC8D	5'UTR;5'UTR				chr1:90344520-90344970		NA	NA
cg02123759	-0.0285376	0.000210299	0.00667102	10	12749982	CAMK1D;CAMK1D	Body;Body		10:12749557-12750819	Unclassified	chr10:12749480-12750015		NA	NA	rs550562434	35	0.000399
cg26054057	-0.0997022	0.000210461	0.00667102	3	38010715	CTDSPL;MIR26A1;CTDSPL	Body;TSS200;Body				chr3:38010600-38010830		NA	TRUE	rs113735028;rs552410961;rs569221865	36;42;45	0.012580;0.000399;0.000200
cg26591384	0.199239	0.000210634	0.00667102	10	14564283	FAM107B;FAM107B;FAM107B;FAM107B;FAM107B;FAM107B;FAM107B;FAM107B;FAM107B;FAM107B	Body;Body;Body;Body;Body;Body;Body;Body;Body;Body						NA	NA	rs73599367;rs538856086	5;2	0.010783;0.000200
cg11189432	0.182776	0.00021078	0.00667102	3	139938974	CLSTN2	Body				chr3:139938960-139939190		NA	NA	rs17402510	29	0.203075
cg10880571	0.0789426	0.000210935	0.00667102	2	153313099	FMNL2	Body				chr2:153312765-153313115		NA	NA	rs548264288;rs182442096	22;1	0.000200;0.000399
cg02441556	0.0947512	0.000210956	0.00667102	2	225907875	DOCK10	TSS1500	S_Shore			chr2:225907580-225908335		NA	TRUE	rs74642648;rs111382132;rs551344353;rs78946489;rs138956193	15;26;30;41;43	0.002396;0.000998;0.000200;0.000399;0.001198
cg27168042	0.120538	0.000211012	0.00667102	8	141809398	PTK2;PTK2;PTK2	Body;Body;Body				chr8:141809080-141809470		NA	NA	rs138421981	1	0.002396
cg12303954	-0.102618	0.000211347	0.00667102	4	186694177	SORBS2;SORBS2;SORBS2;SORBS2;SORBS2;SORBS2;SORBS2	5'UTR;5'UTR;5'UTR;5'UTR;5'UTR;5'UTR;5'UTR						6	NA
cg02940107	0.209293	0.000211379	0.00667102	12	51070669	DIP2B	Body				chr12:51070580-51070795		NA	NA	rs536427447;rs549232750;rs566131695;rs138792646	0;1;7;14	0.000998;0.000200;0.000200;0.001997
cg25528354	0.146814	0.000211713	0.00667102	19	17860813	FCHO1;FCHO1;FCHO1;FCHO1	TSS1500;TSS1500;5'UTR;5'UTR	S_Shore	19:17860787-17860896	Unclassified_Cell_type_specific	chr19:17860625-17861070		NA	NA	rs73015720;rs73015722;rs12971517;rs187098291	40;14;8;2	0.203674;0.203275;0.198482;0.000599
cg09302897	0.116097	0.000211719	0.00667102	4	77120872	SCARB2;SCARB2	Body;Body		4:77120754-77121229	Unclassified_Cell_type_specific	chr4:77120820-77121410		NA	NA	rs549551305;rs17001633	44;1	0.000200;0.061502
cg03057764	0.0487537	0.000211723	0.00667102	12	95009194	TMCC3;TMCC3	5'UTR;Body				chr12:95009045-95009635		NA	NA	rs532139279	0	0.0002
cg13505192	0.079611	0.000211882	0.00667102	12	51065070	DIP2B	Body						NA	NA	rs567723801;rs201446235;rs368857987	36;18;2	0.000399;0.001000;0.000200
cg14439629	-0.0840695	0.000212333	0.00667102	11	31828040	PAX6;PAX6;PAX6	5'UTR;5'UTR;5'UTR	S_Shore	11:31827710-31828062	Unclassified_Cell_type_specific	chr11:31827025-31828215		NA	TRUE	rs571197697;rs539933991;rs547260954;rs111677764	9;35;36;42	0.000399;0.000200;0.000200;0.000599
cg19046858	-0.110715	0.000212367	0.00667102	20	52061151	TSHZ2;TSHZ2	3'UTR;3'UTR				chr20:52060885-52061175		NA	NA	rs148838865;rs558006119;rs143501689	46;35;2	0.000399;0.000200;0.002196
cg19653282	0.138631	0.000212617	0.00667102	12	95009858	TMCC3	Body				chr12:95009660-95010510		NA	TRUE	rs527612438;rs375531263;rs552429689	3;15;49	0.000200;0.001398;0.000399
cg24049652	0.117863	0.00021291	0.00667102	4	48577203	FRYL	Body						NA	NA	rs200517868	0	0.0002
cg17927702	0.0590706	0.000212985	0.00667102	20	52104175	TSHZ2;TSHZ2	3'UTR;3'UTR						NA	NA	rs2282228	29	0.004193
cg02631134	0.182621	0.000213561	0.00667102	3	170149064	CLDN11;CLDN11	Body;Body				chr3:170148905-170149110		NA	NA	rs187858284;rs112301504	0;1	0.001398;0.001398
cg08122234	0.184172	0.000213805	0.00667102	14	21270850	RNASE1;RNASE1;RNASE1;RNASE1	5'UTR;TSS1500;5'UTR;5'UTR						6	TRUE	rs12883202	34	0.001198
cg15234730	0.1392	0.000213988	0.00667102	7	55245312	EGFR	Body				chr7:55244745-55245975		NA	NA	rs541850928;rs186705412;rs191566006	0;1;19	0.000200;0.000200;0.000200
cg09426571	0.139216	0.000214169	0.00667102	1	90359917	LRRC8D;LRRC8D	5'UTR;5'UTR				chr1:90359760-90360070		NA	NA	rs182300437;rs541824330	0;35	0.000200;0.000599
cg13520547	0.159475	0.000214328	0.00667102	1	171833304	DNM3-IT1;DNM3;DNM3;DNM3	TSS200;Body;Body;Body						NA	NA
cg05443459	0.224977	0.000214388	0.00667102	16	23075585	USP31	3'UTR						NA	NA	rs575874900;rs191448440	35;29	0.000200;0.000998
cg00138624	0.105407	0.00021476	0.00667102	11	83592663	DLG2;DLG2;DLG2;DLG2;DLG2	Body;Body;Body;Body;Body				chr11:83592520-83592755		NA	NA	rs566599397	1	0.0002
cg02770983	-0.113561	0.000214828	0.00667102	11	31822341	PAX6;PAX6;PAX6	Body;Body;Body	S_Shore			chr11:31822085-31822515		NA	TRUE	rs1800427;rs146769256	1;25	0.001000;0.000220
cg22200270	-0.139174	0.000215017	0.00667102	10	34662183	PARD3;PARD3;PARD3;PARD3;PARD3;PARD3;PARD3;PARD3;PARD3;PARD3;PARD3	Body;Body;Body;Body;Body;Body;Body;Body;Body;Body;Body						NA	NA	rs534049996	12	0.0002
cg27572023	-0.0868157	0.000215031	0.00667102	6	24518593	ALDH5A1;ALDH5A1	Body;Body				chr6:24518460-24518655		NA	NA	rs568318536;rs146449874;rs112965155	43;37;27	0.000200;0.000200;0.000599
cg00570575	0.0748531	0.000215034	0.00667102	2	73208343	SFXN5	Body						NA	NA	rs573816608;rs538434417	29;2	0.000399;0.000399
cg12449716	-0.134072	0.000215108	0.00667102	10	134561116	INPP5A	Body	N_Shore			chr10:134560565-134561150		NA	TRUE
cg14764953	0.0525129	0.000215633	0.00667102	7	22342776	RAPGEF5	Body				chr7:22342545-22342830		NA	NA	rs150489730	2	0.000998
cg18707120	0.150772	0.000215637	0.00667102	7	36982835	ELMO1;ELMO1;ELMO1;ELMO1;ELMO1;ELMO1	Body;Body;Body;Body;5'UTR;5'UTR					chr7:36982070-36984383	NA	NA	rs543909939	1	0.000599
cg08498542	0.140964	0.000216103	0.00667102	3	69261753	FRMD4B	Body				chr3:69261600-69261915		NA	NA	rs541087729	31	0.000799
cg17817935	0.197176	0.000216161	0.00667102	12	106698476	TCP11L2;TCP11L2	5'UTR;5'UTR	S_Shore					6	NA
cg25221857	0.0394784	0.000216403	0.00667102	3	135692947	PPP2R3A	5'UTR						NA	TRUE	rs577643876	4	0.000599
cg23473374	0.061468	0.000216576	0.00667102	14	66058810	FUT8;FUT8;FUT8;FUT8	Body;Body;5'UTR;Body						NA	TRUE	rs527909270;rs57169030	0;28	0.000200;0.013578
cg17672752	0.126696	0.000216587	0.00667102	14	21271115	RNASE1;RNASE1;RNASE1;RNASE1	TSS1500;TSS200;TSS200;TSS200				chr14:21270885-21271210		NA	NA	rs537093467;rs182175480	1;45	0.000200;0.000599
cg04784251	0.0484235	0.000216646	0.00667102	17	58986519	BCAS3;BCAS3	Body;Body						NA	TRUE	rs7217689;rs376685973;rs563240139;rs75130388;rs149712698	44;34;17;15;2	0.045327;0.005192;0.000200;0.002995;0.001597
cg05426918	0.143367	0.000217234	0.00667102	20	52612842	BCAS1	Body						NA	NA	rs547429107	2	0.001398
cg04016113	-0.0457747	0.000217956	0.00667102	2	73291377	SFXN5	Body				chr2:73291340-73291570		NA	TRUE
cg26525870	0.146932	0.000218415	0.00667102	11	111414662	LAYN	Body	S_Shelf					NA	TRUE	rs201747451;rs200355216;rs149755521	37;2;1	0.000200;0.001000;0.001398
cg17822452	0.180424	0.000218426	0.00667102	7	29523006	CHN2;CHN2;CHN2;CHN2;CHN2;CHN2;CHN2;CHN2;CHN2;CHN2;CHN2;CHN2;CHN2;CHN2;CHN2;CHN2	TSS1500;Body;Body;Body;Body;Body;Body;Body;Body;Body;Body;Body;Body;Body;Body;Body				chr7:29522880-29523175		NA	NA	rs181906721;rs1468784	21;43	0.000399;0.090056
cg10269608	0.0529116	0.000219457	0.00667102	4	120159590	USP53	5'UTR					chr4:120158857-120159842	6	NA	rs146988362	1	0.0002
cg08372346	0.171238	0.000220405	0.00667102	14	21271145	RNASE1;RNASE1;RNASE1;RNASE1	TSS1500;TSS200;TSS200;TSS200				chr14:21270885-21271210		NA	NA	rs182175480;rs78426213	15;49	0.000599;0.000399
cg10350620	0.175796	0.000220502	0.00667102	2	159368957	PKP4;PKP4;PKP4;PKP4;PKP4	5'UTR;5'UTR;5'UTR;5'UTR;5'UTR				chr2:159368900-159369070		NA	NA	rs553677952;rs189299819	12;41	0.000200;0.000200
cg12623536	0.0729892	0.000221103	0.00667102	10	73848817	SPOCK2;SPOCK2	TSS200;TSS200	S_Shore			chr10:73848000-73849075		NA	TRUE	rs576133382	37	0.0002
cg12433196	0.187001	0.00022118	0.00667102	1	214192519	PROX1;PROX1	Body;Body					chr1:214192173-214192611	NA	NA	rs546701888	10	0.0002
cg23775045	0.150647	0.000221475	0.00667102	6	161666496	AGPAT4	5'UTR						6	NA
cg13467274	0.167551	0.00022211	0.00667102	4	96458630	UNC5C	Body				chr4:96458400-96458690		NA	NA	rs530086702;rs550018034	42;34	0.000399;0.000200
cg15794584	-0.0989922	0.000222237	0.00667102	2	191332000	MFSD6	Body				chr2:191331640-191332055		NA	NA	rs531917633;rs75358376	41;47	0.000200;0.001398
cg12031346	0.172505	0.000223038	0.00667102	18	72206701	CNDP1	Body						NA	TRUE	rs34874693;rs189128833;rs555610637;rs138733929;rs544156276	1;17;25;31;32	0.007987;0.000399;0.000399;0.000200;0.000200
cg05128755	0.070262	0.000223057	0.00667102	5	60690746	ZSWIM6	Body				chr5:60690505-60690870		NA	NA	rs534217935	12	0.000998
cg27424692	0.04731	0.000223074	0.00667102	2	102421158	MAP4K4;MAP4K4;MAP4K4	Body;Body;Body						NA	TRUE
cg15502611	0.0494101	0.000223359	0.00667102	10	49790422	ARHGAP22;ARHGAP22;ARHGAP22;ARHGAP22	Body;Body;Body;Body						NA	NA
cg25523776	0.130829	0.000223642	0.00667102	11	116742352	SIK3;SIK3;SIK3	Body;Body;Body					chr11:116741950-116742462	NA	NA	rs552270391	24	0.0002
cg13718960	0.176226	0.00022377	0.00667102	14	21271313	RNASE1;RNASE1;RNASE1;RNASE1	TSS1500;TSS1500;TSS1500;TSS1500						6	TRUE
cg20396817	0.190672	0.00022409	0.00667102	9	129105616	MVB12B;MVB12B	Body;Body				chr9:129105505-129105910		NA	NA	rs535115556	51	0.000399
cg01856752	-0.055145	0.000224224	0.00667102	16	87868065	SLC7A5	Body					chr16:87867676-87869039	6	TRUE	rs564461426;rs532078127;rs544107042;rs146583737	42;19;8;5	0.000200;0.000200;0.000200;0.000399
cg16962803	0.148996	0.000224283	0.00667102	8	53322694	ST18	TSS1500				chr8:53322665-53322995		NA	NA	rs553040262;rs10541211;rs547826624	10;38;39	0.000399;0.383586;0.000399
cg05876069	-0.0721241	0.000224628	0.00667102	5	150020288	SYNPO;SYNPO;SYNPO;SYNPO;SYNPO;SYNPO	1stExon;5'UTR;5'UTR;Body;1stExon;Body				chr5:150019480-150020395		NA	TRUE	rs532945708	22	0.000399
cg08840142	0.137947	0.000224638	0.00667102	10	22940728	PIP4K2A	Body				chr10:22940600-22940795		NA	NA	rs112158141	23	0.017971
cg23893897	0.102882	0.00022474	0.00667102	14	50990170	MAP4K5;MAP4K5	Body;Body				chr14:50990045-50990335		NA	TRUE	rs562628709;rs531389335	48;2	0.000200;0.000200
cg09035546	0.197687	0.000224998	0.00667102	8	53303369	ST18	5'UTR				chr8:53303245-53303795		NA	NA	rs368902737;rs548836587	1;7	0.001597;0.000200
cg04529193	0.111785	0.000225063	0.00667102	4	649901	PDE6B;PDE6B;PDE6B	Body;Body;Body	N_Shore			chr4:649425-649930		NA	TRUE
cg18181545	0.13227	0.000225796	0.00667102	5	83674269	EDIL3;EDIL3	Body;Body	N_Shelf					NA	NA	rs571804345;rs539000827	50;25	0.000200;0.000200
cg08653975	0.0361934	0.000226196	0.00667102	3	179537897	PEX5L;PEX5L;PEX5L;PEX5L;PEX5L;PEX5L;PEX5L;PEX5L	Body;Body;Body;Body;Body;Body;Body;Body						NA	NA	rs182480714;rs115078406;rs189188707;rs555708299;rs113335045	0;1;23;33;39	0.000200;0.010184;0.000399;0.000200;0.500000
cg21350324	0.15942	0.00022672	0.00667102	6	158452623	SYNJ2;SYNJ2	5'UTR;Body				chr6:158452365-158452895		NA	NA	rs531086827;rs549319016	26;12	0.000200;0.000599
cg19401733	0.0704076	0.000227155	0.00667102	1	45045139	RNF220	Body				chr1:45044885-45045375		NA	NA	rs558396401	44	0.0002
cg17096126	0.0863363	0.000227568	0.00667102	19	35786620	MAG;MAG;MAG	Body;Body;Body	Island	19:35786519-35787211	Unclassified	chr19:35786445-35787115		NA	NA	rs200718920;rs201532201	1;45	0.001000;0.000200
cg23070717	-0.024481	0.00022826	0.00667102	3	187947254	LPP;LPP;LPP	5'UTR;5'UTR;5'UTR				chr3:187947040-187947350		NA	NA	rs557697514;rs577579551	41;2	0.000200;0.000200
cg25573466	0.117374	0.000228965	0.00667102	3	69130853	UBA3;UBA3	TSS1500;TSS1500	S_Shore			chr3:69130800-69131090		NA	NA	rs560259447;rs138663445;rs142674865	43;20;14	0.000200;0.000399;0.001198
cg17611262	-0.0984124	0.00022911	0.00667102	20	42187750	SGK2;SGK2	1stExon;5'UTR				chr20:42187180-42187755		NA	TRUE	rs541145564;rs193165169;rs144267859;rs78116659;rs563639028	0;1;5;10;18	0.000200;0.000399;0.000998;0.028754;0.000399
cg16978168	-0.1243	0.000229115	0.00667102	6	159227784	EZR;EZR	Body;Body						6	TRUE	rs569060364;rs537744772;rs3123129	42;35;18	0.000399;0.000200;0.416733
cg20351405	0.138425	0.00022918	0.00667102	2	236761068	AGAP1;AGAP1	Body;Body				chr2:236760905-236761215		NA	TRUE	rs541301073	45	0.0002
cg20883342	0.157471	0.000229401	0.00667102	19	30863243	ZNF536	TSS200	N_Shelf			chr19:30862985-30863455		NA	NA
cg12978582	-0.0899459	0.000229492	0.00667102	7	44150888	AEBP1	Body	N_Shore	7:44150860-44151167	Unclassified_Cell_type_specific	chr7:44150665-44151115		NA	TRUE	rs201743601;rs557524854;rs572727648;rs533819006	0;8;17;50	0.000399;0.000399;0.000200;0.000200
cg01745949	0.0426141	0.000230455	0.00667102	10	128204093	C10orf90	Body						NA	NA	rs531906184	6	0.0002
cg23414831	0.196	0.000230601	0.00667102	18	60518067	PHLPP1	Body				chr18:60517940-60518190		NA	NA	rs112897656;rs562968415;rs140121195;rs548315939	40;28;24;19	0.500000;0.000399;0.000399;0.000200
cg25017994	0.235265	0.000230711	0.00667102	6	29627296	MOG;MOG;MOG;MOG;MOG;MOG;MOG;MOG;MOG;MOG;MOG	Body;Body;Body;Body;Body;Body;Body;Body;Body;Body;Body						NA	TRUE	rs551474018;rs200307543;rs373694131	30;26;8	0.000200;0.001000;0.000399
cg04118467	-0.104792	0.000230899	0.00667102	1	203112050	ADORA1;ADORA1	Body;Body				chr1:203111960-203112170		NA	NA	rs546295978;rs144641542	3;1	0.000200;0.000200
cg16339550	0.156152	0.000230937	0.00667102	3	105095583	ALCAM;ALCAM;ALCAM;ALCAM	Body;Body;Body;Body				chr3:105095500-105095770		NA	NA	rs7618632;rs532324585;rs6771935	10;18;29	0.113818;0.000200;0.146366
cg14075772	0.0425336	0.000231176	0.00667102	8	81049968	TPD52;TPD52;TPD52;TPD52;TPD52;TPD52;TPD52	Body;Body;Body;Body;Body;Body;Body					chr8:81049521-81050157	6	NA	rs35451164	36	0.005391
cg25061860	0.0383532	0.000231197	0.00667102	6	128531248	PTPRK;PTPRK;PTPRK;PTPRK;PTPRK;PTPRK	Body;Body;Body;Body;Body;Body					chr6:128530910-128531250	NA	NA	rs540109805;rs138897398	12;13	0.000200;0.000399
cg00150033	0.109682	0.000231318	0.00667102	1	205496114	CDK18;CDK18;CDK18	Body;Body;Body	N_Shore				chr1:205492042-205496267	NA	NA	rs74141244;rs150207562	22;41	0.055711;0.026158
cg26734957	0.133819	0.00023141	0.00667102	9	92063537	SEMA4D;SEMA4D	5'UTR;5'UTR				chr9:92063300-92063675		NA	NA	rs533365900;rs572830177;rs529398985	1;17;34	0.000200;0.000399;0.000399
cg05737719	0.16133	0.000232118	0.00667102	9	129139867	MVB12B;MVB12B	Body;Body						NA	NA	rs542759581	38	0.0002
cg23451443	-0.134688	0.00023233	0.00667102	8	101349044	RNF19A	TSS1500				chr8:101348960-101349190		NA	NA	rs145559673;rs186539633;rs541332985;rs190945186	39;19;18;12	0.014177;0.001997;0.000200;0.000998
cg05012697	-0.0662051	0.000232369	0.00667102	15	88798331	NTRK3;NTRK3;NTRK3	Body;Body;Body	N_Shore			chr15:88798205-88798735		NA	TRUE
cg13584258	0.139763	0.000232577	0.00667102	9	92040726	SEMA4D;SEMA4D	5'UTR;5'UTR				chr9:92040605-92040835		NA	TRUE
cg12034869	0.118974	0.000232883	0.00667102	15	92555243	SLCO3A1;SLCO3A1	Body;Body		15:92555104-92555435	Unclassified_Cell_type_specific	chr15:92554860-92555430		NA	TRUE	rs536453235;rs552853990;rs572695119	38;20;2	0.001198;0.000200;0.000200
cg22916538	-0.0916748	0.000233024	0.00667102	2	206429340	PARD3B;PARD3B;PARD3B;PARD3B	Body;Body;Body;Body						6	NA	rs574031246;rs541034717	37;50	0.000399;0.000200
cg14606328	-0.0882139	0.000233096	0.00667102	21	45177639	PDXK	3'UTR	Island			chr21:45177445-45177810		NA	TRUE	rs571148765;rs542069738;rs142585412;rs181717030;rs187153483	0;1;33;37;46	0.000399;0.000399;0.002196;0.000799;0.002596
cg01612182	0.136908	0.0002331	0.00667102	1	156593260	HAPLN2;HAPLN2	5'UTR;ExonBnd	N_Shore					NA	NA	rs200755008;rs537533829;rs150142304;rs200487120	0;1;21;37	0.000200;0.000200;0.000220;0.001000
cg12371916	-0.0851404	0.000233156	0.00667102	6	128460900	PTPRK;PTPRK;PTPRK;PTPRK;PTPRK;PTPRK	Body;Body;Body;Body;Body;Body				chr6:128460720-128460990		NA	NA	rs543327607;rs561506205;rs573504514	42;5;4	0.000200;0.000399;0.000399
cg03618811	0.140483	0.000233485	0.00667102	3	118650359	IGSF11;IGSF11	Body;Body						NA	NA	rs557084562	20	0.005591
cg16104276	0.138293	0.000233626	0.00667102	1	44880317	RNF220	Body	N_Shelf					NA	TRUE	rs560236042;rs529313819	6;2	0.000200;0.000599
cg15844989	0.199428	0.00023363	0.00667102	14	65883300	FUT8;FUT8;FUT8;FUT8;FUT8	5'UTR;5'UTR;5'UTR;Body;Body	S_Shelf					NA	NA	rs146989577;rs186870777;rs138016719	29;14;1	0.000200;0.001398;0.000399
cg08784129	-0.149426	0.000233723	0.00667102	11	31827379	PAX6;PAX6;PAX6	Body;Body;Body	N_Shore	11:31827220-31827582	Unclassified_Cell_type_specific	chr11:31827025-31828215		NA	TRUE	rs568607960	12	0.0002
cg13426198	0.112234	0.000234643	0.00667102	16	5030223	SEC14L5	Body					chr16:5030190-5030752	5	NA	rs112522180;rs144007005	49;14	0.500000;0.000200
cg05259872	0.0879892	0.000234986	0.00667102	4	169552310	PALLD;PALLD;PALLD	Body;TSS1500;Body	N_Shore	4:169552220-169552361	Unclassified_Cell_type_specific	chr4:169551805-169552315		NA	TRUE	rs572635646;rs185702023;rs554987634	18;29;41	0.000200;0.001398;0.000200
cg00287115	0.0960995	0.000235056	0.00667102	22	47089848	CERK	Body				chr22:47089585-47089855		NA	NA	rs561439055	2	0.0002
cg07478918	-0.0942935	0.000235783	0.00667102	11	31817824	PAX6;PAX6;PAX6	Body;Body;Body	N_Shelf					NA	TRUE	rs559661390	25	0.000998
cg01662894	-0.164255	0.000236046	0.00667102	9	131319298	SPTAN1;SPTAN1;SPTAN1;MIR1268A	5'UTR;5'UTR;5'UTR;Body	S_Shelf			chr9:131319240-131319550		NA	NA	rs568882666;rs545491424	12;48	0.002596;0.001398
cg10528218	0.10096	0.000236295	0.00667102	4	96361328	UNC5C	Body				chr4:96361220-96361475		NA	TRUE	rs531588977;rs551366300;rs146938611	20;24;46	0.000200;0.000399;0.000599
cg16978268	0.0589516	0.000236643	0.00667102	18	60646671	PHLPP1	3'UTR				chr18:60646405-60646795		NA	TRUE	rs371236818;rs200109551	0;32	0.000200;0.002000
cg03653088	0.1573	0.000237178	0.00667102	17	9925860	GAS7;GAS7;GAS7	5'UTR;Body;Body				chr17:9925765-9926010		NA	NA	rs369356961;rs533774279	37;49	0.000200;0.000200
cg05364414	0.176882	0.000237562	0.00667102	5	148387246	SH3TC2	Body						NA	NA	rs542323879;rs150938057;rs528827863;rs140688107;rs190248604	1;7;9;36;40	0.000200;0.002196;0.000399;0.003994;0.001597
cg21670828	0.146608	0.000237612	0.00667102	2	102410963	MAP4K4;MAP4K4;MAP4K4	Body;Body;Body						NA	TRUE	rs527770986;rs139097039;rs373029147	6;26;34	0.000599;0.000200;0.001997
cg20833090	0.117102	0.000237839	0.00667102	7	143053037	FAM131B;FAM131B	3'UTR;3'UTR					chr7:143052009-143053131	6	TRUE	rs533558201;rs564224291;rs558101250	0;21;26	0.000399;0.000998;0.000200
cg24377745	-0.120805	0.000238182	0.00667102	12	120672541	PXN;PXN;PXN;PXN	Body;Body;Body;5'UTR		12:120672240-120674128	Promoter_Associated	chr12:120672520-120672995		NA	NA	rs146692571;rs140260493;rs143977564	23;18;14	0.002196;0.000200;0.003395
cg20926764	-0.0733607	0.00023843	0.00667102	10	134972570	KNDC1	TSS1500	S_Shore			chr10:134972325-134973375		NA	NA	rs58810299;rs563719079	41;1	0.130791;0.000200
cg04263519	0.0715	0.000238431	0.00667102	20	52104622	TSHZ2;TSHZ2	3'UTR;3'UTR						NA	NA	rs541894041	48	0.0002
cg05671511	0.136321	0.000238518	0.00667102	14	73633689	PSEN1;PSEN1	Body;Body						NA	NA	rs535289882;rs75783609	17;1	0.000200;0.002596
cg15059390	0.117026	0.00023852	0.00667102	10	65343495	REEP3	Body						4	NA
cg08443882	-0.0699633	0.000238653	0.00667102	3	37951225	CTDSPL;CTDSPL	Body;Body					chr3:37950967-37951267	6	NA	rs370089735	51	0.000799
cg10013350	0.16285	0.000238786	0.00667102	5	83586286	EDIL3;EDIL3	Body;Body				chr5:83586080-83586395		NA	NA	rs568902702;rs148598600;rs571260729	46;14;1	0.002196;0.010583;0.000399
cg21492439	-0.0575362	0.00023885	0.00667102	19	10630135	S1PR5	TSS1500	S_Shore			chr19:10629745-10630175		NA	NA
cg11610925	-0.127723	0.000238935	0.00667102	10	134978049	KNDC1	Body	Island			chr10:134977965-134978175		NA	TRUE	rs552643782;rs374294591;rs552872077;rs368783179;rs60280897;rs192934729;rs184460731;rs141394908	51;50;49;48;39;21;7;1	0.002196;0.002196;0.000200;0.002196;0.013179;0.000599;0.000200;0.000399
cg23097845	-0.125452	0.000239001	0.00667102	3	13538204	HDAC11;HDAC11	Body;Body		3:13537741-13538262	Unclassified		chr3:13537586-13538308	6	NA	rs569535783;rs41293407;rs200297433	33;2;1	0.000200;0.001000;0.000399
cg26179133	-0.133948	0.000239892	0.00667102	4	2069669	NAT8L	3'UTR	S_Shelf				chr4:2059281-2080511	NA	NA	rs567115869;rs536362207;rs2984794	37;30;10	0.000200;0.000998;0.002196
cg05043716	0.177687	0.00023991	0.00667102	8	25166343	DOCK5	Body				chr8:25166220-25166535		NA	TRUE	rs192333990;rs572079060;rs140502349;rs147353389;rs137948132	41;23;22;6;1	0.000200;0.000200;0.001997;0.000399;0.000220
cg00522212	0.143436	0.000240159	0.00667102	9	19690320	SLC24A2;SLC24A2	Body;Body				chr9:19690180-19690430		NA	NA	rs181403270;rs186166587;rs564554591	0;1;46	0.000200;0.000200;0.000200
cg13702357	0.0247616	0.00024117	0.00667102	7	75367549	HIP1	Body	N_Shore			chr7:75367240-75368195		NA	TRUE
cg11377213	0.170668	0.000241183	0.00667102	3	69370218	FRMD4B	Body				chr3:69370020-69370530		NA	TRUE	rs547484889	39	0.000399
cg13225035	0.0957051	0.000241292	0.00667102	11	7660629	PPFIBP2;PPFIBP2;PPFIBP2	Body;Body;Body				chr11:7660605-7660775		NA	NA	rs562727864;rs139211395;rs113682034	0;5;14	0.000200;0.000399;0.006390
cg17266475	0.182597	0.000241523	0.00667102	15	92642144	SLCO3A1;SLCO3A1	Body;Body						6	TRUE	rs565324657;rs186916338;rs544529189;rs142404892;rs528857456;rs549119694	1;8;27;28;31;49	0.000200;0.000599;0.000200;0.002396;0.000799;0.000200
cg01998606	0.172261	0.000241974	0.00667102	2	145161543	ZEB2;ZEB2	Body;Body						4	TRUE	rs150853991	14	0.0002
cg21107579	0.179808	0.000242218	0.00667102	18	74728959	MBP;MBP;MBP;MBP;MBP;MBP	1stExon;1stExon;Body;1stExon;Body;1stExon					chr18:74727059-74730165	NA	TRUE
cg18030372	-0.115551	0.000242514	0.00667102	4	2069750	NAT8L	3'UTR	S_Shelf				chr4:2059281-2080511	NA	TRUE	rs375733618;rs574447670;rs540230666	1;24;35	0.000998;0.000200;0.000200
cg13318241	0.149392	0.000242769	0.00667102	6	3455537	SLC22A23	Body	N_Shore			chr6:3455285-3457595		NA	TRUE	rs557775231;rs187284268;rs562448749	33;26;17	0.001398;0.002596;0.001198
cg02662823	0.158228	0.00024278	0.00667102	20	52645551	BCAS1	Body						NA	NA	rs146806249;rs466264;rs2072127;rs376756929	44;19;12;2	0.000252;0.303514;0.053514;0.000200
cg12318342	0.146631	0.000242957	0.00667102	10	62225897	ANK3;ANK3	Body;Body				chr10:62225640-62225910		NA	NA
cg02013148	-0.0337105	0.000242969	0.00667102	3	149238478	WWTR1;WWTR1;WWTR1	3'UTR;3'UTR;3'UTR						NA	TRUE	rs538240920;rs551780459	24;39	0.000599;0.000200
cg10095198	0.176284	0.000243205	0.00667102	2	199000610	PLCL1	Body						3	NA
cg12600692	0.156294	0.000243464	0.00667102	2	198809390	PLCL1	Body				chr2:198809160-198809490		NA	TRUE	rs571502388;rs1518365;rs553634298	0;20;44	0.000200;0.152256;0.000200
cg12862395	0.18877	0.000243626	0.00667102	2	153394031	FMNL2	Body				chr2:153393840-153394230		NA	NA
cg09899564	0.0618833	0.00024393	0.00667102	1	45103967	RNF220	Body					chr1:45101906-45104413	6	TRUE	rs186805920	1	0.000599
cg02694037	0.179408	0.000244744	0.00667102	4	41125894	APBB2;APBB2;APBB2	5'UTR;5'UTR;5'UTR						NA	TRUE	rs544131228;rs75187407;rs143009441	0;28;31	0.000200;0.011781;0.008986
cg16887070	0.171415	0.00024482	0.00667102	6	3324467	SLC22A23;SLC22A23	Body;Body				chr6:3324425-3325035		NA	TRUE	rs191562730;rs565927961	8;47	0.001398;0.000200
cg04274608	0.101651	0.000244873	0.00667102	1	45097216	RNF220	Body	N_Shore			chr1:45097040-45097715		NA	NA
cg03832855	-0.138442	0.000244974	0.00667102	20	9146980	PLCB4	5'UTR				chr20:9146860-9147110		NA	NA	rs139393781;rs41306777	21;17	0.003395;0.001797
cg25894668	-0.0907285	0.000245073	0.00667102	11	62646871	SLC3A2;SLC3A2;SLC3A2;SLC3A2	TSS1500;Body;Body;Body	N_Shore			chr11:62646800-62647030		NA	NA	rs541194050;rs554985489	36;51	0.000200;0.000200
cg15495463	0.165472	0.00024531	0.00667102	18	74729151	MBP;MBP;MBP;MBP;MBP;MBP	TSS200;Body;TSS200;TSS200;TSS200;Body					chr18:74727059-74730165	NA	TRUE	rs150638800;rs139814021	32;7	0.000200;0.000399
cg02045009	-0.0447662	0.000246024	0.00667102	8	141729789	PTK2;PTK2;PTK2	Body;Body;Body				chr8:141729565-141729870		NA	NA	rs571427571;rs538968899	1;42	0.000200;0.000200
cg21961548	0.164682	0.000246097	0.00667102	3	69263688	FRMD4B	Body				chr3:69263460-69263690		NA	NA	rs145766712	32	0.000399
cg16000665	0.159258	0.000246296	0.00667102	10	61085282	FAM13C;FAM13C;FAM13C;FAM13C	Body;Body;Body;Body						NA	NA	rs73299234;rs115116902;rs61353979;rs372527339;rs534435395;rs555994052	50;42;21;18;2;1	0.005990;0.000599;0.052117;0.000399;0.000399;0.000200
cg03605518	-0.0525439	0.000246297	0.00667102	14	59769215	DAAM1;DAAM1	Body;Body					chr14:59768700-59769298	NA	NA	rs565782339;rs535997958	21;31	0.000200;0.000200
cg06104972	0.0881319	0.000246738	0.00667102	1	162661336	DDR2;DDR2	5'UTR;5'UTR						6	NA	rs575862883;rs534178637	21;30	0.000200;0.000399
cg02550889	0.193432	0.0002468	0.00667102	13	97937700	MBNL2;MBNL2;MBNL2	Body;Body;Body				chr13:97937460-97937750		NA	NA	rs570231665;rs144802982	30;32	0.000399;0.005591
cg15364699	0.192661	0.000247254	0.00667102	7	37316518	ELMO1;ELMO1;ELMO1	Body;Body;Body						NA	NA	rs2723952;rs533137109;rs11981366	33;22;14	0.166633;0.000200;0.083467
cg16088563	0.034221	0.000247313	0.00667102	9	88308851	AGTPBP1;AGTPBP1;AGTPBP1	Body;Body;Body						NA	NA	rs62569247;rs534863207;rs551952865	22;24;51	0.015775;0.000200;0.000399
cg24274653	0.162516	0.00024732	0.00667102	18	74735220	MBP;MBP	Body;Body				chr18:74735005-74735435		NA	NA	rs185961805;rs542798620;rs374213863	0;22;37	0.000200;0.000399;0.000200
cg06851445	0.178359	0.000247448	0.00667102	10	126298438	LHPP;LHPP	Body;Body		10:126298300-126298610	Unclassified_Cell_type_specific	chr10:126298160-126298675		NA	NA	rs527341994	6	0.000399
cg19961013	0.201981	0.000247544	0.00667102	7	86586185	KIAA1324L;KIAA1324L;KIAA1324L	Body;Body;Body						NA	TRUE	rs184706585;rs564645415	31;16	0.000200;0.000200
cg01904582	-0.162356	0.000247573	0.00667102	11	31814084	PAX6;PAX6;PAX6;PAX6;PAX6;PAX6;PAX6;PAX6;PAX6;PAX6	Body;Body;Body;Body;Body;Body;Body;Body;Body;Body						NA	NA	rs76648257;rs116857656;rs551307953	20;16;6	0.003195;0.001398;0.000200
cg22248286	0.150236	0.000247642	0.00667102	2	236849184	AGAP1;AGAP1	Body;Body				chr2:236849045-236849315		NA	TRUE	rs114799786;rs563701220	35;1	0.004193;0.000399
cg14937228	0.156262	0.00024782	0.00667102	10	14562035	FAM107B	3'UTR				chr10:14561845-14562130		NA	TRUE
cg12209494	0.155179	0.000248056	0.00667102	1	24746023	NIPAL3	5'UTR	S_Shelf			chr1:24745480-24746115		NA	NA	rs185544511;rs34807044;rs148391167	2;20;33	0.005391;0.000399;0.002796
cg08802898	0.18209	0.00024836	0.00667102	17	72247107	TTYH2;TTYH2	Body;Body					chr17:72246807-72250234	NA	NA	rs61388469;rs9896113;rs150965524	43;12;1	0.355631;0.228435;0.000799
cg27018554	-0.0225136	0.000248477	0.00667102	2	239228733	TRAF3IP1;TRAF3IP1	TSS1500;TSS1500	N_Shore	2:239228421-239229919	Promoter_Associated	chr2:239228505-239228735		NA	NA	rs146946874;rs553792916	51;14	0.000399;0.000200
cg25415474	0.102693	0.000248605	0.00667102	15	57789410	CGNL1;CGNL1	Body;Body				chr15:57789305-57789735		NA	NA	rs180904728	7	0.0002
cg12499572	0.189053	0.000248924	0.00667102	10	134462831	INPP5A	Body	S_Shelf			chr10:134462625-134462890		NA	TRUE	rs148629727	27	0.0002
cg25634050	0.101249	0.000249119	0.00667102	7	22335731	RAPGEF5	Body				chr7:22335665-22335895		NA	NA	rs549650340	13	0.0002
cg27507413	0.185121	0.000249431	0.00667102	8	17612669	MTUS1;MTUS1	Body;Body				chr8:17612620-17612875		NA	NA	rs61733697;rs73206291;rs61733698;rs141833395;rs538944753	17;25;29;36;43	0.004193;0.027955;0.021166;0.001198;0.000200
cg24355665	0.199507	0.000249456	0.00667102	7	86549240	KIAA1324L;KIAA1324L;KIAA1324L;KIAA1324L	Body;Body;Body;Body						NA	NA	rs116255619	42	0.005791
cg16074643	0.156318	0.000249603	0.00667102	6	116424276	NT5DC1	Body	S_Shore			chr6:116424120-116424370		NA	TRUE	rs11968191	0	0.005391
cg18503019	0.183048	0.000250038	0.00667102	10	96202895	TBC1D12	Body				chr10:96202860-96203110		NA	NA	rs115463919;rs534482495;rs148155719	0;17;49	0.009385;0.000200;0.005990
cg17147440	-0.161989	0.000250319	0.00667102	15	63337352	TPM1;TPM1;TPM1;TPM1;TPM1;TPM1	Body;Body;Body;Body;Body;Body	S_Shore			chr15:63336765-63337415		NA	TRUE	rs189122050;rs201026366	24;3	0.001997;0.003994
cg09746086	-0.0258715	0.000250376	0.00667102	10	134544205	INPP5A	Body				chr10:134544120-134544355		NA	TRUE
cg19343663	0.177988	0.000250912	0.00667102	8	141774493	PTK2;PTK2;PTK2	Body;Body;Body				chr8:141774400-141774710		NA	NA	rs80168945;rs547039205;rs565687093	24;2;1	0.007987;0.000200;0.000200
cg16148959	0.213435	0.00025101	0.00667102	17	29648466	EVI2A;EVI2A;NF1;NF1	5'UTR;5'UTR;Body;Body		17:29648353-29649068	Promoter_Associated_Cell_type_specific		chr17:29647739-29649364	4	NA	rs138394332;rs187896923;rs73275688	10;2;1	0.002396;0.000200;0.001997
cg08176598	0.153989	0.00025103	0.00667102	18	74764374	MBP;MBP	Body;Body					chr18:74762753-74769801	NA	NA	rs143749994;rs562822457	43;46	0.000799;0.000200
cg01524618	-0.140075	0.000251076	0.00667102	6	144980804	UTRN	Body				chr6:144980560-144980870		NA	TRUE	rs560154400;rs559189517	38;1	0.000200;0.003794
cg01120324	0.0992932	0.000251319	0.00667102	7	75249065	HIP1;HIP1	Body;Body				chr7:75248960-75249335		NA	NA	rs188270847;rs112027280	28;1	0.001597;0.500000
cg08792416	-0.0848118	0.000251461	0.00667102	6	80404639	SH3BGRL2	Body					chr6:80404410-80404760	6	TRUE	rs575554142;rs544481543;rs554576604	24;10;1	0.000200;0.000200;0.000399
cg19925215	0.0700327	0.000251603	0.00667102	8	80964918	TPD52;TPD52;TPD52	Body;Body;Body		8:80964763-80965015	Unclassified_Cell_type_specific	chr8:80964760-80965015		NA	TRUE	rs142777713	38	0.0002
cg03445443	0.188448	0.000251611	0.00667102	13	99576170	DOCK9;DOCK9;DOCK9;DOCK9	Body;Body;Body;Body				chr13:99575925-99576190		NA	NA	rs566647838;rs117430829;rs533577332;rs567734240	1;10;13;47	0.000200;0.000799;0.000399;0.000200
cg11472786	0.0346697	0.000251621	0.00667102	3	13522261	HDAC11;HDAC11	5'UTR;Body	Island			chr3:13521965-13522855		NA	TRUE
cg18438515	0.134911	0.00025201	0.00667102	7	37325516	ELMO1;ELMO1;ELMO1	Body;Body;Body				chr7:37325325-37325650		NA	NA	rs575132992;rs544071784	41;46	0.000200;0.000599
cg04536658	0.0944804	0.000252444	0.00667102	13	97947682	MBNL2;MBNL2;MBNL2	Body;Body;Body				chr13:97947580-97947830		NA	NA
cg07348418	0.176583	0.000252651	0.00667102	1	44903330	RNF220	Body				chr1:44903265-44903535		NA	TRUE	rs560320059;rs115601621	17;50	0.000200;0.020567
cg13937996	0.0479298	0.00025292	0.00667102	2	153266209	FMNL2	Body						6	NA	rs79968348;rs555961437	11;38	0.011981;0.000399
cg27144726	0.0922484	0.000252999	0.00667102	2	95700215	MAL;MAL;MAL;MAL	Body;Body;Body;Body				chr2:95699985-95700315		NA	NA	rs569443017;rs140063378	51;37	0.000200;0.000599
cg09420838	0.170535	0.000253145	0.00667102	3	187990766	LPP;LPP;LPP	5'UTR;5'UTR;5'UTR				chr3:187990280-187990810		NA	NA	rs532635989;rs56680643;rs141322118;rs150190545	1;9;18;40	0.000000;0.050120;0.000399;0.000998
cg07647036	0.168184	0.000253201	0.00667102	3	13522578	HDAC11-AS1;HDAC11;HDAC11	TSS1500;5'UTR;Body	S_Shore			chr3:13521965-13522855		NA	NA	rs563240263;rs531927654	28;10	0.000200;0.000200
cg26582555	-0.135435	0.000253416	0.00667102	2	71842755	DYSF;DYSF;DYSF;DYSF;DYSF;DYSF;DYSF;DYSF;DYSF;DYSF;DYSF;DYSF;DYSF;DYSF	Body;Body;Body;Body;Body;Body;Body;Body;Body;Body;Body;Body;Body;Body				chr2:71842720-71842975		NA	NA
cg04200073	0.158392	0.000253532	0.00667102	1	184007117	COLGALT2;COLGALT2;COLGALT2	TSS1500;TSS1500;TSS1500	S_Shore	1:184007058-184007204	Promoter_Associated_Cell_type_specific			6	NA	rs567910249;rs554992299	45;9	0.000599;0.000399
cg25854998	0.177353	0.000253692	0.00667102	1	90337747	LRRC8D;LRRC8D	5'UTR;5'UTR				chr1:90337700-90337890		NA	NA
cg00797102	0.202656	0.000254102	0.00667102	17	68168184	KCNJ2	5'UTR	S_Shelf					6	TRUE	rs568340249;rs59794723;rs536581954;rs117417638	25;14;5;2	0.000599;0.500000;0.000200;0.003195
cg14573741	-0.0788694	0.000254406	0.00667102	20	42208356	SGK2;SGK2;SGK2	Body;Body;Body						6	NA
cg26754789	0.0469136	0.000254576	0.00667102	10	49857879	ARHGAP22;ARHGAP22	Body;Body				chr10:49857625-49858035		NA	NA	rs544693327;rs557629460;rs181099402;rs148032301	1;21;42;45	0.000200;0.000799;0.000200;0.000200
cg01526475	0.0329262	0.000254752	0.00667102	6	158501925	SYNJ2;SYNJ2	Body;Body						NA	NA	rs1885543	26	0.225439
cg03645968	0.120958	0.000254946	0.00667102	17	36608691	ARHGAP23	Body	N_Shore			chr17:36607985-36608775		NA	NA	rs79803284;rs562839188;rs78107101;rs548357475;rs561860925	46;42;16;11;1	0.250000;0.000200;0.068091;0.000200;0.000799
cg27317356	0.171012	0.00025539	0.00667102	10	87360396	GRID1	3'UTR				chr10:87360185-87360490		NA	TRUE	rs538068774;rs556687165;rs571652116	46;18;2	0.000399;0.000200;0.000200
cg01490091	0.152678	0.000255392	0.00667102	8	81035207	TPD52;TPD52;TPD52;TPD52;TPD52;TPD52;TPD52	Body;Body;Body;Body;Body;Body;Body				chr8:81034745-81035335		NA	NA
cg01070538	0.176915	0.000255499	0.00667102	9	108061644	SLC44A1;SLC44A1	Body;Body				chr9:108061505-108061655		NA	NA	rs368933204;rs560657136;rs112081220	0;25;29	0.000799;0.000799;0.000399
cg17125583	0.228093	0.000255538	0.00667102	1	226064048	TMEM63A	Body				chr1:226063580-226064295		NA	NA	rs547064519	16	0.0002
cg14773294	-0.094636	0.000255588	0.00667102	22	29628624	EMID1;EMID1	Body;Body					chr22:29626938-29629026	6	NA	rs182938652;rs528009329;rs16987293;rs567572427	2;45;46;50	0.000399;0.000399;0.016773;0.000599
cg17623869	0.0539006	0.000255649	0.00667102	7	75251045	HIP1;HIP1	Body;Body					chr7:75250479-75251085	NA	NA	rs587766878	9	0.000399
cg15711521	0.0643679	0.000255971	0.00667102	3	167767619	GOLIM4	Body						NA	TRUE	rs191037025	35	0.0002
cg12691372	0.0748781	0.000256038	0.00667102	17	58826648	BCAS3;BCAS3	Body;Body					chr17:58826451-58826894	NA	NA	rs532363257;rs77319199	11;18	0.000599;0.009185
cg09080874	0.136914	0.000256297	0.00667102	11	83284905	DLG2;DLG2;DLG2;DLG2	Body;Body;Body;Body						6	TRUE	rs545762889	13	0.0002
cg04723343	-0.0990279	0.000256908	0.00667102	2	238647913	LRRFIP1;LRRFIP1;LRRFIP1;LRRFIP1;LRRFIP1	Body;Body;Body;Body;Body	S_Shelf			chr2:238647825-238648115		NA	TRUE	rs377591900	1	0.0002
cg23909237	0.184221	0.000257338	0.00667102	10	62142985	ANK3;ANK3;ANK3	Body;Body;Body				chr10:62142780-62143030		NA	NA	rs148123784;rs548387196;rs569831213	44;24;2	0.000998;0.000399;0.000399
cg23354894	0.148812	0.000257371	0.00667102	2	205490114	PARD3B;PARD3B;PARD3B;PARD3B	Body;Body;Body;Body				chr2:205489940-205490210		NA	NA	rs548230745;rs567781531;rs184638466	0;31;35	0.000399;0.000200;0.000200
cg04274445	0.16901	0.000257565	0.00667102	18	72209711	CNDP1	Body				chr18:72209620-72209795		NA	NA	rs544793555;rs558594485	0;1	0.000200;0.000200
cg05517400	0.190313	0.000257772	0.00667102	7	92243191	CDK6;CDK6	3'UTR;3'UTR						NA	TRUE	rs138224572;rs142806496	15;27	0.000200;0.000200
cg09389280	0.154587	0.000257791	0.00667102	3	170141005	CLDN11	Body	S_Shelf			chr3:170140800-170141475		NA	TRUE	rs141421186	1	0.00022
cg11769224	-0.137166	0.000258	0.00667102	17	76531345	DNAH17	Body		17:76531152-76531429	Unclassified_Cell_type_specific	chr17:76531165-76531495		NA	NA	rs191859162;rs148114426;rs561934612	39;37;2	0.000200;0.002396;0.000200
cg08644365	0.0532249	0.000258385	0.00667102	1	203120194	ADORA1;ADORA1	Body;Body				chr1:203120045-203120295		NA	TRUE	rs548801239;rs568633195;rs375108346	0;7;43	0.000200;0.000200;0.000399
cg27505217	0.160491	0.000258628	0.00667102	9	79502354	PRUNE2;PRUNE2;PRUNE2;PRUNE2	Body;Body;Body;Body		9:79502324-79502762	Unclassified_Cell_type_specific	chr9:79502300-79502750		NA	NA	rs570748226;rs141820167;rs143830737	14;12;1	0.000200;0.000998;0.001398
cg01342729	-0.122296	0.000258673	0.00667102	7	55088728	EGFR;EGFR;EGFR;EGFR	Body;Body;Body;Body	S_Shore			chr7:55088645-55089095		NA	NA	rs561015649;rs117137942;rs113913630	4;24;25	0.000200;0.000599;0.500000
cg20309703	0.105727	0.000259185	0.00667102	11	118481025	PHLDB1;PHLDB1;PHLDB1	5'UTR;5'UTR;5'UTR	Island			chr11:118479620-118481455		NA	TRUE	rs188415073	48	0.0002
cg08674506	0.141706	0.000259361	0.00667102	1	171832838	DNM3-IT1;DNM3;DNM3;DNM3	TSS1500;Body;Body;Body				chr1:171832760-171832970		NA	NA	rs192302781;rs146042960	6;18	0.000200;0.000200
cg11835619	0.121296	0.000259475	0.00667102	12	56475064	ERBB3;ERBB3	Body;Body	S_Shore	12:56474673-56475488	Unclassified	chr12:56474500-56477195		NA	TRUE
cg22367337	0.175515	0.000259589	0.00667102	10	14598525	FAM107B;FAM107B;FAM107B;FAM107B;FAM107B;FAM107B;FAM107B;FAM107B;FAM107B;FAM107B	5'UTR;5'UTR;5'UTR;5'UTR;5'UTR;5'UTR;5'UTR;5'UTR;Body;5'UTR		10:14598024-14598824	Promoter_Associated	chr10:14597805-14599035		NA	NA	rs571679408;rs142996527;rs147468085;rs574079086	1;5;11;29	0.000599;0.000799;0.001198;0.000200
cg19968562	0.119582	0.000259732	0.00667102	2	153365099	FMNL2	Body				chr2:153365000-153365310		NA	NA	rs537496366;rs556180763;rs575887056;rs541732451	7;31;33;43	0.000200;0.000200;0.000200;0.000200
cg22616933	0.0584087	0.00026003	0.00667102	7	86547833	KIAA1324L;KIAA1324L;KIAA1324L	Body;Body;Body				chr7:86547680-86547850		NA	TRUE	rs200295149;rs200489670;rs144017162;rs75878588	49;42;20;1	0.000200;0.001000;0.000200;0.002396
cg16929139	0.201605	0.000260081	0.00667102	18	29601617	RNF125	Body	S_Shelf					NA	TRUE	rs554256621;rs572428446	29;41	0.000399;0.000399
cg27336913	0.133896	0.00026053	0.00667102	3	69413847	FRMD4B	Body				chr3:69413280-69413935		NA	NA	rs138163156	2	0.000599
cg09395563	0.158254	0.000260741	0.00667102	13	97951080	MBNL2;MBNL2;MBNL2	Body;Body;Body				chr13:97951080-97951475		NA	NA	rs575110804	1	0.000399
cg13942251	0.163879	0.000260785	0.00667102	5	148391012	SH3TC2	Body					chr5:148390547-148391153	6	NA	rs1432801;rs181493308	35;19	0.198283;0.000200
cg08094280	-0.067603	0.000260963	0.00667102	16	87864940	SLC7A5	3'UTR					chr16:87861660-87867422	6	TRUE	rs560013529;rs533420288;rs545589322;rs537667433	0;10;30;45	0.000200;0.000200;0.000200;0.000799
cg11865245	0.145993	0.000261327	0.00667102	5	154210989	FAXDC2	Body						NA	NA	rs538818521;rs140317003;rs181673207	51;17;1	0.000599;0.001198;0.001398
cg15330301	0.0662603	0.000261451	0.00667102	15	29277718	APBA2;APBA2	5'UTR;5'UTR				chr15:29277225-29277770		NA	NA	rs550001265	28	0.000799
cg25422028	0.0976688	0.000261505	0.00667102	20	51797464	TSHZ2	Body						4	NA	rs115316961	17	0.000998
cg18872420	0.179027	0.000261575	0.00667102	14	78023429	SPTLC2	Body					chr14:78023266-78024296	NA	TRUE
cg02657160	0.151103	0.00026159	0.00667102	3	98311063	CPOX	Body	N_Shore			chr3:98311005-98311575		NA	TRUE
cg18107231	0.110124	0.000262116	0.00667102	3	134599098	EPHB1	Body				chr3:134598920-134599155		NA	NA	rs143437666;rs183765108;rs148015020	0;1;6	0.000399;0.002796;0.000399
cg00808648	0.0709948	0.00026316	0.00667102	14	105779910	PACS2;PACS2	TSS1500;TSS1500	N_Shore			chr14:105779505-105780755		NA	TRUE
cg22923154	0.221347	0.000263331	0.00667102	2	153266693	FMNL2	Body				chr2:153266660-153266855		NA	TRUE	rs532917811	40	0.0002
cg16841265	-0.145438	0.000263501	0.00667102	8	19338530	CSGALNACT1;CSGALNACT1;CSGALNACT1	Body;Body;Body				chr8:19338305-19338630		NA	NA	rs553934480;rs59194156	41;2	0.000200;0.010583
cg06044751	0.162744	0.000263929	0.00667102	4	169789830	PALLD;PALLD;PALLD;PALLD	5'UTR;Body;Body;Body				chr4:169789780-169789950		NA	TRUE	rs533737558	2	0.0002
cg18533504	0.181502	0.000264169	0.00667102	5	80480253	RASGRF2	Body						3	NA	rs559400281;rs146873731	14;1	0.000599;0.000200
cg19507725	-0.0704283	0.000264199	0.00667102	7	75279630	HIP1	Body				chr7:75279405-75279735		NA	TRUE	rs577278486;rs540860195	0;49	0.000200;0.001997
cg14535746	-0.161964	0.00026425	0.00667102	12	96652787	ELK3	Body		12:96652491-96653590	Gene_Associated_Cell_type_specific	chr12:96652260-96652815		NA	TRUE	rs114479152	23	0.005391
cg15367285	0.170532	0.000264331	0.00667102	11	117166399	BACE1;BACE1;BACE1;BACE1;BACE1;BACE1	TSS200;TSS200;Body;Body;Body;Body				chr11:117165945-117166495		NA	NA	rs572516779;rs541392568;rs538581120	24;20;1	0.000399;0.000200;0.000399
cg15532667	-0.106051	0.000264605	0.00667102	14	105939672	CRIP2	TSS1500	N_Shore			chr14:105939300-105940735		NA	TRUE	rs587744917	20	0.000399
cg24621952	0.154224	0.000264899	0.00667102	20	30876465	KIF3B	5'UTR						NA	NA
cg04916486	0.156057	0.000265576	0.00667102	21	45506743	TRAPPC10	Body				chr21:45506605-45507155		NA	NA	rs139545421;rs547456871	0;49	0.001538;0.000200
cg10426062	0.0877525	0.000265577	0.00667102	14	73677854	PSEN1;PSEN1	Body;Body				chr14:73677840-73678410		NA	TRUE	rs545515859;rs557139255	12;31	0.000200;0.000200
cg01956293	0.144361	0.000265735	0.00667102	2	145212605	ZEB2;ZEB2	Body;Body				chr2:145212180-145212870		NA	NA	rs376088265;rs78574524	21;12	0.000599;0.016773
cg18688142	0.148195	0.00026604	0.00667102	6	144657165	UTRN	Body				chr6:144657060-144657335		NA	NA	rs145566313;rs548746180;rs570181605	43;4;2	0.000200;0.000200;0.000599
cg16378438	0.102937	0.00026608	0.00667102	2	66734900	MEIS1	Body				chr2:66734740-66735095		NA	NA	rs192308708;rs372545652	44;11	0.001797;0.000200
cg04009429	-0.0173105	0.000266085	0.00667102	7	100883125	FIS1	Body					chr7:100877980-100883392	NA	TRUE	rs183841255	10	0.002396
cg11111952	0.179027	0.00026634	0.00667102	6	110992212	CDK19;CDK19;CDK19;CDK19	Body;Body;Body;Body						NA	NA	rs114821758	4	0.016773
cg04496578	-0.152877	0.000266552	0.00667102	3	188149132	LPP;LPP;LPP	Body;Body;Body						6	NA
cg19795996	0.104331	0.000266628	0.00667102	2	145230271	ZEB2;ZEB2	Body;Body						NA	TRUE	rs543221498;rs148587955	4;18	0.000200;0.006190
cg11741071	0.111148	0.00026666	0.00667102	18	74767106	MBP;MBP	Body;Body	N_Shelf	18:74766754-74767373	Promoter_Associated	chr18:74766640-74767435		NA	NA	rs629945;rs142430281;rs62104271;rs369010778	8;10;23;39	0.021366;0.002796;0.006190;0.000200
cg19033079	-0.066288	0.000266937	0.00667102	10	134980508	KNDC1	Body	Island	10:134980479-134980674	Unclassified_Cell_type_specific		chr10:134970219-134982541	NA	NA	rs561789153;rs527490918;rs547155457;rs566648366;rs532451558	1;3;9;38;48	0.000799;0.000200;0.000599;0.000200;0.000200
cg18812058	0.208451	0.000267446	0.00667102	8	119630154	SAMD12;SAMD12	Body;Body	N_Shelf					NA	TRUE	rs146523714	24	0.00619
cg18440968	-0.0367568	0.000267573	0.00667102	22	29610835	EMID1;EMID1	Body;Body					chr22:29610191-29615468	NA	NA	rs549683607;rs185661123	6;1	0.000200;0.000200
cg03177847	-0.111128	0.000267828	0.00667102	6	76044678	FILIP1	Body				chr6:76044400-76044955		NA	TRUE	rs548867940;rs567269324;rs183519663	20;31;34	0.000200;0.000200;0.000998
cg15418902	0.159911	0.000268651	0.00667102	8	141673150	PTK2;PTK2;PTK2	Body;Body;Body					chr8:141673110-141673452	NA	NA	rs551790664;rs570129868;rs528359691	31;34;43	0.000200;0.000200;0.000200
cg20860265	-0.167909	0.000268765	0.00667102	5	88082175	MEF2C;MEF2C;MEF2C;MEF2C;MEF2C;MEF2C;MEF2C	Body;Body;Body;Body;Body;Body;Body				chr5:88081620-88082275		NA	NA	rs552197162;rs186746078;rs534689465;rs554381852	0;14;24;40	0.000200;0.000200;0.000399;0.000200
cg10665848	0.132735	0.000268841	0.00667102	6	29631447	MOG;MOG;MOG;MOG;MOG;MOG;MOG;MOG;MOG;MOG;MOG	Body;Body;Body;Body;Body;Body;Body;Body;Body;Body;Body				chr6:29631200-29631455		NA	TRUE
cg11522552	0.150368	0.000269525	0.00667102	6	3324403	SLC22A23;SLC22A23;SLC22A23;SLC22A23;SLC22A23	Body;Body;Body;Body;Body					chr6:3324227-3325221	6	NA	rs185868235	3	0.0002
cg24764255	-0.123696	0.000269712	0.00667102	14	105939232	CRIP2;CRIP2	TSS200;TSS200	N_Shore			chr14:105939025-105939295		NA	NA	rs141146967;rs587736033	12;39	0.000200;0.000200
cg27580173	-0.0521457	0.000270437	0.00667102	3	58558343	FAM107A;FAM107A;FAM107A;FAM107A	Body;5'UTR;5'UTR;Body						NA	NA	rs139489813	1	0.003195
cg00912772	-0.0595353	0.000270448	0.00667102	12	95594566	FGD6	Body				chr12:95594400-95594810		NA	TRUE	rs539333819;rs557954849;rs189011634	48;44;30	0.000200;0.000200;0.000200
cg26516898	0.0630613	0.000270658	0.00667102	13	113504130	ATP11A;ATP11A	Body;Body				chr13:113503880-113504315		NA	NA	rs566943120;rs75391133;rs558886904	26;23;1	0.000200;0.019369;0.000200
cg17817047	0.155064	0.000270829	0.00667102	5	130867903	RAPGEF6;RAPGEF6;RAPGEF6;RAPGEF6;RAPGEF6;RAPGEF6	Body;Body;Body;Body;Body;Body				chr5:130867765-130867970		NA	TRUE	rs562828087	2	0.0002
cg15949845	0.164654	0.000270983	0.00667102	14	68002903	PLEKHH1	5'UTR	S_Shelf			chr14:68002745-68003155		NA	TRUE
cg26637628	0.164909	0.000271035	0.00667102	10	134579196	INPP5A	Body	N_Shelf			chr10:134578785-134579210		NA	NA	rs575028547;rs73387031;rs200317542	1;23;32	0.000200;0.005791;0.003395
cg14043121	0.0328399	0.00027133	0.00667102	10	24910393	ARHGAP21	Body						NA	NA	rs569728396;rs535539030;rs190982859	28;8;2	0.000200;0.000200;0.000599
cg13141061	0.141147	0.000271378	0.00667102	18	74729175	MBP;MBP;MBP;MBP;MBP;MBP	TSS200;Body;TSS200;TSS200;TSS200;Body					chr18:74727059-74730165	NA	TRUE	rs61742941;rs140157048	1;16	0.001398;0.000200
cg11674885	-0.156877	0.000271512	0.00667102	2	110099750	SH3RF3	Body				chr2:110099720-110100355		NA	NA	rs558715188;rs572395334;rs144936503	31;5;2	0.000200;0.000200;0.003794
cg23531585	0.0773833	0.000271604	0.00667102	3	167771400	GOLIM4;GOLIM4	Body;Body						6	NA
cg12859426	0.12474	0.000271939	0.00667102	10	88091684	GRID1	Body				chr10:88091185-88091695		NA	NA
cg16377162	-0.156174	0.000272248	0.00667102	22	29603194	EMID1	Body	S_Shore	22:29603160-29603223	Unclassified_Cell_type_specific	chr22:29603045-29603495		NA	TRUE	rs571482473;rs377494022	47;1	0.000200;0.000599
cg04481773	-0.147221	0.000272796	0.00667102	11	78937335	TENM4	5'UTR						NA	NA	rs140326201;rs144218673;rs59565495;rs189478871;rs553325607	45;42;33;21;2	0.008786;0.004792;0.007388;0.008786;0.000399
cg11961212	0.130176	0.000272925	0.00667102	13	101263029	TMTC4;TMTC4;TMTC4	Body;Body;Body				chr13:101263000-101263235		NA	NA	rs147580488;rs140932837;rs567182654;rs538506660;rs550106590	0;3;25;31;36	0.000599;0.001997;0.000200;0.000200;0.000599
cg08376211	0.0497179	0.000272947	0.00667102	1	36640438	MAP7D1;MAP7D1;MAP7D1	Body;Body;Body	N_Shore			chr1:36640265-36640635		NA	NA	rs564961451;rs560360767;rs527806806;rs201402120	0;1;12;51	0.001198;0.000200;0.000200;0.000200
cg07840446	-0.113945	0.000273016	0.00667102	4	169690674	PALLD;PALLD;PALLD	Body;Body;Body						NA	TRUE	rs79454881	11	0.038538
cg06982846	-0.0987064	0.000273376	0.00667102	4	186512967	SORBS2;SORBS2;SORBS2;SORBS2;SORBS2;SORBS2;SORBS2;SORBS2;SORBS2	Body;Body;Body;Body;Body;Body;Body;Body;Body				chr4:186512820-186513295		NA	NA	rs57415347;rs373350797	31;1	0.005391;0.000200
cg12266591	-0.0549749	0.000273471	0.00667102	18	10926440	PIEZO2	Body		18:10926187-10926467	Unclassified_Cell_type_specific		chr18:10925882-10927835	6	NA	rs577749418;rs545013324;rs560890160;rs544138416	0;30;32;42	0.000200;0.000399;0.000599;0.001198
cg07236691	0.107495	0.000273491	0.00667102	8	120599284	ENPP2;ENPP2;ENPP2	Body;Body;Body				chr8:120598680-120599315		NA	TRUE	rs143559494	27	0.0002
cg24092655	0.0878277	0.000273824	0.00667102	7	22233634	RAPGEF5;RAPGEF5	ExonBnd;Body						6	NA	rs557758925	32	0.0002
cg19497511	-0.127992	0.000273907	0.00667102	2	238609807	LRRFIP1;LRRFIP1;LRRFIP1;LRRFIP1;LRRFIP1	Body;Body;Body;Body;Body					chr2:238609040-238609928	6	TRUE
cg04007806	0.0689093	0.000273936	0.00667102	1	45099043	RNF220	Body	S_Shore					6	NA	rs190889044;rs183013345;rs573961037	47;45;27	0.000200;0.000200;0.000200
cg19722082	0.170556	0.000274167	0.00667102	5	83681563	EDIL3	TSS1500	S_Shore					6	TRUE
cg00928751	0.180609	0.000274496	0.00667102	17	68172571	KCNJ2	3'UTR						NA	TRUE	rs188588568;rs73998781	1;29	0.000399;0.073083
cg18841796	0.0969141	0.000274854	0.00667102	5	130966434	RAPGEF6;RAPGEF6;RAPGEF6;RAPGEF6;RAPGEF6;RAPGEF6	Body;Body;Body;Body;Body;Body	N_Shelf			chr5:130966300-130966635		NA	TRUE	rs550780760	42	0.000399
cg16346844	-0.0999571	0.000274877	0.00667102	12	109548766	UNG;UNG	3'UTR;3'UTR	N_Shore				chr12:109548683-109550045	6	NA	rs3219275;rs538993598	21;26	0.018371;0.000200
cg14488631	0.137871	0.000274937	0.00667102	15	92516858	SLCO3A1;SLCO3A1	Body;Body				chr15:92516645-92517055		NA	NA
cg21119717	0.175321	0.000275255	0.00667102	1	65730100	DNAJC6;DNAJC6	TSS1500;TSS1500	N_Shore					6	NA	rs554541577;rs576170300	39;14	0.000200;0.000200
cg24949040	0.108813	0.000275908	0.00667102	3	69232043	FRMD4B	Body				chr3:69231705-69232335		NA	NA	rs67268350	8	0.182508
cg01454148	0.0424427	0.000276197	0.00667102	17	7129155	DVL2	3'UTR				chr17:7128940-7129170		NA	TRUE	rs201451263;rs201114631	0;37	0.000200;0.000200
cg11776930	0.105057	0.00027631	0.00667102	10	88427400	LDB3;LDB3;LDB3;LDB3;LDB3;LDB3	TSS1500;TSS1500;TSS1500;TSS1500;TSS1500;TSS1500				chr10:88427280-88427455		NA	TRUE	rs556390131;rs577237983;rs538210436	9;29;36	0.000799;0.000200;0.000599
cg02665999	0.0843925	0.000276409	0.00667102	4	168154307	SPOCK3;SPOCK3;SPOCK3;SPOCK3;SPOCK3;SPOCK3;SPOCK3;SPOCK3;SPOCK3	5'UTR;5'UTR;5'UTR;Body;Body;Body;Body;Body;Body	N_Shore				chr4:168154163-168156108	6	NA	rs572772276;rs112976140;rs562440226;rs529534843;rs550810477	51;36;33;12;6	0.000200;0.012380;0.000200;0.000200;0.000200
cg20528093	-0.150386	0.000276674	0.00667102	11	31837144	PAX6	5'UTR	Island			chr11:31833885-31838315		NA	TRUE
cg08511116	0.0836406	0.000276686	0.00667102	4	186578722	SORBS2;SORBS2;SORBS2;SORBS2;SORBS2;SORBS2;SORBS2;SORBS2;SORBS2	TSS1500;TSS1500;Body;Body;Body;Body;Body;Body;Body						NA	NA
cg26955482	0.132329	0.000276905	0.00667102	8	95905950	CCNE2	Body	N_Shore	8:95905885-95906147	Unclassified_Cell_type_specific	chr8:95905660-95906055		NA	NA	rs142505724;rs564093120	33;39	0.000200;0.000998
cg17138624	0.19782	0.00027705	0.00667102	7	22184820	RAPGEF5;RAPGEF5	ExonBnd;Body						NA	NA	rs369157491;rs558374039	15;46	0.000200;0.000200
cg04142661	0.0867525	0.000277507	0.00667102	7	29496926	CHN2	Body				chr7:29496665-29497035		NA	TRUE	rs186515190;rs56742197	12;11	0.000200;0.002196
cg23218272	-0.157142	0.00027754	0.00667102	12	95609903	FGD6	Body	N_Shore	12:95609818-95609957	Unclassified_Cell_type_specific	chr12:95609740-95610070		NA	NA	rs574261845	21	0.000399
cg16685712	-0.112027	0.000277832	0.00667102	10	11272899	CELF2;CELF2;CELF2;CELF2	Body;Body;Body;Body						3	NA	rs77596569;rs139726004	41;14	0.016573;0.000200
cg14293473	0.0517839	0.000278136	0.00667102	9	133979456	AIF1L	Body				chr9:133979345-133979635		NA	TRUE	rs532447072	38	0.0002
cg05055216	0.186464	0.000278156	0.00667102	9	108011340	SLC44A1;SLC44A1	Body;Body	S_Shelf				chr9:108011059-108011543	NA	NA	rs138653064;rs547796031;rs559911980;rs10991598	0;1;8;16	0.000200;0.000399;0.000200;0.250200
cg09588704	0.170536	0.000278171	0.00667102	8	141810680	PTK2;PTK2;PTK2;PTK2;PTK2;PTK2	ExonBnd;ExonBnd;ExonBnd;Body;Body;Body				chr8:141810620-141810830		NA	NA	rs147093212;rs201020551	25;2	0.000220;0.000399
cg16092330	0.0574944	0.000278323	0.00667102	14	105864430	PACS2;PACS2	3'UTR;3'UTR	N_Shore	14:105864368-105865190	Promoter_Associated	chr14:105863825-105865990		NA	TRUE	rs587630073	36	0.0002
cg06247422	0.192944	0.000278616	0.00667102	12	95010311	TMCC3;TMCC3	TSS1500;Body				chr12:95009660-95010510		NA	NA	rs541925474	9	0.0002
cg00232201	0.131894	0.000278678	0.00667102	9	113763001	LPAR1;LPAR1	5'UTR;5'UTR						NA	NA	rs376104609;rs537440887	45;21	0.000599;0.000399
cg06256720	-0.0337771	0.000278751	0.00667102	12	96589510	ELK3	5'UTR	S_Shore	12:96589378-96589643	Promoter_Associated	chr12:96588580-96589630		NA	NA	rs573162180;rs540580441	22;11	0.000998;0.000200
cg22812275	-0.0883393	0.000279409	0.00667102	6	159240814	EZR;EZR	TSS1500;TSS1500	S_Shore	6:159240274-159240825	Promoter_Associated	chr6:159240340-159240815		NA	TRUE	rs539575782;rs549960376;rs183664119	19;16;14	0.000200;0.000200;0.000599
cg24289708	-0.0829613	0.000279446	0.00667102	10	123291739	FGFR2;FGFR2;FGFR2;FGFR2;FGFR2;FGFR2;FGFR2;FGFR2;FGFR2;FGFR2;FGFR2	Body;Body;Body;Body;Body;Body;Body;Body;Body;Body;Body						6	NA	rs571110870;rs185783744;rs553056164	6;36;51	0.000200;0.001597;0.000200
cg26339943	0.181651	0.000279892	0.00667102	4	145571234	HHIP	Body	S_Shelf					6	TRUE	rs538675784;rs558085135	28;2	0.000200;0.000200
cg08413857	0.143961	0.000279984	0.00667102	1	226034786	TMEM63A	Body						6	NA	rs145042946;rs144560491;rs572303390;rs371101906;rs141158178	1;14;16;26;46	0.000226;0.000223;0.000200;0.000399;0.000220
cg03775901	0.177212	0.00028013	0.00667102	18	72201764	CNDP1;CNDP1	1stExon;5'UTR					chr18:72200811-72202939	NA	TRUE	rs549197535	27	0.0002
cg11789620	-0.134554	0.000280161	0.00667102	16	87886582	SLC7A5	Body		16:87886468-87888415	Promoter_Associated	chr16:87885920-87887215		NA	NA	rs111452532;rs566970671;rs77846542;rs141319556	0;6;44;47	0.500000;0.000799;0.036941;0.006789
cg22017903	0.179568	0.000280435	0.00667102	4	48654166	FRYL	5'UTR				chr4:48653960-48654250		NA	NA	rs149748620	34	0.002396
cg01544890	0.122616	0.000281148	0.00667102	1	183958542	COLGALT2;COLGALT2;COLGALT2	Body;Body;5'UTR		1:183958284-183958633	Unclassified_Cell_type_specific	chr1:183958280-183958590		NA	NA	rs57606159	41	0.042133
cg21170241	0.190093	0.000281447	0.00667102	13	98010450	MBNL2;MBNL2	Body;Body						NA	TRUE	rs9556710;rs565131987;rs575394687;rs568122017	46;14;10;6	0.216853;0.000200;0.000200;0.000200
cg06015599	0.188924	0.00028145	0.00667102	6	151661961	AKAP12;AKAP12	Body;Body	N_Shore			chr6:151661460-151662155		NA	NA	rs536436887;rs112225443;rs10661486	49;45;43	0.001997;0.494010;0.500000
cg11951459	-0.113369	0.00028148	0.00667102	18	10936186	PIEZO2	Body				chr18:10936160-10936815		NA	NA	rs78978645	2	0.001398
cg09025663	0.162633	0.000281665	0.00667102	2	198738345	PLCL1	Body				chr2:198738005-198738410		NA	NA	rs577844966;rs540180173	50;32	0.000200;0.000998
cg23778453	0.118518	0.000281706	0.00667102	4	185733413	ACSL1;ACSL1;ACSL1	TSS200;5'UTR;5'UTR				chr4:185733080-185733510		NA	NA	rs150958735	1	0.001198
cg14834568	0.194606	0.000281808	0.00667102	10	14614421	FAM107B;FAM107B;FAM107B;FAM107B;FAM107B;FAM107B;FAM107B;FAM107B;FAM107B;FAM107B	5'UTR;5'UTR;TSS200;TSS1500;TSS1500;TSS1500;TSS1500;TSS1500;Body;5'UTR		10:14613935-14614430	Promoter_Associated_Cell_type_specific	chr10:14613980-14614475		NA	NA	rs183113034;rs531243907	0;35	0.000799;0.000200
cg13090177	0.167409	0.000282022	0.00667102	5	155900337	SGCD;SGCD;SGCD	Body;Body;Body				chr5:155900300-155900570		NA	NA	rs114353800;rs141538675;rs146193879;rs80129747;rs114712150	36;15;14;4;1	0.007987;0.002596;0.005192;0.007987;0.000399
cg19644750	0.172564	0.000282609	0.00667102	3	171519741	PLD1;PLD1	5'UTR;5'UTR				chr3:171519705-171520030		NA	NA	rs560378459	42	0.000599
cg15135990	0.124496	0.000282628	0.00667102	2	74665089	RTKN;RTKN;RTKN	Body;5'UTR;Body	S_Shore					NA	TRUE	rs542930552;rs560876356	26;2	0.000200;0.000200
cg17614903	0.151044	0.000282674	0.00667102	2	225833963	DOCK10	Body					chr2:225833457-225835683	NA	NA	rs113080233	12	0.00619
cg05737325	0.160438	0.000282796	0.00667102	16	23076138	USP31	3'UTR				chr16:23075905-23076350		NA	NA	rs561124636;rs186817441;rs573694177;rs3841243;rs3169494	0;3;8;20;34	0.000200;0.002796;0.000599;0.242212;0.077077
cg06492235	-0.0886607	0.00028286	0.00667102	2	205823322	PARD3B;PARD3B;PARD3B;PARD3B	Body;Body;Body;Body					chr2:205823090-205823376	NA	NA	rs559090128	49	0.0002
cg11587635	0.205591	0.000282876	0.00667102	19	35782638	MAG;MAG	TSS1500;TSS1500	N_Shelf	19:35782409-35782656	Unclassified_Cell_type_specific	chr19:35782165-35782855		NA	TRUE	rs532862644;rs549897843;rs191768587	41;28;2	0.000200;0.000200;0.000200
cg21317723	0.166928	0.00028302	0.00667102	9	74478960	ABHD17B	Body				chr9:74478600-74479010		NA	NA	rs539109251	12	0.000599
cg20981848	0.177655	0.000283472	0.00667102	20	11899258	BTBD3;BTBD3	Body;Body						6	TRUE	rs374401806;rs138771953;rs191954510	0;1;3	0.000200;0.002596;0.002596
cg05802807	0.0511747	0.000283571	0.00667102	1	90312008	LRRC8D;LRRC8D	5'UTR;5'UTR	S_Shelf			chr1:90311920-90312195		NA	NA	rs557289042;rs575571897;rs543656745	0;1;35	0.000200;0.000200;0.000200
cg14452619	0.136821	0.000283905	0.00667102	9	8627950	PTPRD;PTPRD;PTPRD;PTPRD;PTPRD;PTPRD	Body;Body;Body;Body;Body;Body						NA	TRUE	rs549541598;rs144342744;rs534845147	38;10;1	0.000599;0.003994;0.000200
cg00829858	-0.0958199	0.000284071	0.00667102	2	179148245	OSBPL6	5'UTR						NA	TRUE	rs569412645;rs115911523	0;1	0.000200;0.008786
cg06955856	0.0612388	0.000284155	0.00667102	12	106698101	TCP11L2;TCP11L2	5'UTR;5'UTR	S_Shore			chr12:106697940-106698275		NA	NA	rs543925480	8	0.0002
cg06509814	0.179998	0.000284177	0.00667102	8	141774652	PTK2;PTK2;PTK2	Body;Body;Body				chr8:141774400-141774710		NA	NA	rs558620545	49	0.000599
cg11365913	-0.140724	0.000284359	0.00667102	8	19318160	CSGALNACT1;CSGALNACT1;CSGALNACT1	Body;Body;Body	N_Shore			chr8:19317965-19318295		NA	TRUE	rs190056228;rs368959925;rs542175905;rs182591233;rs6997517	43;35;23;2;1	0.000200;0.000200;0.000200;0.000200;0.017772
cg01349478	0.123146	0.000284773	0.00667102	19	35782611	MAG;MAG;MAG	TSS1500;TSS1500;TSS1500	N_Shelf	19:35782409-35782656	Unclassified_Cell_type_specific	chr19:35782165-35782855		NA	NA	rs549897843;rs191768587	1;27	0.000200;0.000200
cg15950703	0.119725	0.000284873	0.00667102	16	23091069	USP31	Body				chr16:23091020-23091595		NA	NA	rs549308576	19	0.0002
cg15815883	0.0379676	0.000284923	0.00667102	1	65832230	DNAJC6;DNAJC6;DNAJC6	Body;Body;Body						NA	NA	rs183092619;rs369979743	2;1	0.000200;0.000399
cg17308122	0.112231	0.000285657	0.00667102	11	126571409	KIRREL3;KIRREL3;KIRREL3	Body;Body;Body				chr11:126571300-126571650		NA	NA	rs142266479	2	0.002196
cg15370163	-0.132194	0.000285978	0.00667102	20	42187415	SGK2	TSS1500				chr20:42187180-42187755		NA	NA
cg07378457	-0.155644	0.000286148	0.00667102	11	100590894	ARHGAP42	Body					chr11:100589699-100591612	6	NA
cg00748720	0.17024	0.000286554	0.00667102	15	49284453	SECISBP2L;SECISBP2L	Body;Body						4	NA	rs199982398;rs369272657;rs145854377;rs140688864	0;1;31;37	0.001000;0.000200;0.000440;0.001597
cg23741997	0.103936	0.000286591	0.00667102	2	178591824	PDE11A;PDE11A;PDE11A;PDE11A	Body;Body;Body;Body				chr2:178591800-178592095		NA	NA	rs562685598;rs75835505;rs111295162	16;10;5	0.000200;0.013978;0.500000
cg07124117	-0.125576	0.000286949	0.00667102	11	31827775	PAX6;PAX6;PAX6	Body;Body;Body	Island	11:31827710-31828062	Unclassified_Cell_type_specific	chr11:31827025-31828215		NA	TRUE
cg19787508	0.2031	0.000286966	0.00667102	14	78065859	SPTLC2	Body		14:78065585-78065991	Unclassified_Cell_type_specific			NA	TRUE
cg06542609	0.0396224	0.000286968	0.00667102	11	134280166	B3GAT1;B3GAT1	5'UTR;5'UTR	N_Shore			chr11:134279865-134280315		NA	NA	rs568774054	0	0.000399
cg08415368	0.0789352	0.000287009	0.00667102	9	88329252	AGTPBP1;AGTPBP1;AGTPBP1	Body;Body;5'UTR					chr9:88329126-88329620	NA	NA	rs75667537;rs73481004;rs528026337	9;34;35	0.011781;0.051118;0.000200
cg19987122	0.0308493	0.000287115	0.00667102	13	113489858	ATP11A;ATP11A	Body;Body	N_Shelf			chr13:113489680-113490095		NA	TRUE	rs9549568;rs566387905;rs185209521;rs112327968	41;31;19;18	0.275958;0.000399;0.000799;0.031549
cg16248926	-0.0719255	0.000287149	0.00667102	7	55591518	VOPP1	Body						NA	TRUE	rs150756571	35	0.005192
cg25803199	-0.0671792	0.000287196	0.00667102	7	29420966	CHN2;CHN2;CHN2;CHN2;CHN2	Body;Body;Body;Body;Body				chr7:29420885-29421075		NA	NA	rs532558408	28	0.0002
cg05030346	0.148085	0.000287479	0.00667102	10	134596943	INPP5A	3'UTR	N_Shore			chr10:134596665-134597235		NA	TRUE	rs541473909	47	0.0002
cg01146238	0.183346	0.000287755	0.00667102	2	55242860	RTN4;RTN4;RTN4;RTN4	Body;Body;Body;Body				chr2:55242740-55242970		NA	NA	rs529512044;rs185582976	1;13	0.000200;0.001797
cg24211908	-0.109831	0.000287914	0.00667102	17	72443401	GPRC5C;GPRC5C	3'UTR;3'UTR	S_Shore	17:72443383-72443616	Unclassified_Cell_type_specific		chr17:72442611-72444090	NA	TRUE	rs540077666;rs114129029	37;10	0.000200;0.003195
cg00241281	0.146779	0.00028816	0.00667102	14	105779794	PACS2;PACS2	TSS1500;TSS1500	N_Shore			chr14:105779505-105780755		NA	TRUE	rs150703123	2	0.000599
cg00433866	0.195552	0.000288325	0.00667102	6	29623646	MOG;MOG;MOG;MOG;MOG;MOG;MOG;MOG;MOG;MOG;MOG	TSS1500;TSS1500;TSS1500;TSS1500;TSS1500;TSS1500;TSS1500;TSS1500;TSS1500;TSS1500;TSS1500						NA	TRUE	rs570675150;rs183851888	31;46	0.000399;0.002596
cg04062190	0.126634	0.000288405	0.00667102	7	86413438	GRM3	Body	N_Shelf					NA	TRUE	rs578020179;rs193039723;rs563297169	12;3;1	0.000200;0.000200;0.000200
cg03534071	0.0794219	0.000288565	0.00667102	19	3501210	DOHH;DOHH	TSS1500;TSS1500	S_Shore	19:3499897-3501309	Promoter_Associated		chr19:3499880-3501329	6	NA	rs146801635	34	0.019169
cg25274263	0.142716	0.000288613	0.00667102	1	214613732	PTPN14	Body				chr1:214613560-214613815		NA	TRUE	rs142964138;rs543056499	18;47	0.003994;0.000200
cg15464481	-0.102906	0.000288923	0.00667102	3	123151962	ADCY5	Body						3	TRUE	rs140769298	25	0.001797
cg13415859	0.121056	0.000289426	0.00667102	6	3414680	SLC22A23;SLC22A23;SLC22A23;SLC22A23;SLC22A23	5'UTR;5'UTR;Body;Body;Body				chr6:3414585-3414895		NA	NA	rs556887410	9	0.000399
cg16140051	0.0523073	0.000289444	0.00667102	20	51797481	TSHZ2	Body						4	NA	rs567881234;rs115316961	44;2	0.000200;0.000998
cg15221192	0.160558	0.000289554	0.00667102	5	60821600	ZSWIM6	Body						3	NA
cg13946678	0.0615609	0.000289917	0.00667102	5	136482322	SPOCK1	Body				chr5:136482045-136482455		NA	NA	rs6886267;rs140568309;rs552980605	35;17;16	0.017971;0.001997;0.000799
cg21752492	0.0597652	0.000289921	0.00667102	9	108122345	SLC44A1;SLC44A1	Body;Body				chr9:108122185-108122595		NA	NA
cg14730795	0.147403	0.000289931	0.00667102	15	29245492	APBA2;APBA2	5'UTR;5'UTR				chr15:29245405-29245690		NA	NA	rs28611099	0	0.040136
cg18006123	0.0770688	0.000290395	0.00667102	19	44132711	CADM4	Body				chr19:44132705-44133095		NA	NA	rs149607938	34	0.000599
cg15064151	0.138103	0.00029057	0.00667102	5	130868214	RAPGEF6;RAPGEF6;RAPGEF6;RAPGEF6;RAPGEF6;RAPGEF6	Body;Body;Body;Body;Body;Body					chr5:130867825-130868261	NA	NA	rs539052595	2	0.000399
cg12433779	0.204929	0.000290699	0.00667102	18	74721480	MBP;MBP;MBP;MBP;MBP	Body;Body;Body;Body;Body					chr18:74716123-74723450	4	NA	rs114773446;rs71360987;rs541307573	5;23;28	0.007388;0.170527;0.000399
cg01461514	-0.130955	0.000290805	0.00667102	7	55177182	EGFR;EGFR;EGFR;EGFR	Body;Body;Body;Body				chr7:55177120-55177450		NA	TRUE	rs534674575;rs144204304	14;2	0.000200;0.001398
cg21105855	0.202695	0.000290818	0.00667102	7	29409904	CHN2;CHN2;CHN2;CHN2;CHN2	Body;Body;Body;Body;Body				chr7:29409700-29410030		NA	NA	rs113047558;rs117813499;rs189453775	0;29;40	0.500000;0.001797;0.000399
cg21437776	0.114941	0.000291251	0.00667102	20	42193670	SGK2;SGK2;SGK2	TSS1500;TSS200;5'UTR					chr20:42192813-42194265	NA	NA	rs534438275	10	0.0002
cg00019553	0.0387355	0.000291504	0.00667102	10	95097286	MYOF;MYOF	Body;Body				chr10:95097045-95097535		NA	NA
cg22300992	0.103586	0.00029203	0.00667102	11	118486762	PHLDB1;PHLDB1;PHLDB1;PHLDB1;PHLDB1;PHLDB1	ExonBnd;ExonBnd;ExonBnd;Body;Body;Body						3	NA
cg04342993	0.0675926	0.000292236	0.00667102	7	37023984	ELMO1;ELMO1;ELMO1;ELMO1;ELMO1;ELMO1	Body;Body;Body;Body;5'UTR;5'UTR				chr7:37023660-37024075		NA	NA	rs545129992;rs77892516	40;2	0.000200;0.000599
cg14580853	0.117258	0.000292653	0.00667102	6	136680107	MAP7	Body	N_Shore					NA	TRUE
cg01021952	-0.06023	0.000292705	0.00667102	20	42187632	SGK2	TSS200				chr20:42187180-42187755		NA	TRUE	rs149568253	5	0.000599
cg19981884	-0.0861436	0.000292984	0.00667102	8	101317689	RNF19A;RNF19A	5'UTR;5'UTR	N_Shelf					3	NA	rs375948413;rs140704903;rs17337916;rs193258045	45;26;25;1	0.002995;0.001597;0.139976;0.000799
cg00331226	-0.153074	0.000292994	0.00667102	1	100110954	PALMD	TSS1500				chr1:100110840-100111070		NA	NA	rs563550932;rs113901582	1;27	0.000200;0.000200
cg03156636	0.0519007	0.000293281	0.00667102	1	24743100	NIPAL3	5'UTR	S_Shore	1:24741454-24743710	Promoter_Associated	chr1:24742960-24743775		NA	NA	rs563845744	3	0.000399
cg13282971	-0.185495	0.000294122	0.00667102	11	62309364	AHNAK;AHNAK	5'UTR;5'UTR	N_Shelf					6	TRUE	rs74779486	9	0.030152
cg02032970	-0.0204898	0.000294153	0.00667102	17	9885713	GAS7;GAS7;GAS7	Body;Body;Body		17:9885220-9885769	Unclassified_Cell_type_specific	chr17:9885445-9885795		NA	NA	rs149306987;rs540487429	8;1	0.001997;0.000200
cg08076717	0.131461	0.000294865	0.00667102	17	9880790	GAS7;GAS7;GAS7	Body;Body;Body				chr17:9880545-9880815		NA	NA
cg26890815	-0.123781	0.000295008	0.00667102	8	141828343	PTK2;PTK2;PTK2	Body;Body;Body				chr8:141828220-141828575		NA	NA	rs199992906	13	0.001
cg09869678	0.130525	0.00029517	0.00667102	11	84829627	DLG2	Body					chr11:84829377-84829683	NA	TRUE	rs544236612	0	0.000399
cg23009449	0.0165059	0.000295342	0.00667102	10	134550909	INPP5A	Body	S_Shore				chr10:134548078-134551164	NA	TRUE	rs549849687;rs569846110;rs529371783;rs115642852;rs116830807;rs534958958;rs112404298;rs558474163;rs188000573;rs537674390	10;13;14;18;19;37;43;44;46;51	0.016174;0.002995;0.000599;0.016573;0.016573;0.023962;0.024361;0.000200;0.023962;0.003594
cg15224291	0.217547	0.000295427	0.00667102	18	74729064	MBP;MBP;MBP;MBP;MBP;MBP	TSS200;Body;TSS200;TSS200;TSS200;Body					chr18:74727059-74730165	NA	TRUE	rs146853051;rs544518607;rs564110678;rs533133729	48;44;29;2	0.000200;0.000200;0.000200;0.000200
cg19814582	-0.0412776	0.000295726	0.00667102	11	83436506	DLG2;DLG2;DLG2;DLG2;DLG2	Body;Body;Body;Body;Body				chr11:83436280-83436515		NA	NA
cg24332570	0.137513	0.00029584	0.00667102	10	62083027	ANK3	Body						NA	TRUE	rs542267386;rs79359552;rs116542721	23;18;17	0.000200;0.008475;0.014377
cg17775713	0.0552406	0.000296049	0.00667102	3	133465469	TF	Body	S_Shore			chr3:133464645-133465575		NA	TRUE	rs375658755	14	0.000799
cg11672158	0.0656009	0.000296283	0.00667102	18	60620280	PHLPP1	Body				chr18:60620120-60620370		NA	NA	rs577398880;rs543265927	10;1	0.000200;0.000399
cg03905442	0.191524	0.000296586	0.00667102	6	29625226	MOG;MOG;MOG;MOG;MOG;MOG;MOG;MOG;MOG;MOG;MOG	Body;Body;Body;Body;Body;Body;Body;Body;Body;Body;Body						NA	TRUE	rs9461541;rs540103172;rs77683053	33;2;1	0.072484;0.000200;0.056709
cg12681329	-0.124916	0.000297121	0.00667102	10	62364321	ANK3	Body				chr10:62364140-62364410		NA	NA	rs531427588;rs549620866;rs564850899	0;1;15	0.000799;0.000200;0.000399
cg00662485	0.0878829	0.000297269	0.00667102	3	33618099	CLASP2;CLASP2	Body;Body						NA	NA	rs572872108;rs540189479	42;33	0.000200;0.000200
cg14269155	0.13316	0.000297362	0.00667102	9	129128109	MVB12B;MVB12B	Body;Body				chr9:129128100-129128455		NA	NA	rs575603412	6	0.0002
cg19763195	0.174754	0.000297423	0.00667102	1	205488711	CDK18;CDK18;CDK18	5'UTR;5'UTR;5'UTR				chr1:205488545-205489195		NA	NA	rs182958444;rs545934345;rs559751011;rs77956116;rs373641270;rs12406918	1;3;13;25;26;43	0.000399;0.000200;0.000200;0.000599;0.000200;0.242013
cg04515004	0.116878	0.000297475	0.00667102	2	153216385	FMNL2	Body				chr2:153216245-153216610		NA	NA	rs540972041	4	0.0002
cg25654517	0.209366	0.000297478	0.00667102	6	29627131	MOG;MOG;MOG;MOG;MOG;MOG;MOG;MOG;MOG;MOG;MOG	Body;Body;Body;Body;Body;Body;Body;Body;Body;Body;Body						NA	TRUE
cg24721647	0.125744	0.000297517	0.00667102	4	185726836	ACSL1	5'UTR	S_Shelf			chr4:185726540-185727250		NA	TRUE	rs563627746	28	0.000599
cg14711151	0.0659662	0.000297524	0.00667102	15	101901148	PCSK6;PCSK6;PCSK6;PCSK6;PCSK6	Body;Body;Body;Body;Body				chr15:101900920-101901335		NA	NA	rs574832866	34	0.000399
cg05730269	0.114789	0.000297647	0.00667102	11	118477055	PHLDB1;PHLDB1;PHLDB1	TSS200;TSS1500;TSS1500	N_Shore			chr11:118476725-118477475		NA	TRUE	rs565511644	6	0.0002
cg04171052	-0.0741306	0.000297649	0.00667102	16	87879581	SLC7A5	Body					chr16:87874809-87886325	6	TRUE	rs572698409	0	0.000799
cg02952971	-0.024177	0.000297722	0.00667102	22	47090699	CERK	Body				chr22:47090485-47090935		NA	NA	rs191687129;rs116366623;rs184305000;rs77883828	1;8;27;39	0.001597;0.003594;0.000399;0.002396
cg12354318	0.115378	0.000297963	0.00667102	10	14582415	FAM107B	Body				chr10:14582320-14582615		NA	TRUE	rs551749490;rs186166626;rs150339623	35;4;1	0.000200;0.000399;0.000200
cg24828208	0.106036	0.000298481	0.00667102	2	242500484	BOK	Body	S_Shore	2:242500383-242500522	Unclassified_Cell_type_specific	chr2:242500025-242500895		NA	TRUE	rs189958370	1	0.001398
cg18754985	0.193275	0.000299177	0.00667102	3	98237750	CLDND1;CLDND1;CLDND1;CLDND1;CLDND1;CLDND1	Body;Body;Body;Body;Body;Body	N_Shelf					5	TRUE	rs537389545;rs368392275;rs145311868;rs144955053	48;46;11;2	0.000599;0.000200;0.000220;0.000440
cg18892054	0.14422	0.00029924	0.00667102	18	74765155	MBP;MBP	Body;Body				chr18:74764440-74765455		NA	NA	rs149787746;rs559418;rs559399;rs183225822	46;29;22;16	0.000200;0.146965;0.146965;0.001198
cg03829142	-0.125583	0.000299319	0.00667102	12	16760240	LMO3;LMO3;LMO3;LMO3;LMO3;LMO3;LMO3;LMO3;LMO3	TSS1500;TSS200;Body;Body;Body;5'UTR;5'UTR;TSS1500;TSS1500						NA	NA	rs536186167	49	0.001198
cg10900543	0.121436	0.0002996	0.00667102	4	169490513	PALLD;PALLD	Body;Body				chr4:169490285-169490755		NA	NA	rs112705241	2	0.333333
cg02104851	-0.139884	0.000299618	0.00667102	17	59337073	BCAS3;BCAS3	Body;Body						NA	TRUE	rs572608538;rs58229653;rs553851707	46;2;1	0.000599;0.015775;0.000200
cg16525728	-0.124559	0.000300067	0.00667102	8	19511902	CSGALNACT1;CSGALNACT1	Body;5'UTR						3	NA	rs368220198;rs541618562	35;8	0.000399;0.000200
cg26976513	0.108914	0.000300341	0.00667102	4	185139177	ENPP6	TSS200						NA	NA	rs141047318;rs550321141;rs73872825	48;40;33	0.001597;0.000200;0.073482
cg15081679	-0.0448269	0.000300356	0.00667102	19	10543553	PDE4A;PDE4A;PDE4A;PDE4A	Body;Body;Body;Body	S_Shore			chr19:10543505-10543715		NA	NA
cg04873637	0.16228	0.000300414	0.00667102	2	145231644	ZEB2;ZEB2	Body;Body						NA	TRUE	rs146450060	38	0.002995
cg02782187	0.197959	0.00030053	0.00667102	18	74729274	MBP;MBP;MBP;MBP;MBP;MBP	TSS1500;TSS1500;TSS1500;TSS1500;Body;Body					chr18:74727059-74730165	NA	NA	rs531603699	10	0.0002
cg14325837	-0.071974	0.000300539	0.00667102	10	49731563	ARHGAP22	Body	Island			chr10:49731325-49732595		NA	TRUE
cg00421221	-0.152194	0.000301161	0.00667102	2	121106091	INHBB	Body	N_Shore			chr2:121105845-121106875		NA	TRUE	rs532376751;rs550903297	29;18	0.000200;0.000200
cg02204989	0.206631	0.000301196	0.00667102	8	53303318	ST18	5'UTR				chr8:53303245-53303795		NA	NA
cg19339311	0.038363	0.000301305	0.00667102	20	42213292	SGK2;SGK2	Body;Body				chr20:42213165-42213395		NA	TRUE	rs139839268;rs188084726	25;2	0.004593;0.000200
cg15721044	0.128971	0.00030134	0.00667102	8	17555980	MTUS1;MTUS1;MTUS1;MTUS1;MTUS1	TSS1500;Body;Body;Body;Body						NA	NA	rs567078247;rs415088	42;30	0.000200;0.094948
cg01854076	-0.0499001	0.000301499	0.00667102	4	2063036	NAT8L	Body	Island	4:2062834-2063401	Unclassified_Cell_type_specific	chr4:2062700-2064035		NA	TRUE	rs190005075;rs181633674	41;2	0.000399;0.004593
cg06023994	0.0981318	0.000301582	0.00667102	3	170137871	CLDN11	Body	Island				chr3:170136208-170138642	6	TRUE	rs569858480;rs530635118	12;13	0.000399;0.000200
cg21084260	0.130744	0.000301609	0.00667102	3	195311868	APOD	TSS1500						NA	TRUE	rs182429390	16	0.0002
cg08504583	0.140386	0.000301756	0.00667102	13	78315584	SLAIN1;SLAIN1	Body;5'UTR						NA	TRUE	rs138542153;rs11838602;rs541932967	1;23;34	0.001398;0.002347;0.000200
cg09283925	0.194821	0.00030207	0.00667102	3	167457335	SERPINI1;SERPINI1	5'UTR;5'UTR				chr3:167457080-167457450		NA	NA
cg03470433	0.232565	0.000302333	0.00667102	7	29522043	CHN2;CHN2;CHN2;CHN2;CHN2;CHN2;CHN2;CHN2;CHN2;CHN2;CHN2;CHN2;CHN2;CHN2;CHN2;CHN2	TSS1500;Body;Body;Body;Body;Body;Body;Body;Body;Body;Body;Body;Body;Body;Body;Body						NA	NA	rs151156168	1	0.001198
cg18529079	0.025712	0.000302378	0.00667102	5	133942609	SAR1B;SAR1B	3'UTR;3'UTR						NA	TRUE	rs537197531	51	0.000599
cg07642035	0.102884	0.000302927	0.00667102	2	236760940	AGAP1;AGAP1	Body;Body		2:236760925-236761026	Unclassified_Cell_type_specific	chr2:236760905-236761215		NA	TRUE	rs139294501;rs534537019;rs80025822	23;34;49	0.000399;0.000399;0.004593
cg16930572	-0.109733	0.000303525	0.00667102	12	16761118	LMO3	TSS200				chr12:16760980-16761230		NA	TRUE	rs80276382;rs186771013;rs573805155	25;35;38	0.002596;0.000399;0.000200
cg09548638	0.0291075	0.000303959	0.00667102	5	148443744	SH3TC2	TSS1500				chr5:148443565-148444130		NA	TRUE	rs115761406;rs556106726	21;30	0.003594;0.000200
cg08785396	0.148771	0.000304054	0.00667102	3	105137395	ALCAM;ALCAM;ALCAM;ALCAM	Body;Body;Body;Body					chr3:105136884-105137634	NA	NA	rs529013274	1	0.0002
cg08778302	0.10612	0.000304198	0.00667102	11	62264747	AHNAK	Body		11:62264578-62265127	Unclassified	chr11:62264625-62265155		NA	NA	rs117035810;rs113401659	45;7	0.000399;0.000000
cg12940993	0.146885	0.000304384	0.00667102	14	21271148	RNASE1;RNASE1;RNASE1;RNASE1	TSS200;TSS200;TSS1500;TSS200				chr14:21270885-21271210		NA	TRUE	rs182175480;rs78426213	12;46	0.000599;0.000399
cg03726209	0.0635044	0.00030446	0.00667102	4	186509045	SORBS2;SORBS2;SORBS2;SORBS2;SORBS2;SORBS2;SORBS2;SORBS2	Body;Body;Body;Body;Body;Body;Body;Body		4:186508530-186509088	Unclassified_Cell_type_specific		chr4:186508436-186509390	6	TRUE	rs111691790;rs541845145	42;10	0.009585;0.001597
cg08110658	0.0787831	0.000304721	0.00667102	20	36855794	KIAA1755	Body				chr20:36855425-36855795		NA	NA	rs533416008;rs188337731	3;47	0.000200;0.000200
cg22830638	-0.10418	0.000305289	0.00667102	2	73209573	SFXN5	Body				chr2:73209145-73209730		NA	TRUE	rs111356620	25	0.0002
cg02854313	-0.0862596	0.000305622	0.00667102	8	19409023	CSGALNACT1;CSGALNACT1;CSGALNACT1	5'UTR;Body;5'UTR						NA	TRUE	rs559864399;rs144701822	24;1	0.000200;0.003395
cg21060784	-0.0374452	0.000305686	0.00667102	13	99460097	DOCK9;DOCK9	Body;Body				chr13:99460045-99460495		NA	TRUE	rs565638712;rs536255991	20;2	0.000399;0.000200
cg22123885	-0.0260797	0.0003058	0.00667102	2	236721253	AGAP1;AGAP1	Body;Body				chr2:236721025-236721575		NA	TRUE	rs143362905;rs139239888	30;2	0.003994;0.000200
cg05014640	0.125334	0.00030583	0.00667102	2	236426804	AGAP1;AGAP1;AGAP1	Body;Body;Body				chr2:236426665-236427290		NA	NA	rs576404084	42	0.000998
cg16856460	0.155879	0.000305901	0.00667102	8	141790252	PTK2;PTK2;PTK2	Body;Body;Body				chr8:141790160-141790475		NA	NA
cg06906079	0.0665592	0.000305939	0.00667102	3	69250885	FRMD4B	Body				chr3:69250805-69251030		NA	NA
cg06970472	0.0658154	0.00030596	0.00667102	4	40910981	APBB2;APBB2;APBB2	Body;Body;Body		4:40910360-40911609	Unclassified	chr4:40910765-40911010		NA	TRUE	rs576395012;rs545368288;rs565050008;rs140931619;rs572303227;rs540884809	33;27;22;19;5;1	0.000998;0.000200;0.000200;0.005192;0.000200;0.000200
cg01246398	0.130326	0.000306129	0.00667102	3	123165872	ADCY5	Body	N_Shore					NA	TRUE
cg19794842	0.133087	0.00030617	0.00667102	15	91450520	MAN2A2;MAN2A2	ExonBnd;Body	S_Shelf			chr15:91450325-91450615		NA	NA	rs11073958;rs368969435;rs149507675	4;22;31	0.160343;0.000200;0.000439
cg14794991	0.070499	0.000306382	0.00667102	10	87971936	GRID1	Body					chr10:87971476-87972297	NA	NA	rs539759863;rs191026870;rs529884683;rs548465275	0;15;20;34	0.001997;0.000399;0.000200;0.000200
cg02762546	0.171638	0.00030649	0.00667102	3	13520685	HDAC11;HDAC11	TSS1500;TSS1500	N_Shore					6	TRUE	rs530083113	27	0.0002
cg04503054	0.116138	0.000307222	0.00667102	7	86577053	KIAA1324L;KIAA1324L;KIAA1324L	Body;Body;Body						NA	TRUE
cg06144210	0.127773	0.000307381	0.00667102	6	136724406	MAP7;MAP7;MAP7;MAP7;MAP7;MAP7;MAP7;MAP7;MAP7;MAP7	Body;Body;Body;Body;Body;Body;Body;Body;5'UTR;5'UTR				chr6:136724205-136724795		NA	NA	rs6939397	2	0.002995
cg13537510	0.178253	0.000307591	0.00667102	6	29623721	MOG;MOG;MOG;MOG;MOG;MOG;MOG;MOG;MOG;MOG;MOG	TSS1500;TSS1500;TSS1500;TSS1500;TSS1500;TSS1500;TSS1500;TSS1500;TSS1500;TSS1500;TSS1500						NA	TRUE	rs570675150;rs183851888;rs142099095	46;31;1	0.000399;0.002596;0.000399
cg06548292	0.171483	0.000307619	0.00667102	18	74729145	MBP;MBP;MBP;MBP;MBP;MBP	TSS200;Body;TSS200;TSS200;TSS200;Body					chr18:74727059-74730165	NA	TRUE	rs141290653;rs150638800;rs139814021	46;26;1	0.000220;0.000200;0.000399
cg08426733	0.0621283	0.000307951	0.00667102	1	1376740	VWA1;VWA1	3'UTR;3'UTR	S_Shore	1:1375621-1377063	Unclassified	chr1:1376320-1377435		NA	TRUE	rs556695274	1	0.0002
cg15389338	0.045301	0.000308656	0.00667102	11	7535915	PPFIBP2	5'UTR	S_Shore			chr11:7535900-7536090		NA	TRUE	rs369683208;rs375367089;rs75354203	51;41;39	0.000200;0.000200;0.075080
cg25490633	-0.0743635	0.000308879	0.00667102	10	134981479	KNDC1	Body	S_Shore			chr10:134980825-134981675		NA	TRUE	rs138287479	13	0.000799
cg18939009	0.0300523	0.000309062	0.00667102	2	178788255	PDE11A;PDE11A;PDE11A	TSS1500;Body;Body						NA	NA	rs549245998	41	0.0002
cg08822735	0.165894	0.000309335	0.00667102	10	88053566	GRID1	Body						3	TRUE	rs2814312	6	0.354633
cg18467412	0.12507	0.000309568	0.00667102	1	171832790	DNM3-IT1;DNM3;DNM3;DNM3	TSS1500;Body;Body;Body				chr1:171832760-171832970		NA	NA	rs737266;rs190417579;rs74777828	23;17;4	0.000000;0.000399;0.017173
cg10040821	0.075994	0.00030961	0.00667102	12	99193806	ANKS1B;ANKS1B;ANKS1B	Body;Body;Body		12:99193701-99193913	Unclassified_Cell_type_specific			NA	TRUE	rs113508228	13	0.000799
cg01582834	0.0550531	0.000309625	0.00667102	5	155823636	SGCD;SGCD;SGCD	Body;Body;Body				chr5:155823560-155823910		NA	NA
cg02784377	0.140571	0.000309638	0.00667102	5	130870876	RAPGEF6;RAPGEF6;RAPGEF6;RAPGEF6;RAPGEF6;RAPGEF6	Body;Body;Body;Body;Body;Body				chr5:130870700-130870990		NA	NA	rs191445565;rs547818802	10;2	0.000200;0.000200
cg13582959	0.175335	0.0003099	0.00667102	10	134462849	INPP5A	Body	S_Shelf			chr10:134462625-134462890		NA	TRUE	rs148629727	45	0.0002
cg25180634	-0.149045	0.000310035	0.00667102	9	84228672	TLE1;TLE1;TLE1	Body;Body;Body				chr9:84228385-84228795		NA	NA	rs182906110;rs544741590	40;19	0.000399;0.000200
cg14533461	0.125329	0.000310156	0.00667102	14	78021636	SPTLC2;SPTLC2	ExonBnd;Body						NA	NA	rs115520638;rs74063297	23;2	0.001597;0.004393
cg01704198	0.0903678	0.000310213	0.00667102	3	33757893	CLASP2	Body	N_Shore			chr3:33757600-33757950		NA	TRUE	rs185052021;rs574970821	12;21	0.000399;0.000399
cg25832175	0.126836	0.000310358	0.00667102	10	14614385	FAM107B;FAM107B;FAM107B;FAM107B;FAM107B;FAM107B;FAM107B;FAM107B;FAM107B;FAM107B	TSS200;TSS200;TSS200;TSS200;TSS200;5'UTR;5'UTR;TSS200;Body;5'UTR		10:14613935-14614430	Promoter_Associated_Cell_type_specific	chr10:14613980-14614475		NA	NA
cg26501102	0.126605	0.000310927	0.00667102	9	113682006	LPAR1;LPAR1	Body;Body				chr9:113681860-113682310		NA	NA	rs575996544;rs548935215;rs559567883;rs528389255;rs2805386	51;43;30;14;8	0.002596;0.000200;0.000200;0.000200;0.215455
cg04566744	0.190207	0.000310984	0.00667102	2	225903147	DOCK10	Body	N_Shelf				chr2:225902038-225903397	5	NA	rs144833234;rs186676422;rs191783353	45;30;6	0.000998;0.005192;0.000200
cg12384923	0.0491006	0.000311282	0.00667102	12	51013191	DIP2B	Body				chr12:51013000-51013435		NA	NA
cg06926818	0.213733	0.000311848	0.00667102	7	29523160	CHN2;CHN2;CHN2;CHN2;CHN2;CHN2;CHN2;CHN2;CHN2;CHN2;CHN2;CHN2;CHN2;CHN2;CHN2;CHN2	TSS1500;Body;Body;Body;Body;Body;Body;Body;Body;Body;Body;Body;Body;Body;Body;Body				chr7:29522880-29523175		NA	NA	rs17158104;rs187665984	20;14	0.186102;0.000599
cg10502206	0.17037	0.000312161	0.00667102	2	145182344	ZEB2;ZEB2	Body;Body				chr2:145182220-145182430		NA	TRUE	rs116404871;rs147072510;rs573552493;rs138389836	1;26;38;47	0.002196;0.000200;0.000200;0.000599
cg07339464	0.23094	0.000312265	0.00667102	15	51669375	GLDN	Body				chr15:51669225-51669535		NA	NA	rs74323711;rs115969193	1;31	0.007987;0.000399
cg24535040	-0.0142476	0.000312302	0.00667102	1	168074185	GPR161;GPR161;GPR161;GPR161;GPR161;GPR161;GPR161	Body;Body;Body;Body;5'UTR;5'UTR;5'UTR						NA	NA	rs148911880;rs143591469;rs183639715	1;9;44	0.000200;0.000399;0.000599
cg22800590	0.142243	0.00031248	0.00667102	1	214170114	PROX1	Body				chr1:214170060-214170375		NA	TRUE	rs548268660;rs140658485	1;28	0.000200;0.000220
cg17739626	0.0665548	0.00031258	0.00667102	5	155822151	SGCD;SGCD;SGCD	Body;Body;Body				chr5:155821760-155822330		NA	TRUE	rs79166346	22	0.005391
cg19425773	0.127815	0.000313197	0.00667102	7	55594131	VOPP1;VOPP1;VOPP1;VOPP1	Body;Body;Body;Body				chr7:55593905-55594175		NA	NA	rs539190041;rs138698864	34;1	0.000200;0.005391
cg07408183	0.155767	0.000313405	0.00667102	10	14591086	FAM107B;FAM107B;FAM107B;FAM107B;FAM107B;FAM107B;FAM107B;FAM107B;FAM107B;FAM107B	5'UTR;5'UTR;5'UTR;5'UTR;5'UTR;5'UTR;5'UTR;5'UTR;Body;5'UTR						6	NA	rs182181420;rs138974925	1;50	0.000799;0.002396
cg02772590	-0.144927	0.000313552	0.00667102	11	78668776	TENM4	Body				chr11:78668560-78669230		NA	NA	rs569470076;rs538565589;rs554949303	0;9;24	0.000399;0.000200;0.000200
cg08758727	0.116453	0.000313739	0.00667102	4	17490571	QDPR	Body				chr4:17490185-17490615		NA	TRUE	rs376834004;rs561468118	0;38	0.000200;0.001398
cg08717672	-0.132997	0.00031404	0.00667102	14	100346149	EML1;EML1	Body;Body				chr14:100346060-100346410		NA	NA	rs114768229	43	0.010583
cg01168776	0.153907	0.000314174	0.00667102	1	212002499	LPGAT1	Body	N_Shore			chr1:212002420-212002675		NA	TRUE
cg22133576	-0.0998849	0.000314712	0.00667102	4	169632943	PALLD;PALLD;PALLD	Body;Body;Body				chr4:169632860-169633275		NA	NA	rs150443035;rs138283237;rs189427176;rs567178081;rs534111510	9;16;39;48;49	0.000439;0.002204;0.000200;0.000200;0.000200
cg27468232	0.0327803	0.000315579	0.00667102	6	116421540	NT5DC1	TSS1500	N_Shore	6:116421321-116423139	Promoter_Associated		chr6:116421250-116422884	6	NA	rs73772242;rs75868189;rs77731157;rs7762994;rs193013291	0;5;9;14;49	0.014177;0.500000;0.001736;0.182109;0.000200
cg23235384	0.157478	0.000315718	0.00667102	5	137206356	MYOT;MYOT	Body;5'UTR						NA	TRUE	rs575828258	51	0.0002
cg18995285	0.156446	0.000315996	0.00667102	3	101499503	NXPE3;NXPE3	5'UTR;5'UTR	S_Shore					NA	NA	rs150225012	0	0.0002
cg10890168	0.0876972	0.000316034	0.00667102	1	98188708	DPYD;DPYD	Body;Body						NA	NA	rs551739745	39	0.0002
cg13910614	0.148162	0.000316188	0.00667102	10	22920888	PIP4K2A	Body				chr10:22920680-22920955		NA	NA	rs555764005;rs111978659	44;11	0.000200;0.020967
cg02994616	-0.161946	0.000316193	0.00667102	3	188579819	LPP;LPP;LPP	Body;Body;Body				chr3:188579700-188580190		NA	NA
cg00134210	0.133977	0.000316261	0.00667102	10	14644132	FAM107B	Body	N_Shore	10:14643993-14644967	Promoter_Associated	chr10:14643945-14644410		NA	TRUE
cg26186918	0.0602169	0.000316366	0.00667102	6	3272509	SLC22A23;SLC22A23	3'UTR;3'UTR					chr6:3272162-3273116	6	TRUE	rs563409311;rs528978770;rs549012236;rs531896422;rs534928567	8;10;11;20;34	0.000200;0.000200;0.000200;0.002796;0.000200
cg03854796	-0.104663	0.000316549	0.00667102	11	31819162	PAX6;PAX6;PAX6	Body;Body;Body	N_Shore			chr11:31818585-31819175		NA	TRUE	rs568518707;rs628224	6;12	0.000200;0.154153
cg21122007	0.151071	0.000316554	0.00667102	5	66179120	MAST4;MAST4;MAST4;MAST4	Body;Body;Body;Body				chr5:66179020-66179230		NA	NA	rs574692084	40	0.001997
cg03074946	-0.119761	0.000316623	0.00667102	12	120687694	PXN;PXN;PXN;PXN	5'UTR;Body;1stExon;Body				chr12:120687685-120688075		NA	TRUE	rs73415041;rs569658358	4;34	0.004593;0.000200
cg07705604	0.10424	0.000316675	0.00667102	6	158778313	TULP4;TULP4	Body;Body		6:158778172-158778328	Unclassified_Cell_type_specific	chr6:158778225-158778895		NA	TRUE	rs145909609	1	0.0002
cg15531997	0.168355	0.000316728	0.00667102	10	34999169	PARD3;PARD3;PARD3;PARD3;PARD3;PARD3;PARD3;PARD3;PARD3;PARD3;PARD3	Body;Body;Body;Body;Body;Body;Body;Body;Body;Body;Body				chr10:34999100-34999310		NA	NA	rs144008290;rs541781045;rs555667111	25;3;2	0.000599;0.000200;0.000200
cg23903782	0.119238	0.000316971	0.00667102	10	12680318	CAMK1D;CAMK1D	Body;Body				chr10:12680085-12680375		NA	NA	rs372610086;rs560312459;rs75764161;rs140783753	48;43;2;1	0.004992;0.000399;0.013179;0.000399
cg05113410	0.159736	0.000316981	0.00667102	2	102327511	MAP4K4;MAP4K4;MAP4K4	Body;Body;Body				chr2:102327080-102327530		NA	TRUE	rs541782848	42	0.002596
cg07899896	0.154683	0.00031709	0.00667102	10	61043529	FAM13C;FAM13C;FAM13C;FAM13C	Body;Body;Body;Body				chr10:61043265-61043610		NA	NA	rs557247911;rs575415465;rs146818283;rs564227443	1;10;16;32	0.000200;0.000200;0.002596;0.000399
cg00993881	-0.0389634	0.000317173	0.00667102	14	59681199	DAAM1	5'UTR					chr14:59680091-59683435	6	TRUE	rs191048335;rs552225026;rs10137779	35;25;1	0.000200;0.000200;0.001797
cg22428969	-0.118358	0.000317183	0.00667102	3	188238502	LPP;LPP;LPP	Body;Body;Body				chr3:188238340-188238610		NA	NA	rs570042336	4	0.0002
cg04212092	-0.122668	0.000317398	0.00667102	1	27889261	AHDC1	5'UTR				chr1:27889025-27889450		NA	TRUE	rs557386106;rs574213716	37;2	0.000200;0.000200
cg25253705	0.134787	0.000317546	0.00667102	13	78314465	SLAIN1;SLAIN1	Body;TSS1500						NA	TRUE	rs184016389;rs144150642;rs565788761	0;10;48	0.000200;0.002995;0.000200
cg22038801	0.10196	0.000317552	0.00667102	4	185138869	ENPP6	1stExon				chr4:185138685-185139135		NA	NA	rs148715663;rs201805878;rs200465824;rs529125476;rs200037984	51;27;26;12;2	0.000508;0.000399;0.000200;0.000200;0.000200
cg02864367	-0.0438268	0.000317577	0.00667102	20	52042703	TSHZ2;TSHZ2	3'UTR;3'UTR				chr20:52042580-52042770		NA	NA	rs77936907	1	0.015775
cg05418408	0.114009	0.000317795	0.00667102	15	29366552	APBA2;APBA2	Body;Body				chr15:29366300-29366615		NA	NA	rs374328379;rs546139867	1;48	0.006589;0.000200
cg06297863	0.186225	0.000318303	0.00667102	6	29626990	MOG;MOG;MOG;MOG;MOG;MOG;MOG;MOG;MOG;MOG;MOG	Body;Body;Body;Body;Body;Body;Body;Body;Body;Body;Body						NA	TRUE	rs573525065;rs16895223	50;43	0.000200;0.195088
cg23342367	0.168339	0.000318303	0.00667102	8	81077480	TPD52;TPD52	Body;Body				chr8:81077380-81077615		NA	TRUE	rs370607602;rs140400535;rs77702759;rs137909675;rs186956554	1;3;5;11;15	0.000399;0.006190;0.000399;0.000799;0.001797
cg02493318	-0.136716	0.000318759	0.00667102	3	58612027	FAM107A	Body				chr3:58611900-58612110		NA	NA	rs540591701;rs79330851	0;15	0.000799;0.000200
cg12068625	0.142948	0.000318864	0.00667102	7	32074029	PDE1C;PDE1C;PDE1C;PDE1C;PDE1C	Body;Body;Body;Body;Body						3	NA
cg24379332	0.0678142	0.000319018	0.00667102	19	10627706	S1PR5;S1PR5	5'UTR;5'UTR	N_Shore	19:10627581-10627962	Unclassified_Cell_type_specific	chr19:10627485-10629455		NA	TRUE
cg15416215	0.0365668	0.000319083	0.00667102	2	242511095	BOK	Body					chr2:242510385-242513842	NA	NA	rs543386300;rs564867400;rs537489435	1;34;50	0.000200;0.000200;0.000399
cg01300317	0.173411	0.000319515	0.00667102	12	110316883	GLTP	Body	N_Shore			chr12:110316585-110316995		NA	TRUE
cg27579501	-0.110389	0.000319773	0.00667102	19	41729657	AXL;AXL	Body;Body	N_Shelf			chr19:41729445-41730050		NA	TRUE	rs539035535;rs554252656	47;16	0.000200;0.000200
cg25722073	0.0984949	0.000319815	0.00667102	1	172351357	DNM3;DNM3	Body;Body				chr1:172351160-172351370		NA	TRUE	rs529460581;rs551006153;rs569568013	1;31;43	0.000200;0.000200;0.000200
cg17851748	-0.0768638	0.000320292	0.00667102	12	83264140	TMTC2	Body						NA	TRUE	rs542419728;rs139326840;rs2733623;rs143351806	44;31;18;1	0.000399;0.000399;0.006390;0.000399
cg12015526	0.0482713	0.000320364	0.00667102	17	36622522	ARHGAP23	Body	S_Shore	17:36622162-36622535	Gene_Associated_Cell_type_specific	chr17:36621040-36622855		NA	TRUE	rs528267224;rs368977450	0;1	0.000200;0.000399
cg11538119	0.110267	0.000320374	0.00667102	4	186642886	SORBS2;SORBS2;SORBS2;SORBS2;SORBS2;SORBS2;SORBS2	5'UTR;5'UTR;5'UTR;5'UTR;5'UTR;5'UTR;5'UTR				chr4:186642780-186643395		NA	NA	rs373501032;rs11736488;rs146072871	0;9;15	0.000399;0.159145;0.000200
cg08244802	0.0991604	0.000320392	0.00667102	13	97955140	MBNL2;MBNL2;MBNL2	Body;Body;Body				chr13:97954920-97955255		NA	NA	rs554452122;rs576984454	1;37	0.000200;0.000200
cg09845387	0.174938	0.000320738	0.00667102	15	85569300	PDE8A;PDE8A;PDE8A	5'UTR;Body;Body						6	NA	rs545518474;rs182202842;rs528049412	12;11;1	0.000200;0.000200;0.000399
cg16479050	0.132463	0.000320743	0.00667102	6	158515068	SYNJ2	Body						NA	TRUE	rs542895719;rs188000207	38;33	0.000399;0.000399
cg17825709	0.0587506	0.000321199	0.00667102	7	100887364	FIS1	Body	N_Shore	7:100886962-100888790	Promoter_Associated	chr7:100886980-100887495		NA	TRUE
cg16209827	0.176314	0.000321648	0.00667102	7	86595378	KIAA1324L;KIAA1324L;KIAA1324L;KIAA1324L	TSS200;Body;5'UTR;5'UTR						NA	NA	rs557874009;rs114732378	30;12	0.000200;0.000399
cg17753427	0.0908217	0.000321977	0.00667102	8	21989531	HR;HR	TSS1500;TSS1500	S_Shore			chr8:21988360-21990395		NA	NA
cg23520428	-0.0944247	0.000322048	0.00667102	22	45905424	FBLN1;FBLN1;FBLN1;FBLN1	Body;Body;Body;Body				chr22:45905185-45905495		NA	NA	rs2238802	4	0.423123
cg05872758	0.0790085	0.000322152	0.00667102	18	48323744	MRO;MRO;MRO;MRO	3'UTR;3'UTR;3'UTR;3'UTR				chr18:48323425-48323870		NA	TRUE	rs187682251	1	0.004593
cg18715061	0.161752	0.000322281	0.00667102	2	153415329	FMNL2;FMNL2	ExonBnd;Body				chr2:153415260-153415495		NA	NA	rs201635793;rs148249353;rs114662803;rs6434098	4;8;23;47	0.002000;0.000200;0.001997;0.226837
cg23912455	0.180875	0.000322727	0.00667102	2	197367406	HECW2	5'UTR				chr2:197367200-197367530		NA	NA
cg02091207	0.177866	0.00032295	0.00667102	2	71822866	DYSF;DYSF;DYSF;DYSF;DYSF;DYSF;DYSF;DYSF;DYSF;DYSF;DYSF;DYSF;DYSF;DYSF	Body;Body;Body;Body;Body;Body;Body;Body;Body;Body;Body;Body;Body;Body				chr2:71822725-71823015		NA	NA	rs559190452	46	0.0002
cg27382148	0.132304	0.000323064	0.00667102	10	49791236	ARHGAP22;ARHGAP22;ARHGAP22;ARHGAP22	Body;Body;Body;Body						NA	NA	rs149533104;rs41281991;rs575380600	42;27;2	0.000200;0.000399;0.000200
cg19024352	-0.0318713	0.000323575	0.00667102	17	58381213	USP32	Body				chr17:58381125-58381295		NA	TRUE	rs141964471;rs74588841;rs528143180	41;28;2	0.000599;0.001198;0.000399
cg00136852	-0.068449	0.000323624	0.00667102	3	188350489	LPP;LPP;LPP	Body;Body;Body						NA	TRUE	rs184436951	32	0.002196
cg06053447	0.173448	0.000323762	0.00667102	17	9903318	GAS7;GAS7;GAS7	Body;Body;Body					chr17:9903110-9904124	NA	NA	rs112874387	41	0.14377
cg14220329	0.0358802	0.000323864	0.00667102	1	45050807	RNF220	Body						NA	TRUE
cg06585203	-0.0853206	0.000323892	0.00667102	6	159238500	EZR;EZR	Body;Body	N_Shore			chr6:159238245-159238675		NA	TRUE	rs188380362;rs192897815	1;21	0.000200;0.000200
cg21809516	0.0629961	0.000324015	0.00667102	14	50988575	MAP4K5;MAP4K5	Body;Body					chr14:50987853-50989240	6	NA	rs575485707;rs537445377;rs557025176;rs574089721	48;38;30;2	0.000200;0.000200;0.000200;0.000200
cg17038201	-0.112165	0.000324083	0.00667102	9	129185673	MVB12B	Body				chr9:129185620-129186075		NA	NA
cg15441535	0.203484	0.000324145	0.00667102	18	72201775	CNDP1;CNDP1	1stExon;5'UTR					chr18:72200811-72202939	NA	TRUE	rs187139683;rs538021025	1;49	0.000399;0.000200
cg15414565	-0.146034	0.000324418	0.00667102	10	134444989	INPP5A	Body				chr10:134444980-134445270		NA	NA	rs541341751;rs549084965;rs548208078	45;43;2	0.000399;0.000399;0.000200
cg04065304	0.125158	0.00032447	0.00667102	8	53322501	ST18	TSS200						NA	TRUE	rs575519099;rs534702854;rs182858073	10;40;50	0.001198;0.000599;0.002396
cg27560818	-0.0192473	0.000325346	0.00667102	16	87886933	SLC7A5	Body		16:87886468-87888415	Promoter_Associated	chr16:87885920-87887215		NA	TRUE	rs536074587;rs73234408;rs543716508;rs533646200;rs558191201	0;1;31;32;49	0.000200;0.002596;0.000399;0.000200;0.000200
cg11224579	-0.101501	0.000325468	0.00667102	10	34794060	PARD3;PARD3;PARD3;PARD3;PARD3;PARD3;PARD3;PARD3;PARD3;PARD3;PARD3	Body;Body;Body;Body;Body;Body;Body;Body;Body;Body;Body					chr10:34793454-34794519	NA	NA	rs773973;rs555325398	44;37	0.225040;0.000200
cg14288287	0.0966094	0.000325555	0.00667102	10	14633741	FAM107B;FAM107B;FAM107B;FAM107B	5'UTR;5'UTR;Body;5'UTR						6	NA	rs567745793;rs139414488;rs371739679;rs185202448;rs11259210;rs558830144;rs369091630	39;37;27;23;20;18;1	0.000200;0.002596;0.000799;0.000399;0.244808;0.000399;0.000799
cg07175635	0.0790942	0.000325763	0.00667102	22	47089857	CERK	Body					chr22:47089383-47090897	3	NA	rs561439055	11	0.0002
cg10102585	0.194148	0.000325973	0.00667102	5	88110301	MEF2C;MEF2C;MEF2C;MEF2C;MEF2C;MEF2C;MEF2C	Body;Body;Body;Body;Body;Body;Body				chr5:88110020-88110330		NA	NA
cg12680719	0.127193	0.000325979	0.00667102	3	29964869	RBMS3;RBMS3;RBMS3	Body;Body;Body				chr3:29964445-29964895		NA	TRUE	rs372628369	34	0.000799
cg14383965	0.211708	0.000326315	0.00667102	2	102482557	MAP4K4;MAP4K4;MAP4K4;MAP4K4;MAP4K4	Body;Body;Body;Body;Body						NA	NA	rs541903466;rs138263880	0;49	0.000599;0.000200
cg05828485	0.164024	0.000326726	0.00667102	17	68169416	KCNJ2	5'UTR	S_Shelf				chr17:68169134-68169463	3	NA	rs530743468;rs236513	34;42	0.000200;0.096246
cg14509966	0.127662	0.000326756	0.00667102	2	225766314	DOCK10;DOCK10	Body;Body				chr2:225765960-225766395		NA	NA
cg14722693	-0.0500044	0.000327012	0.00667102	8	19436451	CSGALNACT1;CSGALNACT1;CSGALNACT1	5'UTR;Body;5'UTR				chr8:19436365-19436675		NA	TRUE	rs115274706;rs543141979;rs562935198;rs532025026;rs151327563	51;23;11;10;2	0.000200;0.000200;0.000200;0.000200;0.000399
cg15124198	0.204874	0.000327655	0.00667102	2	102413473	MAP4K4;MAP4K4;MAP4K4;MAP4K4;MAP4K4	Body;Body;Body;Body;Body						NA	NA	rs566175614;rs117653529	19;3	0.000399;0.000599
cg05213722	0.118372	0.000327918	0.00667102	17	68169851	KCNJ2	5'UTR				chr17:68169700-68170050		NA	NA	rs528270954;rs182193138	19;27	0.000200;0.000200
cg15959020	-0.093282	0.000328178	0.00667102	3	188494428	LPP;LPP;LPP	Body;Body;Body				chr3:188494265-188494555		NA	NA	rs73058760;rs527392808	12;2	0.021965;0.001997
cg18559386	0.170872	0.00032836	0.00667102	10	14604648	FAM107B;FAM107B;FAM107B;FAM107B;FAM107B;FAM107B;FAM107B;FAM107B;FAM107B;FAM107B	5'UTR;5'UTR;5'UTR;5'UTR;5'UTR;5'UTR;5'UTR;5'UTR;Body;5'UTR				chr10:14604620-14604990		NA	NA	rs150433889;rs145279543	30;11	0.000998;0.000200
cg04205071	0.148843	0.00032851	0.00667102	12	50936543	DIP2B	Body					chr12:50936153-50936583	5	NA	rs549688416	36	0.0002
cg05709468	0.183343	0.000328522	0.00667102	18	21794764	OSBPL1A;OSBPL1A	Body;Body					chr18:21793755-21794924	6	TRUE	rs142470432;rs555485386	1;15	0.000599;0.000399
cg21582824	0.151941	0.000328647	0.00667102	8	81054395	TPD52;TPD52;TPD52;TPD52;TPD52;TPD52;TPD52	Body;Body;Body;Body;Body;Body;Body				chr8:81054365-81054550		NA	NA	rs547586582;rs7836507;rs539749852	8;6;2	0.000200;0.435703;0.000200
cg06827192	0.103945	0.000328929	0.00667102	6	154730156	CNKSR3	Body				chr6:154730040-154730550		NA	NA	rs565703528;rs142130606;rs73011448	4;30;43	0.001797;0.000200;0.015375
cg21626255	0.115112	0.000328976	0.00667102	4	139103954	SLC7A11	Body					chr4:139103910-139104669	6	NA	rs181243607	6	0.0002
cg08400201	-0.0519436	0.000329141	0.00667102	17	42993111	GFAP;GFAP;GFAP	TSS200;TSS200;TSS200	S_Shelf				chr17:42989731-42993124	NA	NA	rs573876014	1	0.000399
cg03547858	0.090142	0.000329143	0.00667102	22	47089926	CERK	Body					chr22:47089383-47090897	3	NA	rs547246823;rs148341918;rs192783682;rs532153630	32;21;2;1	0.000998;0.002995;0.000200;0.000200
cg17373859	0.0449147	0.000329342	0.00667102	4	185733358	ACSL1;ACSL1;ACSL1;ACSL1	1stExon;5'UTR;5'UTR;5'UTR				chr4:185733080-185733510		NA	NA	rs114939955	24	0.007388
cg23753351	-0.123008	0.000329916	0.00667102	4	40860327	APBB2;APBB2;APBB2;APBB2;APBB2;APBB2;APBB2	Body;TSS1500;TSS1500;Body;Body;TSS1500;TSS1500	S_Shore			chr4:40860040-40860375		NA	TRUE	rs544610331	1	0.000599
cg17834185	-0.0724823	0.00032997	0.00667102	10	134979524	KNDC1	Body	N_Shore			chr10:134979185-134979535		NA	TRUE	rs538053338	16	0.000399
cg23309808	-0.146317	0.000330172	0.00667102	10	95889387	PLCE1;PLCE1;PLCE1	Body;Body;Body				chr10:95889220-95889470		NA	NA	rs566489218	1	0.0002
cg08187801	0.20619	0.000330184	0.00667102	4	48768270	FRYL	5'UTR					chr4:48768234-48768882	NA	NA	rs186272561	1	0.0002
cg10122917	0.0534216	0.000330483	0.00667102	8	119724830	SAMD12-AS1	Body				chr8:119724700-119724935		NA	NA	rs571308415;rs538849403	1;38	0.000399;0.000200
cg19343186	0.162294	0.00033083	0.00667102	1	44984971	RNF220	Body						NA	NA	rs557207542;rs544005459;rs191036442;rs145139144;rs532985659	0;9;27;44;47	0.001398;0.000200;0.000200;0.000399;0.000200
cg08921491	0.0925333	0.000330923	0.00667102	15	88577641	NTRK3;NTRK3;NTRK3	Body;Body;Body						NA	TRUE	rs550094219;rs568681584;rs529357142;rs547876463;rs148954893	0;1;19;22;39	0.000200;0.000200;0.000200;0.000200;0.001797
cg23500208	0.0912235	0.000330928	0.00667102	5	109076415	MAN2A1	Body						6	TRUE	rs114058436	1	0.004992
cg14594330	0.160055	0.000330942	0.00667102	17	68169870	KCNJ2	5'UTR				chr17:68169700-68170050		NA	NA	rs528270954;rs182193138	0;8	0.000200;0.000200
cg20284961	0.191463	0.000331067	0.00667102	2	158184313	ERMN;ERMN;ERMN	TSS1500;TSS1500;TSS200		2:158183743-158184846	Unclassified	chr2:158184000-158184370		NA	NA	rs565468852;rs144866227	12;2	0.000200;0.000399
cg25916714	0.190354	0.000331167	0.00667102	18	74691269	MBP;MBP;MBP;MBP;MBP	3'UTR;3'UTR;3'UTR;3'UTR;3'UTR	Island			chr18:74691165-74691755		NA	TRUE	rs6565924;rs570957368;rs189693329;rs57440695	46;36;17;7	0.394968;0.000599;0.000200;0.007788
cg06140237	0.162153	0.000331586	0.00667102	4	41191243	APBB2;APBB2;APBB2	5'UTR;5'UTR;5'UTR				chr4:41191140-41191390		NA	NA
cg07270259	-0.139481	0.000331675	0.00667102	10	34902536	PARD3	Body				chr10:34902520-34902730		NA	TRUE	rs544467981	1	0.0002
cg18833808	0.102659	0.000331693	0.00667102	10	14755273	FAM107B;FAM107B	Body;5'UTR				chr10:14754965-14755475		NA	NA	rs567656724;rs74122956;rs74122957	51;24;7	0.000200;0.119409;0.120008
cg09701233	0.158025	0.000331697	0.00667102	2	236415814	AGAP1;AGAP1	Body;Body				chr2:236415600-236415835		NA	TRUE	rs570810748;rs72984653;rs150155216	19;12;1	0.003195;0.003794;0.008786
cg18036081	-0.0918547	0.000331743	0.00667102	22	29605147	EMID1	Body	S_Shelf	22:29604979-29605176	Unclassified_Cell_type_specific	chr22:29605025-29605355		NA	TRUE
cg09082493	0.0972496	0.000331749	0.00667102	14	100319744	EML1;EML1	Body;Body				chr14:100319420-100319935		NA	NA	rs541717419;rs560193087;rs532001982	24;18;17	0.001198;0.001398;0.000998
cg21779805	-0.146871	0.000331919	0.00667102	3	187982495	LPP;LPP;LPP	5'UTR;5'UTR;5'UTR				chr3:187982340-187982590		NA	TRUE
cg25012185	0.108049	0.000332045	0.00667102	2	225890792	DOCK10	Body				chr2:225890740-225891255		NA	TRUE	rs138142388;rs570420979;rs539506235;rs116234792;rs10206146	8;25;34;41;47	0.000599;0.000599;0.000200;0.003395;0.272764
cg06983052	0.0491097	0.000332217	0.00667102	1	90288099	LRRC8D;LRRC8D	5'UTR;5'UTR	S_Shore	1:90287983-90288164	Promoter_Associated	chr1:90288080-90288515		NA	TRUE
cg24961523	0.10803	0.000332264	0.00667102	17	36618985	ARHGAP23	5'UTR	N_Shelf				chr17:36618885-36623917	NA	TRUE	rs79810687;rs561575646	0;3	0.002396;0.000200
cg01814586	0.127459	0.000332316	0.00667102	11	117167797	BACE1;BACE1;BACE1;BACE1;BACE1;BACE1	TSS1500;TSS1500;Body;Body;Body;Body						NA	NA
cg01860897	0.0620431	0.00033244	0.00667102	1	90309605	LRRC8D;LRRC8D	5'UTR;5'UTR	Island	1:90308434-90309727	Promoter_Associated	chr1:90308520-90310295		NA	TRUE	rs10922734;rs542797089	18;42	0.019169;0.000200
cg15285733	0.109463	0.000333587	0.00667102	17	10039537	GAS7	Body				chr17:10039340-10039655		NA	TRUE	rs553314817;rs192230028	10;1	0.000399;0.000200
cg17891836	0.208385	0.000333739	0.00667102	15	42696758	CAPN3;CAPN3;CAPN3;CAPN3;CAPN3;CAPN3	Body;Body;Body;Body;TSS1500;TSS1500						NA	NA	rs139655512;rs74009085;rs532870191	45;20;2	0.001198;0.000200;0.000399
cg27302175	0.0485	0.000334212	0.00667102	5	60658476	ZSWIM6	Body						6	TRUE	rs565014421;rs560226440	31;9	0.000200;0.000200
cg16964198	0.13182	0.000334774	0.00667102	10	96199371	TBC1D12	Body				chr10:96199080-96199495		NA	NA	rs140023606	2	0.002396
cg07303931	0.019952	0.000334832	0.00667102	6	161665244	AGPAT4	5'UTR						NA	TRUE	rs573231572	29	0.0002
cg12139813	0.192986	0.000335077	0.00667102	20	11906458	BTBD3;BTBD3;BTBD3;BTBD3;BTBD3;BTBD3	3'UTR;3'UTR;3'UTR;3'UTR;3'UTR;3'UTR						3	NA	rs557044234;rs576892803;rs546101519	0;16;33	0.000799;0.000200;0.000399
cg22979501	0.119215	0.000335086	0.00667102	2	66687704	MEIS1	Body						NA	NA
cg00287477	0.0716388	0.000335396	0.00667102	4	185721584	ACSL1;SLED1	Body;TSS1500	N_Shelf			chr4:185721180-185721615		NA	TRUE	rs113503621;rs549635305;rs535193572;rs189700463;rs554964608;rs181261554	41;32;25;21;19;1	0.000200;0.000200;0.000599;0.000200;0.000200;0.000200
cg27442349	0.0922097	0.000335465	0.00667102	19	39389219	SIRT2;SIRT2;NFKBIB;NFKBIB	5'UTR;Body;TSS1500;TSS1500	N_Shore					NA	TRUE	rs373381201;rs569681833	0;36	0.000399;0.000799
cg25395087	-0.0802571	0.000335495	0.00667102	6	158409885	SYNJ2	Body						NA	TRUE	rs570171061;rs145398370;rs148780761	1;24;38	0.000200;0.001198;0.004593
cg10300154	0.0651037	0.000335591	0.00667102	5	7870577	MTRR;FASTKD3;MTRR	Body;TSS1500;5'UTR	S_Shore					6	TRUE	rs147726615;rs149214207;rs545138593;rs142477310	1;3;7;27	0.001997;0.001736;0.001597;0.001736
cg05453333	-0.0917596	0.000335848	0.00667102	10	49731375	ARHGAP22	Body	N_Shore			chr10:49731325-49732595		NA	TRUE
cg02952451	-0.0296557	0.00033605	0.00667102	15	101938761	PCSK6;PCSK6;PCSK6;PCSK6;PCSK6;PCSK6;PCSK6;PCSK6	Body;Body;Body;Body;Body;Body;Body;Body	Island			chr15:101938685-101939055		NA	TRUE	rs555727228;rs146471031;rs117365355	25;23;13	0.000200;0.000200;0.004593
cg23740189	0.209573	0.000336065	0.00667102	2	159489973	PKP4;PKP4;PKP4;PKP4;PKP4	Body;Body;Body;Body;Body				chr2:159489860-159490030		NA	NA	rs553568684;rs188133225	0;20	0.000399;0.000200
cg19117190	0.0912998	0.000336452	0.00667102	8	95906552	CCNE2	5'UTR	N_Shore	8:95906313-95906645	Promoter_Associated_Cell_type_specific	chr8:95906445-95906995		NA	NA	rs554988125	50	0.0002
cg16820406	0.185502	0.000336542	0.00667102	6	110992415	CDK19;CDK19;CDK19;CDK19	Body;Body;Body;Body						NA	NA	rs531081297;rs542292385;rs532081793	0;10;16	0.001797;0.000200;0.000200
cg17566735	0.135144	0.000336733	0.00667102	3	171527257	PLD1;PLD1	5'UTR;5'UTR	N_Shore	3:171527167-171527262	Promoter_Associated_Cell_type_specific	chr3:171527100-171528775		NA	TRUE	rs546767596	51	0.0002
cg13787135	0.158335	0.000336814	0.00667102	14	21270407	RNASE1;RNASE1;RNASE1;RNASE1;RNASE1	5'UTR;5'UTR;1stExon;5'UTR;5'UTR				chr14:21270240-21270515		NA	TRUE	rs539177281;rs557807105	19;2	0.000200;0.000200
cg01006294	0.177456	0.000337217	0.00667102	10	14582000	FAM107B;FAM107B;FAM107B;FAM107B;FAM107B;FAM107B;FAM107B;FAM107B;FAM107B;FAM107B	5'UTR;5'UTR;5'UTR;5'UTR;5'UTR;5'UTR;5'UTR;5'UTR;Body;5'UTR						5	NA	rs542961715;rs117995239;rs7083716	24;28;36	0.000200;0.001198;0.012979
cg07546943	0.117792	0.000337241	0.00667102	2	236523362	AGAP1;AGAP1	Body;Body				chr2:236523145-236523410		NA	TRUE	rs557707868;rs185857670;rs139713951	13;26;33	0.000200;0.001198;0.000599
cg17326260	-0.035894	0.000337258	0.00667102	20	36877954	KIAA1755	Body					chr20:36877915-36878442	NA	NA	rs557671891;rs74982323	0;1	0.000200;0.015575
cg13926553	0.101395	0.000337424	0.00667102	15	51633430	GLDN	TSS1500	N_Shore				chr15:51633289-51634984	6	TRUE	rs139952202;rs11631118;rs530051735;rs548619130	51;36;30;2	0.001198;0.208067;0.000200;0.000200
cg15773893	0.188935	0.000337669	0.00667102	2	225702600	DOCK10	Body				chr2:225702365-225702650		NA	TRUE	rs187698426	51	0.0002
cg04267691	-0.155364	0.000337704	0.00667102	17	9862752	GAS7;GAS7;GAS7;GAS7;GAS7	Body;Body;Body;5'UTR;1stExon		17:9861655-9863404	Unclassified_Cell_type_specific	chr17:9862745-9863155		NA	TRUE	rs7217708	40	0.025959
cg12466983	0.117461	0.000337824	0.00667102	1	203110197	ADORA1;ADORA1	Body;Body					chr1:203109315-203110615	NA	NA	rs547811137;rs567548481;rs530220495;rs550257099;rs75843612;rs538010505	0;1;16;24;40;50	0.000399;0.000200;0.000200;0.000200;0.014377;0.000399
cg03643760	0.14816	0.000338149	0.00667102	20	11893283	BTBD3;BTBD3;BTBD3	5'UTR;Body;5'UTR				chr20:11893025-11893290		NA	NA
cg14759549	0.122663	0.000339091	0.00667102	2	102447269	MAP4K4;MAP4K4;MAP4K4	Body;Body;Body		2:102447181-102448889	Promoter_Associated	chr2:102446925-102447315		NA	TRUE	rs3771902;rs115144415	51;8	0.185903;0.009784
cg24030920	0.210069	0.000339098	0.00667102	8	91637884	TMEM64;TMEM64	3'UTR;3'UTR					chr8:91637871-91638057	6	TRUE	rs551929500;rs566720589;rs200849109	40;26;15	0.000599;0.000200;0.001500
cg23017915	-0.137407	0.000339536	0.00667102	3	149374535	WWTR1;WWTR1;WWTR1	Body;Body;Body	N_Shore			chr3:149373985-149377150		NA	TRUE	rs191023867;rs550486113;rs183251958	36;32;6	0.000200;0.000200;0.000200
cg03270053	-0.0553282	0.000339565	0.00667102	12	95567861	FGD6	Body				chr12:95567620-95567955		NA	NA	rs7488543	33	0.096645
cg14159956	0.194345	0.000339723	0.00667102	7	29523410	CHN2;CHN2;CHN2;CHN2;CHN2;CHN2;CHN2;CHN2;CHN2;CHN2;CHN2;CHN2;CHN2;CHN2;CHN2;CHN2	TSS200;Body;Body;Body;Body;Body;Body;Body;Body;Body;Body;Body;Body;Body;Body;Body						6	NA
cg14056564	0.11675	0.000340674	0.00667102	10	14577533	FAM107B;FAM107B;FAM107B;FAM107B;FAM107B;FAM107B;FAM107B;FAM107B;FAM107B;FAM107B	5'UTR;5'UTR;5'UTR;5'UTR;5'UTR;5'UTR;5'UTR;5'UTR;Body;5'UTR						6	NA
cg07922649	0.0527342	0.000340728	0.00667102	6	161592243	AGPAT4	Body						NA	NA	rs551645609;rs11754766;rs77438587	26;31;34	0.000399;0.074680;0.000200
cg09864183	0.177945	0.000340794	0.00667102	5	136477651	SPOCK1	Body				chr5:136477500-136477835		NA	NA	rs551274691;rs11242367;rs534703578	51;8;1	0.000399;0.128395;0.000200
cg17263723	0.0391463	0.000340802	0.00667102	12	99226052	ANKS1B;ANKS1B;ANKS1B;ANKS1B;ANKS1B;ANKS1B;ANKS1B;ANKS1B;ANKS1B;ANKS1B;ANKS1B;ANKS1B	5'UTR;5'UTR;5'UTR;5'UTR;Body;Body;Body;Body;Body;Body;Body;Body						NA	NA
cg25699368	0.173824	0.000340835	0.00667102	19	30910944	ZNF536	5'UTR				chr19:30910585-30911115		NA	NA	rs115009639;rs542648634	44;39	0.005791;0.000200
cg09812462	0.155676	0.000340974	0.00667102	12	50911288	DIP2B	Body				chr12:50911165-50911835		NA	NA
cg15410789	0.0510651	0.000341267	0.00667102	19	47157945	DACT3;DACT3	TSS200;Body				chr19:47157805-47158415		NA	NA	rs148098610;rs574677468	10;9	0.000799;0.000200
cg13512927	-0.0655944	0.000341293	0.00667102	10	95984834	PLCE1;PLCE1;PLCE1	Body;Body;Body					chr10:95984368-95984940	NA	NA	rs555724545;rs191044944	43;32	0.000200;0.000399
cg18286285	0.10998	0.000341458	0.00667102	10	88428247	LDB3;LDB3;LDB3;LDB3;LDB3;LDB3;LDB3	TSS200;TSS200;1stExon;TSS200;5'UTR;TSS200;TSS200				chr10:88427745-88428535		NA	TRUE	rs554340873	20	0.0002
cg09395955	0.146088	0.000341811	0.00667102	12	56476997	ERBB3;ERBB3	Body;Body	S_Shelf			chr12:56474500-56477195		NA	NA	rs71446532	15	0.5
cg04168577	0.11202	0.000341852	0.00667102	11	7597483	PPFIBP2	Body				chr11:7597040-7597795		NA	NA	rs73411141;rs551172940	45;36	0.037340;0.000200
cg13598419	0.111109	0.000342044	0.00667102	18	60457462	PHLPP1	Body					chr18:60454654-60458559	NA	NA	rs539470279;rs17070343	17;1	0.000399;0.007588
cg13107144	-0.0347143	0.0003421	0.00667102	15	63353166	TPM1;TPM1;TPM1;TPM1;TPM1;TPM1;TPM1	Body;Body;Body;Body;Body;Body;Body				chr15:63352920-63353190		NA	TRUE	rs199686192;rs201649830;rs563643627	0;2;27	0.000399;0.000399;0.000200
cg09179365	0.189824	0.000342162	0.00667102	3	183540746	MAP6D1	Body	N_Shore			chr3:183540525-183540775		NA	NA	rs564715849;rs149263041;rs191767666;rs1124077	17;9;6;5	0.000200;0.000599;0.000399;0.000200
cg04748516	0.124234	0.000342249	0.00667102	11	62230794	AHNAK	Body				chr11:62230660-62230935		NA	NA	rs537108068;rs115940438;rs186550428	34;23;11	0.000399;0.040335;0.000200
cg13891702	-0.121132	0.000342589	0.00667102	11	31824973	PAX6;PAX6;PAX6	Body;Body;Body	N_Shore	11:31824938-31825256	Unclassified_Cell_type_specific	chr11:31823805-31827015		NA	TRUE	rs74960953;rs537461367	43;1	0.009984;0.000200
cg17414320	0.195684	0.000342691	0.00667102	18	11120084	PIEZO2	Body				chr18:11120000-11120295		NA	NA	rs527315587;rs76548658	40;5	0.000399;0.012380
cg08275084	0.139591	0.000342842	0.00667102	11	117166412	BACE1;BACE1;BACE1;BACE1;BACE1;BACE1	TSS200;TSS200;Body;Body;Body;Body				chr11:117165945-117166495		NA	NA	rs572516779;rs541392568;rs538581120	37;33;14	0.000399;0.000200;0.000399
cg02153245	0.15002	0.000342946	0.00667102	8	141811408	PTK2;PTK2;PTK2	Body;Body;Body						NA	NA
cg19569526	0.0566446	0.000343017	0.00667102	5	155754265	SGCD;SGCD;SGCD	5'UTR;5'UTR;5'UTR						6	TRUE	rs75026523	36	0.009585
cg03738400	0.10484	0.000343062	0.00667102	15	85590579	PDE8A;PDE8A;PDE8A	5'UTR;Body;Body		15:85590534-85590762	Unclassified_Cell_type_specific	chr15:85590485-85590735		NA	NA	rs539416598;rs192606878	1;50	0.000200;0.001198
cg05243400	-0.126731	0.000343139	0.00667102	12	96627229	ELK3	Body				chr12:96626825-96627375		NA	NA	rs569483011;rs575535617	28;40	0.000799;0.001797
cg21217221	0.150649	0.000343316	0.00667102	14	65881787	FUT8;FUT8;FUT8;FUT8	5'UTR;5'UTR;5'UTR;5'UTR	S_Shore	14:65881738-65882270	Unclassified_Cell_type_specific	chr14:65881705-65882030		NA	TRUE	rs192561379	14	0.0002
cg03501666	0.156082	0.000343451	0.00667102	12	99264415	ANKS1B;ANKS1B;ANKS1B	Body;Body;Body				chr12:99264220-99264530		NA	TRUE	rs556163390	0	0
cg10099813	0.16589	0.000343493	0.00667102	4	15022372	CPEB2;CPEB2	Body;Body					chr4:15021828-15022388	5	TRUE	rs539947081;rs114802586;rs567072710	1;4;19	0.000200;0.004593;0.000399
cg15823698	0.0467206	0.000343801	0.00667102	18	29598400	RNF125	TSS200	N_Shore			chr18:29598040-29599930		NA	TRUE	rs576901568;rs544333632	0;3	0.000399;0.000399
cg01611017	0.16484	0.000343999	0.00667102	14	95780344	CLMN	Body				chr14:95780105-95780675		NA	TRUE
cg07709618	0.113239	0.000344109	0.00667102	13	99590854	DOCK9;DOCK9;DOCK9;DOCK9	Body;Body;Body;Body						NA	TRUE	rs566244640	32	0.0002
cg14656245	0.206919	0.000344625	0.00667102	6	29627290	MOG;MOG;MOG;MOG;MOG;MOG;MOG;MOG;MOG;MOG;MOG	Body;Body;Body;Body;Body;Body;Body;Body;Body;Body;Body						NA	TRUE	rs551474018;rs200307543;rs373694131	24;20;2	0.000200;0.001000;0.000399
cg01604994	0.089695	0.000344632	0.00667102	2	236867836	AGAP1;AGAP1	Body;Body	Island					NA	TRUE	rs536292165	22	0.0002
cg25758137	0.182276	0.000344879	0.00667102	3	105145478	ALCAM	Body						NA	TRUE	rs537594695;rs144637525	35;16	0.000200;0.000200
cg02577720	0.174802	0.000345423	0.00667102	10	61041399	FAM13C;FAM13C;FAM13C;FAM13C	Body;Body;Body;Body						NA	NA	rs146717564;rs535389868	46;1	0.001797;0.000200
cg08267291	0.119282	0.000345906	0.00667102	3	179647461	PEX5L;PEX5L;PEX5L;PEX5L;PEX5L;PEX5L;PEX5L;PEX5L	5'UTR;5'UTR;5'UTR;Body;Body;Body;Body;Body					chr3:179646400-179648747	6	NA
cg13524401	0.149494	0.000346505	0.00667102	4	77120189	SCARB2;SCARB2	Body;Body				chr4:77119085-77120315		NA	NA	rs13434713	0	0.01258
cg22102093	0.178653	0.000347308	0.00667102	10	62182693	ANK3;ANK3	Body;Body				chr10:62182680-62182935		NA	NA	rs577512049;rs541751375;rs570613871	20;25;33	0.000399;0.000200;0.000200
cg14517873	0.181766	0.000347421	0.00667102	20	30294018	BCL2L1;BCL2L1	Body;Body				chr20:30294000-30294350		NA	NA	rs577395360;rs73903638;rs553616001	49;18;4	0.000200;0.024960;0.000200
cg14726668	0.093871	0.000347468	0.00667102	2	236432793	AGAP1;AGAP1;AGAP1	Body;Body;Body						NA	NA
cg06284172	0.0457992	0.00034782	0.00667102	2	102422343	MAP4K4;MAP4K4;MAP4K4;MAP4K4;MAP4K4	Body;Body;Body;Body;Body				chr2:102422120-102422835		NA	NA	rs559852434;rs532148550	24;11	0.000200;0.000200
cg20578731	-0.0849576	0.000348317	0.00667102	2	179188138	OSBPL6;OSBPL6;OSBPL6;OSBPL6;OSBPL6	Body;Body;Body;Body;Body						NA	NA	rs535066879;rs59920072;rs58896307;rs531331874	0;23;27;34	0.000399;0.033347;0.015375;0.001997
cg06627151	0.144019	0.000348381	0.00667102	18	65182656	DSEL	5'UTR	N_Shore			chr18:65182545-65183130		NA	TRUE	rs188226180	31	0.000599
cg11225179	-0.127854	0.000348442	0.00667102	1	214159067	PROX1-AS1	Body	Island	1:214158856-214159381	Unclassified_Cell_type_specific	chr1:214158240-214160215		NA	NA	rs560742615	18	0.0002
cg13245152	-0.135809	0.000348454	0.00667102	11	31823238	PAX6;PAX6;PAX6	Body;Body;Body	S_Shore			chr11:31822745-31823335		NA	TRUE
cg26283098	-0.0260993	0.000348696	0.00667102	17	10021690	GAS7	Body				chr17:10021460-10021735		NA	TRUE	rs368096775;rs371954865	4;33	0.001198;0.001597
cg11511443	-0.137715	0.000349019	0.00667102	12	16761406	LMO3	TSS1500						NA	TRUE	rs530518495	16	0.0002
cg05488731	0.175936	0.000349398	0.00667102	4	48637552	FRYL	5'UTR				chr4:48637385-48637695		NA	NA	rs555796130	0	0.0002
cg21772703	0.144568	0.00034972	0.00667102	7	22258850	RAPGEF5	Body				chr7:22258680-22258915		NA	NA	rs537253869;rs557093400;rs569456606	0;17;45	0.000200;0.000200;0.000599
cg17841373	0.114557	0.000349735	0.00667102	5	130925671	RAPGEF6;RAPGEF6;RAPGEF6;RAPGEF6;RAPGEF6;RAPGEF6	Body;Body;Body;Body;Body;Body		5:130924919-130926162	Unclassified	chr5:130925225-130925735		NA	NA	rs73788711;rs80175911	41;1	0.027356;0.010383
cg05807467	0.0391255	0.000349784	0.00667102	8	17579494	MTUS1;MTUS1;MTUS1;MTUS1;MTUS1	1stExon;5'UTR;Body;5'UTR;Body				chr8:17579405-17579890		NA	TRUE	rs558720953;rs146888249;rs139490986;rs144187199;rs562819296	49;33;20;11;1	0.000200;0.000200;0.000599;0.002396;0.000200
cg10690277	-0.0641602	0.000349822	0.00667102	7	55113199	EGFR;EGFR;EGFR;EGFR	Body;Body;Body;Body						NA	TRUE	rs568095224;rs76056259	29;47	0.000200;0.015176
cg07158163	0.0775668	0.000350079	0.00667102	10	96083271	PLCE1;PLCE1;PLCE1	Body;Body;Body						NA	NA	rs182038767	16	0.001398
cg11740348	0.190693	0.000350179	0.00667102	10	134420208	INPP5A	Body				chr10:134419685-134420330		NA	TRUE	rs560102203;rs533946327	49;8	0.000998;0.000399
cg01653532	0.151861	0.000350346	0.00667102	17	57444078	YPEL2	Body				chr17:57443420-57444095		NA	TRUE	rs183559669;rs559648861;rs139022185	1;14;25	0.000399;0.000200;0.000200
cg07983363	0.163924	0.000350355	0.00667102	15	101991886	PCSK6;PCSK6;PCSK6;PCSK6;PCSK6;PCSK6;PCSK6;PCSK6	Body;Body;Body;Body;Body;Body;Body;Body				chr15:101991505-101991935		NA	TRUE	rs79661035;rs535218220	1;2	0.003395;0.000200
cg11501313	-0.144718	0.000350396	0.00667102	1	162648367	DDR2;DDR2	5'UTR;5'UTR				chr1:162648200-162648510		NA	NA	rs76349690;rs552267327	11;27	0.000399;0.000200
cg03218909	0.118069	0.000350497	0.00667102	1	156589008	HAPLN2	TSS200		1:156588695-156589864	Unclassified	chr1:156588925-156589115		NA	TRUE	rs533082823;rs114428296;rs148721747;rs112991960	50;22;8;2	0.000200;0.015176;0.001398;0.500000
cg24188561	0.161619	0.000350732	0.00667102	19	39387769	SIRT2;SIRT2	5'UTR;Body	N_Shelf					NA	TRUE	rs188447819;rs556225718	16;2	0.000200;0.000399
cg23067933	-0.0333187	0.00035143	0.00667102	9	84288671	TLE1;TLE1;TLE1	Body;Body;Body						4	NA	rs73647874;rs561022829	33;36	0.014377;0.000599
cg19090360	0.172108	0.000351608	0.00667102	1	214201014	PROX1;PROX1	Body;Body				chr1:214200945-214201250		NA	NA
cg07098747	0.148912	0.000351828	0.00667102	20	11902083	BTBD3;BTBD3;BTBD3;BTBD3;BTBD3;BTBD3	Body;Body;Body;Body;Body;Body				chr20:11901980-11902195		NA	NA	rs76197011	1	0.001797
cg19843036	0.0572931	0.000352037	0.00667102	4	159131516	TMEM144;TMEM144	5'UTR;1stExon	Island			chr4:159131040-159131830		NA	TRUE
cg01102358	-0.0943722	0.000352279	0.00667102	22	25423752	KIAA1671	TSS200	N_Shore			chr22:25423480-25423835		NA	NA
cg19198938	-0.088497	0.000352606	0.00667102	3	188001192	LPP;LPP;LPP	5'UTR;5'UTR;5'UTR				chr3:188001120-188001435		NA	NA	rs143917080	49	0.0002
cg10898922	0.0709531	0.000352747	0.00667102	15	71145563	LARP6;LRRC49;LARP6;LARP6	Body;TSS200;Body;5'UTR	N_Shore			chr15:71144545-71146675		NA	NA	rs536134115;rs552809988	2;49	0.000200;0.000200
cg06965719	0.18465	0.000352845	0.00667102	3	170142327	CLDN11;CLDN11	Body;Body				chr3:170141765-170142355		NA	NA	rs184042814;rs537749076	50;27	0.000200;0.000200
cg12306591	0.153942	0.000353107	0.00667102	4	17496071	QDPR;QDPR	Body;Body				chr4:17495885-17496175		NA	NA	rs141194303;rs565356753;rs527730336;rs150725816	49;16;5;2	0.001198;0.000200;0.000200;0.009185
cg21086690	0.201207	0.000353214	0.00667102	7	37351266	ELMO1;ELMO1;ELMO1	Body;Body;Body				chr7:37350845-37351395		NA	NA	rs140784350;rs189477537;rs7779294;rs556059804	7;23;43;49	0.001797;0.000200;0.037740;0.000200
cg06176214	0.125233	0.00035392	0.00667102	11	67183445	CARNS1;CARNS1	5'UTR;5'UTR	S_Shore			chr11:67183385-67183775		NA	NA	rs561852079;rs573298040;rs34596169	18;21;47	0.000200;0.000200;0.355631
cg11050612	-0.11408	0.000354157	0.00667102	3	149374066	WWTR1;WWTR1;WWTR1	Body;Body;Body	N_Shore			chr3:149373985-149377150		NA	TRUE	rs545650845	16	0.000799
cg07765975	0.0822276	0.000354168	0.00667102	2	95700221	MAL;MAL;MAL;MAL	Body;Body;Body;Body				chr2:95699985-95700315		NA	NA	rs140063378	43	0.000599
cg09056288	0.0657304	0.00035449	0.00667102	3	101497612	NXPE3;NXPE3	TSS1500;TSS1500	N_Shore	3:101497340-101499032	Promoter_Associated		chr3:101497500-101498828	6	NA
cg24267485	0.0519748	0.000354578	0.00667102	18	74766743	MBP;MBP	Body;Body	N_Shelf			chr18:74766640-74767435		NA	NA	rs528727472;rs548873335;rs561888607;rs530983407;rs550789651	0;1;5;28;46	0.000399;0.000599;0.000799;0.000200;0.000200
cg04847761	-0.0884891	0.000355195	0.00667102	16	87875289	SLC7A5	Body				chr16:87875125-87875435		NA	NA	rs566450688;rs113049135;rs546450179	29;7;2	0.007987;0.036541;0.000200
cg11203680	0.179625	0.000355281	0.00667102	9	74514450	ABHD17B;ABHD17B	5'UTR;5'UTR				chr9:74514025-74514495		NA	NA	rs190080500;rs182114591	12;1	0.001198;0.001198
cg04521333	-0.0696787	0.000355857	0.00667102	11	31819148	PAX6;PAX6;PAX6	Body;Body;Body	N_Shore			chr11:31818585-31819175		NA	TRUE	rs556576987;rs568518707;rs628224	10;20;26	0.000200;0.000200;0.154153
cg27515532	-0.0833959	0.000355984	0.00667102	14	59718687	DAAM1	5'UTR					chr14:59717641-59719987	NA	NA
cg23141170	0.102339	0.00035653	0.00667102	1	98372526	DPYD;DPYD	Body;Body				chr1:98372460-98372730		NA	NA	rs139354815;rs545728175	22;1	0.002796;0.000200
cg01741616	0.156053	0.000357149	0.00667102	17	36612298	ARHGAP23	TSS1500	S_Shore			chr17:36612045-36612975		NA	TRUE	rs564851870	51	0.0002
cg01504356	0.108511	0.000357171	0.00667102	7	36428395	ANLN;ANLN;ANLN;KIAA0895	TSS1500;TSS1500;TSS1500;Body	N_Shore			chr7:36428040-36428415		NA	NA	rs541804137	33	0.000399
cg26222731	-0.0599683	0.000357311	0.00667102	15	57695943	CGNL1	5'UTR				chr15:57695685-57696235		NA	TRUE	rs532662208;rs527440861;rs183566293	1;27;31	0.000998;0.001198;0.005192
cg07656888	0.102531	0.000357347	0.00667102	2	178541419	PDE11A;PDE11A;PDE11A;PDE11A	Body;Body;Body;Body						NA	NA	rs553249630;rs190949518	19;2	0.000200;0.000200
cg06430495	0.162282	0.000357526	0.00667102	10	14598044	FAM107B;FAM107B;FAM107B;FAM107B;FAM107B;FAM107B;FAM107B;FAM107B;FAM107B;FAM107B	5'UTR;5'UTR;5'UTR;5'UTR;5'UTR;5'UTR;5'UTR;5'UTR;Body;5'UTR		10:14598024-14598824	Promoter_Associated	chr10:14597805-14599035		NA	NA
cg24696012	0.0948001	0.00035755	0.00667102	11	7597513	PPFIBP2	Body				chr11:7597040-7597795		NA	NA	rs571101853;rs72849638	22;10	0.000399;0.015775
cg07055397	0.190866	0.000357864	0.00667102	18	72209307	CNDP1	Body					chr18:72208381-72209869	6	NA	rs140827221;rs150140515;rs62099904	37;36;21	0.002196;0.005391;0.500000
cg01000056	0.155265	0.000357909	0.00667102	10	61927009	ANK3;ANK3;ANK3	Body;Body;Body				chr10:61926845-61927315		NA	NA	rs184940229	26	0.000799
cg08493463	0.06982	0.000358032	0.00667102	4	185139078	ENPP6;ENPP6	1stExon;5'UTR		4:185139062-185139105	Unclassified_Cell_type_specific	chr4:185138685-185139135		NA	TRUE
cg09241638	0.0613981	0.00035809	0.00667102	7	37448145	ELMO1;ELMO1	5'UTR;5'UTR				chr7:37448125-37448490		NA	NA	rs150720970;rs12333824;rs190694384	6;22;48	0.007188;0.010783;0.000200
cg18204200	0.120259	0.000358303	0.00667102	14	67999431	PLEKHH1	TSS1500	N_Shore	14:67999374-67999507	Unclassified_Cell_type_specific		chr14:67998818-68000968	6	TRUE	rs565795118;rs533388043;rs551555957;rs138459946	49;47;46;7	0.000200;0.000200;0.000399;0.000200
cg01475204	0.194012	0.000358585	0.00667102	18	74721425	MBP;MBP;MBP;MBP;MBP	Body;Body;Body;Body;Body					chr18:74716123-74723450	4	NA	rs1539991;rs147701889;rs192922055	0;31;43	0.002696;0.003794;0.000599
cg15235443	0.141567	0.000359144	0.00667102	6	97456782	KLHL32;KLHL32;KLHL32;KLHL32;KLHL32;KLHL32	TSS1500;Body;Body;Body;Body;Body						NA	NA	rs555413337;rs535898011;rs555725771;rs575599279	25;24;6;1	0.005791;0.005791;0.000200;0.000200
cg04420889	-0.11692	0.000359239	0.00667102	20	42187103	SGK2	TSS1500				chr20:42186985-42187155		NA	TRUE	rs538425598;rs551462918;rs117158624;rs533971284;rs553746911;rs567892931	48;26;23;12;8;4	0.000200;0.000200;0.007388;0.000200;0.000200;0.000000
cg12435903	0.152417	0.000359608	0.00667102	1	214612935	PTPN14	Body		1:214612934-214613046	Unclassified_Cell_type_specific	chr1:214612800-214613530		NA	NA	rs184748450	48	0.0002
cg14178337	0.0712894	0.000359831	0.00667102	10	34936083	PARD3;PARD3;PARD3;PARD3;PARD3;PARD3;PARD3;PARD3;PARD3;PARD3;PARD3	Body;Body;Body;Body;Body;Body;Body;Body;Body;Body;Body					chr10:34935904-34936420	NA	NA	rs149458293	48	0.014177
cg08448697	0.193494	0.000360115	0.00667102	1	214166090	PROX1;PROX1	5'UTR;5'UTR	S_Shelf				chr1:214165916-214166816	NA	NA
cg13128137	0.175525	0.000360333	0.00667102	1	36635209	MAP7D1;MAP7D1;MAP7D1	Body;Body;Body				chr1:36635180-36635415		NA	NA	rs74805369;rs190029696	0;39	0.005391;0.000599
cg13592817	0.176449	0.00036059	0.00667102	1	205017182	CNTN2	5'UTR					chr1:205015850-205019472	NA	NA	rs558565142;rs572248282;rs76234711;rs554453286	1;20;21;42	0.000200;0.000200;0.039936;0.000200
cg19200920	-0.0440059	0.000360623	0.00667102	15	57797496	CGNL1;CGNL1	Body;Body				chr15:57796900-57797855		NA	NA	rs113578572;rs12595169	26;3	0.500000;0.210663
cg01927686	-0.157276	0.000361166	0.00667102	12	96617777	ELK3	Body				chr12:96617720-96617950		NA	NA	rs563662806;rs76454569	50;34	0.000200;0.008475
cg00380916	0.0700697	0.000361196	0.00667102	4	185727000	ACSL1;ACSL1;ACSL1;ACSL1;ACSL1	TSS200;5'UTR;5'UTR;5'UTR;5'UTR	S_Shelf			chr4:185726540-185727250		NA	NA	rs75107843	1	0.015176
cg03524389	0.0791836	0.000361732	0.00667102	7	75212706	HIP1;HIP1	Body;Body					chr7:75212269-75212805	NA	NA	rs115628108;rs187785282;rs138277406;rs587669056	0;1;5;40	0.016573;0.000399;0.000200;0.000200
cg07235562	0.203125	0.000361881	0.00667102	10	14613892	FAM107B;FAM107B;FAM107B;FAM107B;FAM107B;FAM107B;FAM107B;FAM107B;FAM107B;FAM107B;FAM107B;FAM107B	1stExon;1stExon;5'UTR;5'UTR;5'UTR;5'UTR;5'UTR;5'UTR;5'UTR;5'UTR;Body;5'UTR					chr10:14613559-14614518	6	NA	rs150657578;rs55959406;rs530338324	1;35;42	0.004393;0.026158;0.000399
cg16957338	0.125381	0.000362186	0.00667102	7	29376979	CHN2;CHN2;CHN2;CHN2;CHN2	Body;5'UTR;Body;Body;Body				chr7:29376945-29377135		NA	NA	rs79853837;rs545364316	1;23	0.005391;0.000998
cg08188288	0.171142	0.000362254	0.00667102	19	30862290	ZNF536	TSS1500	N_Shelf			chr19:30862220-30862390		NA	NA	rs565610489;rs530965358	50;44	0.001198;0.000200
cg08681864	0.129194	0.000362668	0.00667102	1	205033395	CNTN2	Body					chr1:205033244-205034671	NA	NA	rs563893131;rs2305277;rs540079177;rs559420753	32;23;11;3	0.000200;0.221446;0.002396;0.000399
cg20433238	0.181203	0.000362805	0.00667102	2	158183334	ERMN;ERMN;ERMN;ERMN;ERMN	Body;5'UTR;5'UTR;TSS1500;TSS1500				chr2:158183160-158183490		NA	NA
cg04109929	0.088944	0.000363339	0.00667102	5	80315189	RASGRF2	Body						NA	NA	rs142242787;rs574097559;rs186523632;rs553002994	44;16;2;1	0.001597;0.000200;0.000000;0.000200
cg09923345	0.15974	0.000363797	0.00667102	8	141673139	PTK2;PTK2;PTK2	Body;Body;Body					chr8:141673110-141673452	NA	NA	rs555063012;rs551790664;rs570129868	1;42;45	0.000200;0.000200;0.000200
cg13221624	-0.0643138	0.000363853	0.00667102	22	47134912	CERK	TSS1500				chr22:47134420-47135355		NA	NA	rs189901037	24	0.000998
cg07573797	0.184621	0.000363887	0.00667102	15	23057163	NIPA1;NIPA1	Body;Body						NA	TRUE	rs575083276;rs117580035	42;49	0.000200;0.007188
cg16232812	0.0682612	0.00036432	0.00667102	19	30970013	ZNF536	Body						6	NA	rs141743153;rs73536713;rs193039162;rs182750099	31;18;16;2	0.000200;0.030751;0.000200;0.000399
cg02169783	0.108421	0.000364679	0.00667102	7	32083482	PDE1C;PDE1C;PDE1C;PDE1C;PDE1C	Body;Body;Body;Body;Body				chr7:32083345-32083675		NA	NA	rs192815240	1	0.001198
cg12890291	0.173696	0.000365181	0.00667102	7	22234163	RAPGEF5	Body						NA	TRUE	rs567879169	25	0.0002
cg09354264	0.207308	0.000365292	0.00667102	2	236586347	AGAP1;AGAP1	Body;Body				chr2:236585860-236586375		NA	TRUE	rs145283439;rs150408784;rs186562638;rs532432694	45;13;11;9	0.026158;0.000200;0.000200;0.000200
cg11910208	-0.125276	0.000365736	0.00667102	6	136358146	PDE7B	Body				chr6:136357740-136358250		NA	NA	rs552634699;rs4370386	13;47	0.000200;0.218450
cg05668351	0.200979	0.000365785	0.00667102	10	69424581	CTNNA3;CTNNA3	5'UTR;5'UTR						NA	TRUE	rs552876117	32	0.0002
cg09610100	0.0543081	0.000365786	0.00667102	5	109040501	MAN2A1	Body						6	NA	rs565401430;rs536077846;rs554701651;rs79386098;rs537392039;rs114475614;rs577345615	31;30;22;5;4;2;1	0.000399;0.000200;0.000399;0.000599;0.000200;0.004193;0.000200
cg09693059	0.141053	0.000365794	0.00667102	9	108032091	SLC44A1;SLC44A1	Body;Body				chr9:108031980-108032295		NA	NA	rs558041251	49	0.000799
cg07707114	-0.0920161	0.000366414	0.00667102	11	33278266	HIPK3;HIPK3;HIPK3;HIPK3	TSS1500;TSS1500;1stExon;5'UTR	N_Shore			chr11:33277680-33278315		NA	NA	rs184884279	37	0.0002
cg14818279	0.168487	0.000366473	0.00667102	5	148442554	SH3TC2	1stExon					chr5:148441742-148443354	6	TRUE	rs558800325;rs149762843;rs544720421;rs562967549	0;1;8;21	0.000200;0.000200;0.000200;0.000200
cg26443248	0.145873	0.0003669	0.00667102	2	197275647	HECW2	Body				chr2:197275440-197275695		NA	NA	rs7593761;rs540343114;rs560184636;rs187973199	46;34;27;15	0.082867;0.000200;0.000200;0.000200
cg10678266	-0.143344	0.000367242	0.00667102	7	24614348	MPP6	5'UTR				chr7:24613185-24614670		NA	TRUE	rs542935661	17	0.0002
cg18605120	0.0902658	0.000368049	0.00667102	3	69338562	FRMD4B	Body				chr3:69338380-69338690		NA	TRUE	rs561944461	0	0.000599
cg06705930	-0.110591	0.000368071	0.00667102	11	31823191	PAX6;PAX6;PAX6	Body;Body;Body	S_Shore			chr11:31822745-31823335		NA	TRUE	rs571551224	12	0.0002
cg26236109	0.0260193	0.000368108	0.00667102	8	120591227	ENPP2;ENPP2;ENPP2;ENPP2	Body;Body;Body;Body				chr8:120591145-120591635		NA	NA	rs140417534;rs60049505	26;51	0.003794;0.002196
cg27230067	0.128617	0.000368215	0.00667102	1	77933593	AK5;AK5	Body;Body				chr1:77933440-77933875		NA	TRUE	rs545838774;rs564284554;rs189896134;rs368499062;rs561938587;rs182067211	0;1;8;16;36;48	0.000200;0.000200;0.000200;0.000200;0.000200;0.002796
cg25245082	0.0772818	0.000368252	0.00667102	11	126871364	KIRREL3;KIRREL3	TSS1500;TSS1500	N_Shore			chr11:126870985-126871975		NA	TRUE
cg25172127	0.187679	0.00036879	0.00667102	10	61025998	FAM13C;FAM13C;FAM13C;FAM13C	Body;Body;Body;Body						6	NA	rs180966213;rs284620;rs556555379;rs559000803	22;19;12;2	0.005192;0.005391;0.001797;0.000200
cg08200835	0.163355	0.000368881	0.00667102	7	86594317	KIAA1324L;KIAA1324L;KIAA1324L	Body;5'UTR;Body						NA	TRUE
cg16729794	0.184302	0.000368907	0.00667102	3	39509195	MOBP;MOBP;MOBP	5'UTR;1stExon;Body				chr3:39508945-39509315		NA	TRUE	rs139051809;rs149895796	2;1	0.000200;0.004193
cg05903386	-0.0609019	0.00036899	0.00667102	2	217555456	IGFBP5	Body	N_Shore			chr2:217555225-217555515		NA	TRUE
cg17852588	-0.0569263	0.000369112	0.00667102	6	76059756	FILIP1	Body						6	TRUE	rs548592710	17	0.000799
cg13388131	0.132627	0.000369214	0.00667102	11	62211493	AHNAK	Body	N_Shore			chr11:62211220-62211515		NA	NA	rs535559933;rs555471693	27;1	0.000399;0.000200
cg04836423	0.0537535	0.000369229	0.00667102	10	12772040	CAMK1D;CAMK1D	Body;Body				chr10:12771980-12772215		NA	NA	rs76967726;rs77430990;rs563374125	0;36;47	0.002396;0.007388;0.000200
cg22802812	0.181345	0.000369278	0.00667102	11	83984291	DLG2;DLG2;DLG2	1stExon;Body;Body						NA	TRUE	rs527730383	30	0.0002
cg10583664	0.125418	0.00036973	0.00667102	10	134595446	INPP5A	3'UTR	Island				chr10:134594671-134596158	NA	TRUE	rs374406901;rs200256899	12;11	0.000200;0.000200
cg25278456	0.158413	0.000370778	0.00667102	11	7560392	PPFIBP2	5'UTR						6	NA	rs568007579	1	0.000399
cg00697703	-0.157388	0.000370871	0.00667102	7	25018855	OSBPL3;OSBPL3;OSBPL3;OSBPL3	5'UTR;5'UTR;5'UTR;5'UTR	N_Shore	7:25018388-25019482	Promoter_Associated	chr7:25018500-25020115		NA	TRUE	rs147811785;rs183865341;rs73276298	25;31;42	0.009585;0.001997;0.000200
cg02475474	0.112697	0.000370969	0.00667102	6	29635158	MOG;MOG;MOG;MOG;MOG;MOG;MOG;MOG;MOG;MOG;MOG	3'UTR;Body;3'UTR;Body;Body;Body;Body;Body;Body;Body;Body				chr6:29635000-29635295		NA	TRUE	rs528827235;rs9500949;rs571339379	1;23;30	0.000200;0.015974;0.000200
cg18072984	0.169411	0.000371154	0.00667102	19	39373466	SIRT2;SIRT2;SIRT2;SIRT2	Body;Body;Body;Body				chr19:39373445-39373690		NA	NA
cg24815728	0.155362	0.000371212	0.00667102	5	148421136	SH3TC2	Body						NA	NA	rs146293456;rs147824514	47;23	0.000200;0.000220
cg09684929	0.0379077	0.000371423	0.00667102	9	91979711	SEMA4D	Body				chr9:91979245-91979775		NA	NA	rs115405814	0	0.002196
cg04461890	0.108433	0.000371455	0.00667102	1	205226211	TMCC2;TMCC2;TMCC2;TMCC2	Body;Body;Body;Body				chr1:205226125-205226470		NA	NA	rs185513137;rs376105474;rs536773473	39;11;1	0.000399;0.000200;0.000200
cg21339822	0.0526014	0.00037175	0.00667102	12	101988803	MYBPC1;MYBPC1;MYBPC1;MYBPC1;MYBPC1;MYBPC1;MYBPC1;MYBPC1	5'UTR;1stExon;1stExon;5'UTR;1stExon;5'UTR;1stExon;5'UTR				chr12:101988580-101988875		NA	TRUE	rs148011345;rs201912171;rs368264809;rs554596807	0;11;33;38	0.007388;0.001000;0.000998;0.000200
cg23095451	0.0634393	0.00037184	0.00667102	4	83437412	TMEM150C	5'UTR					chr4:83436850-83437503	NA	TRUE
cg23861617	-0.0635823	0.000371877	0.00667102	4	83422170	TMEM150C	Body				chr4:83421560-83422295		NA	TRUE
cg23517743	-0.066036	0.000371937	0.00667102	2	238623585	LRRFIP1;LRRFIP1;LRRFIP1;LRRFIP1;LRRFIP1	Body;Body;Body;Body;Body				chr2:238623405-238624075		NA	TRUE	rs535078278	3	0.0002
cg16322427	0.132805	0.000372326	0.00667102	17	57440029	YPEL2	Body		17:57439728-57440158	Unclassified	chr17:57439660-57440075		NA	NA	rs117327903	1	0.001597
cg06354984	0.0999685	0.000372923	0.00667102	10	128211107	C10orf90	TSS1500						6	NA	rs183726896;rs75651299	4;1	0.000200;0.006989
cg06791972	0.14246	0.000373003	0.00667102	5	109043351	MAN2A1	Body				chr5:109043285-109043470		NA	NA	rs140409072;rs144174539	1;42	0.000399;0.000200
cg03618247	-0.140173	0.000373185	0.00667102	11	78409936	TENM4	Body				chr11:78409725-78410055		NA	NA	rs76980874	20	0.0002
cg23975646	0.188496	0.00037332	0.00667102	18	74728931	MBP;MBP;MBP;MBP;MBP;MBP	1stExon;1stExon;Body;1stExon;Body;1stExon					chr18:74727059-74730165	NA	TRUE	rs199779811;rs199820385	51;43	0.001000;0.000200
cg25603742	0.161907	0.000373956	0.00667102	1	205014730	CNTN2	5'UTR					chr1:205010201-205015742	NA	TRUE	rs549021147;rs568682224;rs531404132	1;39;51	0.000200;0.000399;0.000799
cg17955968	0.130359	0.000374206	0.00667102	18	11042253	PIEZO2	Body		18:11042221-11042284	Unclassified_Cell_type_specific	chr18:11042185-11042710		NA	NA
cg25288194	-0.056902	0.000374239	0.00667102	16	28550592	NUPR1;NUPR1	TSS200;TSS200					chr16:28550115-28550682	6	NA
cg21845726	0.152943	0.000374239	0.00667102	10	22915014	PIP4K2A	Body				chr10:22914760-22915110		NA	NA	rs113375612;rs573220383	21;12	0.500000;0.002995
cg00528490	0.145632	0.000374352	0.00667102	2	102394306	MAP4K4;MAP4K4;MAP4K4	Body;Body;Body				chr2:102394280-102394570		NA	TRUE
cg04037769	0.0446209	0.000374405	0.00667102	7	75189342	HIP1;HIP1	Body;Body	S_Shore					NA	NA
cg25947619	-0.0923051	0.000374525	0.00667102	15	86233220	AKAP13;AKAP13;AKAP13	Body;Body;Body		15:86232937-86233241	Promoter_Associated_Cell_type_specific	chr15:86232980-86233270		NA	TRUE	rs535330235	0	0.000399
cg25547630	0.152881	0.000374551	0.00667102	12	1870146	ADIPOR2	Body				chr12:1869885-1870175		NA	NA	rs147176925	10	0.001997
cg05958352	0.18098	0.00037474	0.00667102	14	21270924	RNASE1;RNASE1;RNASE1;RNASE1	5'UTR;TSS1500;5'UTR;5'UTR				chr14:21270885-21271210		NA	TRUE	rs187108787;rs368804528;rs565759447	19;22;27	0.000200;0.001797;0.000200
cg11189064	0.0412251	0.000375196	0.00667102	20	52574920	BCAS1	Body				chr20:52574760-52575110		NA	NA	rs186398569;rs536436421	28;2	0.000200;0.000200
cg21036778	0.174426	0.000375282	0.00667102	15	84159390	SH3GL3;SH3GL3;SH3GL3;SH3GL3	5'UTR;5'UTR;Body;Body						NA	NA	rs80019157;rs377703040;rs187917860	0;1;21	0.007388;0.000599;0.001597
cg23240589	0.136274	0.000375342	0.00667102	2	55217063	RTN4;RTN4;RTN4;RTN4;RTN4	Body;Body;Body;Body;Body						NA	TRUE	rs549697814;rs113972608	8;21	0.000200;0.000799
cg22951653	-0.183251	0.000375487	0.00667102	8	19338468	CSGALNACT1;CSGALNACT1;CSGALNACT1	Body;Body;Body				chr8:19338305-19338630		NA	NA	rs111733865;rs553934480	5;23	0.002796;0.000200
cg11271546	0.102591	0.00037562	0.00667102	15	29269461	APBA2;APBA2	5'UTR;5'UTR					chr15:29269440-29270104	6	TRUE	rs12439432;rs369453096;rs538888879	26;16;1	0.494209;0.002995;0.000200
cg12045002	0.11513	0.000375876	0.00667102	2	27069975	DPYSL5	TSS1500	N_Shore	2:27068432-27070065	Unclassified	chr2:27069785-27070415		NA	TRUE	rs186838865;rs375570348;rs72850570	6;15;46	0.000399;0.001597;0.027556
cg16668093	0.0531432	0.000375964	0.00667102	4	48560866	FRYL	Body						NA	NA
cg08507462	0.132352	0.000375979	0.00667102	1	24745979	NIPAL3	5'UTR	S_Shelf	1:24745844-24745994	Gene_Associated_Cell_type_specific	chr1:24745480-24746115		NA	NA	rs185544511	46	0.005391
cg18875351	0.0703524	0.000376097	0.00667102	10	49812686	ARHGAP22	Body	N_Shore			chr10:49812505-49813650		NA	TRUE	rs556030682	2	0.000599
cg07880787	0.0210684	0.000376264	0.00667102	4	186824022	SORBS2;SORBS2	5'UTR;5'UTR				chr4:186823920-186824195		NA	NA	rs191396033;rs182425048;rs533512366;rs10025591;rs577077069	50;49;20;2;1	0.000799;0.000200;0.000599;0.009385;0.000399
cg15905979	0.15743	0.00037706	0.00667102	8	53322321	ST18;ST18	5'UTR;1stExon				chr8:53322025-53322495		NA	TRUE	rs80200859;rs150257506;rs137990944;rs534883914;rs142104593;rs138682042	1;12;16;23;35;43	0.003994;0.000599;0.500000;0.000200;0.000200;0.003594
cg21149248	-0.14835	0.000377535	0.00667102	21	45516338	TRAPPC10	Body						NA	NA	rs57937156;rs368248497	25;10	0.016773;0.000200
cg26728617	-0.120669	0.000378036	0.00667102	2	73261483	SFXN5	Body				chr2:73261220-73261495		NA	NA	rs181163041;rs186525596	0;31	0.000200;0.000599
cg25285919	-0.180024	0.000378325	0.00667102	3	188312215	LPP;LPP;LPP	Body;Body;Body				chr3:188311980-188312250		NA	NA	rs562577984;rs531809633	0;32	0.000200;0.000399
cg08052629	0.0807492	0.000378444	0.00667102	19	38746615	PPP1R14A	Body	N_Shore			chr19:38746060-38746655		NA	TRUE	rs4803934;rs557049484	50;33	0.475240;0.000200
cg08321127	0.196472	0.000378595	0.00667102	20	52631321	BCAS1	Body		20:52631302-52631332	Unclassified_Cell_type_specific	chr20:52631145-52631350		NA	NA	rs376589706;rs78265720	0;50	0.000200;0.003395
cg23323671	0.0567024	0.000378619	0.00667102	1	26233623	STMN1;STMN1;STMN1;STMN1	TSS1500;TSS1500;TSS1500;TSS1500	Island			chr1:26233185-26233795		NA	TRUE	rs78657919	7	0.007188
cg10363550	0.163913	0.00037871	0.00667102	2	145170401	ZEB2;ZEB2	Body;Body				chr2:145170340-145170550		NA	NA	rs143061190	26	0.0002
cg22042908	0.15938	0.000378955	0.00667102	20	4802684	RASSF2	5'UTR	N_Shore				chr20:4802157-4805278	6	TRUE	rs192785724	12	0.0002
cg16563367	-0.147136	0.000379113	0.00667102	7	29390057	CHN2;CHN2;CHN2;CHN2;CHN2	Body;5'UTR;Body;Body;Body				chr7:29390000-29390295		NA	NA
cg19640585	-0.0665265	0.000379258	0.00667102	6	144074617	PHACTR2;PHACTR2;PHACTR2;PHACTR2	Body;Body;Body;Body						NA	TRUE	rs112849008;rs530618547	15;28	0.500000;0.000200
cg06798591	-0.0825103	0.000379327	0.00667102	11	94556390	AMOTL1;AMOTL1	Body;Body				chr11:94556285-94556555		NA	NA	rs528877930	0	0.0002
cg04425687	-0.09493	0.000379376	0.00667102	9	84235539	TLE1;TLE1;TLE1	Body;Body;Body						NA	NA	rs376585098;rs111873502;rs552019213;rs200073367	50;37;36;24	0.000599;0.500000;0.012380;0.000599
cg11021927	0.146683	0.000379664	0.00667102	6	129983370	ARHGAP18	Body				chr6:129983240-129983855		NA	NA	rs79806795	4	0.003794
cg01540949	0.105688	0.000379937	0.00667102	11	126736629	KIRREL3;KIRREL3	Body;Body						NA	TRUE	rs577698803	42	0.0002
cg24373619	0.0650133	0.000380006	0.00667102	10	96059372	PLCE1;PLCE1;PLCE1	Body;Body;Body				chr10:96059280-96059570		NA	NA	rs7921127;rs145949157;rs189738053	30;22;1	0.014177;0.002796;0.000200
cg02442222	0.159208	0.000380022	0.00667102	18	21808816	OSBPL1A;OSBPL1A;OSBPL1A	5'UTR;Body;Body				chr18:21808285-21808890		NA	NA	rs577238503;rs115547328;rs143569124	0;36;49	0.000399;0.001198;0.001597
cg09722789	0.103567	0.000380169	0.00667102	22	47085209	CERK	Body	S_Shelf				chr22:47084892-47085240	NA	NA	rs135669;rs180735390	45;1	0.188498;0.000200
cg14333654	0.156393	0.00038018	0.00667102	7	37296778	ELMO1;ELMO1;ELMO1	Body;Body;Body						NA	NA	rs574006117;rs542197561	16;49	0.000599;0.000200
cg17140421	0.145777	0.000380625	0.00667102	11	83432524	DLG2;DLG2;DLG2;DLG2;DLG2	Body;Body;Body;Body;Body				chr11:83432400-83432610		NA	NA	rs556064970;rs574247802;rs80089188;rs115090403;rs532897729	22;20;19;2;1	0.000200;0.000399;0.007388;0.010383;0.000200
cg25794707	0.109392	0.000380801	0.00667102	4	166130554	KLHL2;KLHL2;KLHL2	TSS1500;TSS1500;Body	S_Shore			chr4:166129845-166130615		NA	NA	rs529166244;rs550475584;rs569017412;rs140283593;rs551848252	49;42;40;30;22	0.000200;0.000399;0.000399;0.000200;0.000200
cg01602666	0.203337	0.000381101	0.00667102	12	83176430	TMTC2	Body						NA	TRUE	rs536190118;rs557109388	0;51	0.000200;0.000200
cg23324181	-0.0802898	0.000381112	0.00667102	3	58613488	FAM107A	TSS200				chr3:58613265-58613570		NA	NA
cg16768966	0.0789512	0.000381137	0.00667102	17	9940227	GAS7;GAS7	Body;TSS200				chr17:9939840-9940355		NA	TRUE	rs370607262;rs76615683	1;25	0.001198;0.032149
cg16574631	0.200762	0.000381139	0.00667102	9	108014177	SLC44A1;SLC44A1	Body;Body					chr9:108014138-108014316	6	NA	rs73508602;rs182747574	29;23	0.000399;0.000399
cg11959896	0.110528	0.000381331	0.00667102	4	649276	PDE6B;PDE6B;PDE6B	Body;Body;Body	N_Shore	4:648901-649408	Unclassified_Cell_type_specific	chr4:648985-649395		NA	NA	rs553748304;rs191390417;rs545451862	33;27;1	0.000200;0.002396;0.000200
cg17659710	0.0441431	0.00038153	0.00667102	1	90372443	LRRC8D;LRRC8D	5'UTR;5'UTR		1:90372376-90372477	Unclassified_Cell_type_specific	chr1:90372220-90372710		NA	NA	rs562388097;rs149094606	36;2	0.008586;0.003994
cg17822735	0.177386	0.000381747	0.00667102	1	45057828	RNF220	Body				chr1:45057745-45058110		NA	NA	rs150493578	39	0.000599
cg19759804	0.112352	0.000381951	0.00667102	1	25889155	LDLRAP1	Body		1:25889032-25889219	Promoter_Associated_Cell_type_specific	chr1:25888745-25889315		NA	TRUE	rs71638390	6	0.5
cg19235198	-0.0391725	0.000382056	0.00667102	8	101348488	RNF19A	TSS200				chr8:101348385-101348875		NA	NA	rs189253427	51	0.000399
cg18997837	0.110204	0.000382173	0.00667102	1	171882657	DNM3;DNM3;DNM3	Body;Body;Body				chr1:171882420-171882835		NA	NA	rs188942176;rs572134330	21;38	0.000200;0.000200
cg04009363	-0.10315	0.000382728	0.00667102	2	73271884	SFXN5	Body				chr2:73271685-73271995		NA	NA	rs562799452;rs6732369	13;12	0.000200;0.424121
cg17703438	0.105424	0.000382748	0.00667102	7	22186517	RAPGEF5;RAPGEF5	ExonBnd;Body					chr7:22186372-22187048	NA	NA	rs534214126	1	0.000998
cg09897881	-0.019761	0.000382805	0.00667102	15	86195808	AKAP13;AKAP13;AKAP13	Body;Body;Body				chr15:86195800-86196010		NA	NA	rs553551555	35	0.0002
cg15241530	-0.167454	0.000382847	0.00667102	5	88120739	MEF2C;MEF2C;MEF2C;MEF2C;MEF2C;MEF2C;MEF2C	TSS1500;TSS1500;TSS1500;5'UTR;5'UTR;5'UTR;5'UTR					chr5:88120324-88121907	6	NA
cg17240539	-0.0453641	0.000383121	0.00667102	21	47402615	COL6A1	Body	N_Shore	21:47400997-47402618	Unclassified_Cell_type_specific	chr21:47401540-47403575		NA	NA	rs143502850;rs137964147	5;37	0.000200;0.000200
cg19852058	0.147057	0.000383291	0.00667102	3	105293613	ALCAM	3'UTR						NA	TRUE
cg09523859	0.169669	0.00038353	0.00667102	7	32115013	PDE1C	Body						NA	NA	rs535869461;rs74888492;rs715454	16;21;29	0.000200;0.500000;0.360623
cg17484673	-0.0509097	0.000384105	0.00667102	2	73181546	SFXN5	Body		2:73180793-73181574	Unclassified_Cell_type_specific	chr2:73181140-73181795		NA	NA	rs548190611;rs551452617	1;39	0.001398;0.001198
cg20731384	-0.074167	0.000384555	0.00667102	10	134993392	KNDC1	Body	S_Shore				chr10:134992623-134997859	NA	TRUE	rs553104345	28	0.0002
cg05339633	0.204048	0.000384785	0.00667102	3	183542176	MAP6D1	Body	N_Shore				chr3:183541585-183545160	NA	TRUE
cg07477562	0.130386	0.00038492	0.00667102	7	75292459	HIP1;HIP1	Body;Body		7:75292425-75292532	Unclassified_Cell_type_specific	chr7:75292160-75292590		NA	NA	rs532769256	4	0.0002
cg05153345	0.171844	0.000385336	0.00667102	14	21270575	RNASE1;RNASE1;RNASE1;RNASE1	5'UTR;TSS200;5'UTR;5'UTR						NA	TRUE
cg15716687	0.101329	0.000385437	0.00667102	20	11897564	BTBD3;BTBD3;BTBD3;BTBD3;BTBD3;BTBD3	TSS1500;TSS1500;TSS1500;5'UTR;Body;5'UTR						NA	NA	rs188973158;rs556773624	0;46	0.002796;0.000200
cg16142112	0.202513	0.000385632	0.00667102	7	37290519	ELMO1;ELMO1;ELMO1	Body;Body;Body				chr7:37290320-37290650		NA	NA	rs559589733	14	0.0002
cg13295778	-0.0893364	0.000385698	0.00667102	10	11140327	CELF2;CELF2;CELF2-AS2	Body;Body;Body						6	NA	rs116976438	15	0.016973
cg25531488	0.0935731	0.000385776	0.00667102	3	133465869	TF	Body	S_Shore			chr3:133465725-133466255		NA	NA
cg15672530	0.142192	0.000385903	0.00667102	2	192967040	TMEFF2;TMEFF2	Body;Body						NA	NA	rs189611869;rs562775797	28;1	0.001797;0.000200
cg23816737	0.126817	0.000385959	0.00667102	6	158734420	TULP4;TULP4;TULP4;TULP4	1stExon;5'UTR;5'UTR;1stExon					chr6:158733766-158734576	NA	TRUE	rs150644523;rs530280234	28;2	0.000799;0.000200
cg01776592	0.0349172	0.000386042	0.00667102	10	135033590	KNDC1	Body	Island			chr10:135033125-135033655		NA	TRUE	rs202218112	33	0.0002
cg16214693	0.0538617	0.000387065	0.00667102	10	126278299	LHPP;LHPP	Body;Body	Island			chr10:126277780-126279010		NA	TRUE	rs149088516;rs558564771	49;2	0.000998;0.001398
cg18475523	0.207774	0.00038713	0.00667102	7	29321520	CHN2;CHN2;CHN2;CHN2;CHN2	Body;5'UTR;Body;Body;Body				chr7:29321445-29321895		NA	NA	rs139290661;rs112147114;rs150016561;rs188009144;rs575389284	48;38;30;7;1	0.000399;0.009185;0.000200;0.000200;0.000399
cg18642234	-0.0469541	0.000387519	0.00667102	3	49394622	GPX1;GPX1;GPX1	3'UTR;3'UTR;1stExon	N_Shore			chr3:49394585-49394835		NA	TRUE	rs140725168;rs529928312	36;4	0.002396;0.000998
cg20898283	-0.105507	0.000387559	0.00667102	14	75920198	JDP2;JDP2;JDP2;JDP2	Body;Body;Body;Body				chr14:75919365-75920355		NA	TRUE	rs56894087	23	0.002995
cg03458012	0.056344	0.000387757	0.00667102	8	25266283	DOCK5	Body						NA	TRUE	rs559038276;rs371540284	36;1	0.000399;0.000200
cg25946304	0.0581399	0.000387811	0.00667102	19	10627841	S1PR5;S1PR5	5'UTR;5'UTR	N_Shore	19:10627581-10627962	Unclassified_Cell_type_specific	chr19:10627485-10629455		NA	TRUE	rs568492356;rs145444146;rs533001237;rs12975591	51;39;37;29	0.000200;0.002796;0.000998;0.246805
cg07181030	0.138784	0.000387984	0.00667102	2	153342752	FMNL2	Body				chr2:153342600-153342935		NA	NA	rs79030217	11	0.010783
cg16600694	0.0754928	0.000388462	0.00667102	6	161678989	AGPAT4	5'UTR				chr6:161678840-161679090		NA	NA
cg01954585	0.10297	0.000388494	0.00667102	15	86270435	AKAP13;AKAP13;AKAP13	Body;Body;Body				chr15:86270400-86270635		NA	TRUE	rs555579033	17	0.0002
cg09259351	0.189025	0.000388549	0.00667102	1	77974872	AK5;AK5	Body;Body						3	NA
cg10952297	0.170458	0.000388601	0.00667102	2	158175831	ERMN;ERMN	3'UTR;3'UTR						NA	TRUE	rs573840978;rs544522186;rs116526444	1;18;43	0.000200;0.000200;0.005192
cg23913240	0.0855684	0.000388726	0.00667102	6	128561239	PTPRK;PTPRK;PTPRK;PTPRK;PTPRK;PTPRK	Body;Body;Body;Body;Body;Body				chr6:128561160-128561350		NA	NA
cg18008976	0.139021	0.000389092	0.00667102	1	205483195	CDK18;CDK18;CDK18	5'UTR;5'UTR;5'UTR				chr1:205482885-205483490		NA	NA	rs529052564;rs541999784;rs562173957	0;7;8	0.000200;0.000200;0.000599
cg19793839	0.115747	0.000389208	0.00667102	20	35110294	DLGAP4;DLGAP4;DLGAP4	Body;5'UTR;Body				chr20:35109825-35110410		NA	NA	rs566346995;rs183124250	23;2	0.000200;0.000200
cg15837563	0.163894	0.000389233	0.00667102	6	3324401	SLC22A23;SLC22A23;SLC22A23;SLC22A23;SLC22A23	Body;Body;Body;Body;Body					chr6:3324227-3325221	6	NA	rs185868235	1	0.0002
cg12497224	-0.0810163	0.000389258	0.00667102	10	49731965	ARHGAP22	Body	Island			chr10:49731325-49732595		NA	TRUE
cg03560685	0.16321	0.000389287	0.00667102	18	74729551	MBP;MBP;MBP;MBP;MBP;MBP	TSS1500;TSS1500;Body;Body;TSS1500;TSS1500					chr18:74727059-74730165	NA	TRUE	rs181359227	43	0.001398
cg18257193	0.076823	0.000389875	0.00667102	12	106699438	TCP11L2;TCP11L2	5'UTR;5'UTR	S_Shelf			chr12:106699200-106699570		NA	NA	rs537747187;rs117337635;rs574081746;rs533905232	0;19;35;38	0.000200;0.007987;0.000200;0.000200
cg09261501	0.0319251	0.000389917	0.00667102	11	118507300	PHLDB1;PHLDB1;PHLDB1	Body;Body;Body	S_Shore				chr11:118506361-118507317	NA	NA	rs34965103	18	0.328474
cg19236431	0.111776	0.00038995	0.00667102	6	158447877	SYNJ2	Body		6:158447128-158448536	Promoter_Associated		chr6:158446865-158448307	6	TRUE	rs142729628;rs191679242	1;45	0.000998;0.000200
cg05048475	0.108128	0.000390079	0.00667102	1	109926115	SORT1	Body				chr1:109926040-109926310		NA	TRUE	rs538135018	49	0.000399
cg02795305	0.145223	0.000390717	0.00667102	2	102481591	MAP4K4;MAP4K4;MAP4K4;MAP4K4;MAP4K4	Body;Body;Body;Body;Body						NA	NA	rs373776165;rs555707461	42;3	0.000399;0.000200
cg15659052	0.1249	0.000391303	0.00667102	7	37438819	ELMO1	5'UTR						NA	TRUE	rs149832657;rs73118718;rs181881697;rs577966745;rs6462762;rs187393529	1;20;21;23;26;36	0.002396;0.000799;0.000200;0.000200;0.142772;0.000998
cg02775275	0.0648497	0.000391453	0.00667102	10	88085065	GRID1	Body				chr10:88084985-88085255		NA	NA	rs148748939;rs142306485	47;2	0.000998;0.002596
cg25379954	0.165722	0.00039158	0.00667102	1	214170241	PROX1	Body				chr1:214170060-214170375		NA	TRUE	rs147839309	8	0.00022
cg12966202	0.211201	0.000391691	0.00667102	8	25174219	DOCK5	Body				chr8:25174045-25174255		NA	NA
cg17013888	0.185012	0.000391845	0.00667102	2	153194513	FMNL2	Body	S_Shore					NA	TRUE	rs566921329;rs536287741	19;1	0.000200;0.000200
cg23331411	0.0889186	0.000392212	0.00667102	2	7154759	RNF144A	Body		2:7154485-7154872	Unclassified_Cell_type_specific	chr2:7154320-7154790		NA	NA	rs546078809	51	0.0002
cg26017988	-0.0288117	0.000392398	0.00667102	12	99231280	ANKS1B;ANKS1B;ANKS1B	Body;Body;Body		12:99231197-99231409	Unclassified_Cell_type_specific	chr12:99231160-99231470		NA	TRUE	rs569114417;rs75942608	44;1	0.000200;0.013978
cg00269140	0.204518	0.000392616	0.00667102	7	86389542	GRM3	5'UTR						NA	TRUE
cg14553338	0.18979	0.000392649	0.00667102	2	66689807	MEIS1	Body				chr2:66689660-66689830		NA	TRUE	rs557006932	35	0.0002
cg06263351	0.197478	0.000393142	0.00667102	5	148424205	SH3TC2;SH3TC2	ExonBnd;Body				chr5:148424100-148424310		NA	NA	rs201937366;rs113680222	1;50	0.000399;0.500000
cg17588371	-0.183858	0.000393156	0.00667102	5	92922799	NR2F1;MIR548AO	Body;TSS200	N_Shore			chr5:92922440-92922950		NA	NA	rs560221215	51	0.0002
cg23687322	0.180252	0.000393158	0.00667102	7	29523056	CHN2;CHN2;CHN2;CHN2;CHN2;CHN2;CHN2;CHN2;CHN2;CHN2;CHN2;CHN2;CHN2;CHN2;CHN2;CHN2	TSS1500;Body;Body;Body;Body;Body;Body;Body;Body;Body;Body;Body;Body;Body;Body;Body				chr7:29522880-29523175		NA	NA	rs181906721;rs1468784	31;9	0.000399;0.090056
cg17065725	0.15569	0.000393171	0.00667102	4	48637066	FRYL	5'UTR					chr4:48636802-48637175	NA	NA	rs187684804;rs532986539;rs551394027	0;1;32	0.000799;0.000200;0.000399
cg09131387	0.128504	0.000393296	0.00667102	8	119290760	SAMD12;SAMD12	Body;Body				chr8:119290620-119291055		NA	NA	rs530986276;rs74517209;rs571093679	0;1;36	0.000200;0.000399;0.000200
cg12605080	-0.043396	0.00039331	0.00667102	3	37966887	CTDSPL;CTDSPL	Body;Body				chr3:37966665-37967130		NA	TRUE	rs115812778	25	0.001997
cg26207492	0.147386	0.000393392	0.00667102	9	108092907	SLC44A1;SLC44A1	Body;Body					chr9:108092409-108092933	6	NA	rs111556254;rs562250139;rs185559031	40;11;1	0.000799;0.000799;0.002196
cg07109838	-0.0322027	0.000393501	0.00667102	4	139106603	SLC7A11	Body					chr4:139106474-139106821	NA	NA	rs550951837	26	0.0002
cg07361586	-0.108286	0.00039376	0.00667102	1	114202330	MAGI3;MAGI3	Body;Body						4	NA	rs191681087	40	0.0002
cg05598246	0.209125	0.000393793	0.00667102	6	29624414	MOG;MOG;MOG;MOG;MOG;MOG;MOG;MOG;MOG;MOG;MOG	TSS1500;TSS1500;TSS1500;TSS1500;TSS1500;TSS1500;TSS1500;TSS1500;TSS1500;TSS1500;TSS1500					chr6:29624007-29624602	NA	TRUE	rs182679238;rs187058457	40;1	0.000200;0.000399
cg23628681	0.0960439	0.000394199	0.00667102	2	236426863	AGAP1;AGAP1;AGAP1	Body;Body;Body				chr2:236426665-236427290		NA	NA	rs539743493;rs550492909	1;47	0.000599;0.000399
cg25841625	0.203682	0.000394652	0.00667102	4	77119588	SCARB2	Body		4:77119561-77119924	Unclassified	chr4:77119085-77120315		NA	TRUE	rs149969547	36	0.001997
cg02811054	0.0259246	0.000394738	0.00667102	14	95698298	CLMN	Body					chr14:95697951-95698702	NA	NA	rs570839053;rs374251202;rs192744919	50;26;8	0.002796;0.000599;0.000998
cg12490395	-0.161286	0.000394777	0.00667102	12	16760894	LMO3;LMO3;LMO3;LMO3;LMO3;LMO3;LMO3;LMO3;LMO3;LMO3	1stExon;1stExon;Body;Body;Body;5'UTR;5'UTR;TSS1500;TSS1500;TSS1500						NA	NA	rs187324145	6	0.000399
cg08195176	0.0561689	0.000394851	0.00667102	11	116781303	SIK3	Body				chr11:116781140-116781435		NA	TRUE	rs561177952;rs542138309;rs562064527;rs192812560;rs544209681	21;17;8;2;1	0.001997;0.000399;0.000200;0.000200;0.000399
cg09182460	-0.0968855	0.000394864	0.00667102	13	98873829	FARP1;FARP1;FARP1	Body;Body;Body						3	NA	rs566906962;rs7993271;rs142069263	17;11;2	0.000799;0.178315;0.000399
cg24833225	0.202887	0.000394911	0.00667102	2	158181100	ERMN;ERMN;ERMN;ERMN;ERMN	Body;Body;Body;Body;Body				chr2:158180860-158181150		NA	NA	rs569478078;rs149904681;rs144949267	10;2;1	0.000200;0.001597;0.000399
cg25188975	0.106426	0.000395195	0.00667102	12	99227115	ANKS1B;ANKS1B;ANKS1B	Body;Body;Body						NA	TRUE
cg25880623	0.105205	0.000395356	0.00667102	9	129160663	MVB12B	Body		9:129160494-129161660	Unclassified	chr9:129160465-129160695		NA	NA	rs567904068	44	0.0002
cg27047459	0.0679092	0.000395391	0.00667102	10	134595671	INPP5A	3'UTR	Island	10:134595568-134595756	Unclassified_Cell_type_specific		chr10:134594671-134596158	NA	TRUE	rs567864754;rs527490444	0;50	0.000200;0.000399
cg07321497	0.206273	0.000395471	0.00667102	15	42697148	CAPN3;CAPN3;CAPN3;CAPN3;CAPN3;CAPN3;CAPN3;CAPN3	1stExon;1stExon;5'UTR;5'UTR;Body;Body;Body;Body				chr15:42696780-42697295		NA	NA	rs189935283;rs28364501	20;15	0.000599;0.010783
cg24280945	-0.121717	0.000395642	0.00667102	8	19461068	CSGALNACT1;CSGALNACT1;CSGALNACT1	TSS1500;Body;5'UTR	S_Shore			chr8:19460605-19461110		NA	TRUE	rs141774898;rs182935742;rs150580986;rs140312545	40;30;10;2	0.001597;0.000200;0.001398;0.002596
cg12120430	-0.109704	0.000395817	0.00667102	3	187935971	LPP;LPP	5'UTR;5'UTR				chr3:187935640-187936075		NA	TRUE	rs569459565;rs191636139;rs114338848;rs571564134	44;20;18;17	0.000399;0.000200;0.000399;0.000200
cg01950511	-0.0201046	0.000396283	0.00667102	2	239289051	TRAF3IP1;TRAF3IP1	Body;Body				chr2:239288765-239289215		NA	TRUE	rs144143431	37	0.000399
cg05868491	0.0447756	0.000396487	0.00667102	2	153339703	FMNL2	Body						NA	TRUE
cg18196900	0.164831	0.000396582	0.00667102	3	183540694	MAP6D1	Body	N_Shore			chr3:183540525-183540775		NA	TRUE	rs564715849;rs149263041;rs191767666;rs1124077	37;45;48;49	0.000200;0.000599;0.000399;0.000200
cg17331742	0.104398	0.000396705	0.00667102	17	58824592	BCAS3;BCAS3	Body;Body						NA	TRUE	rs200529901;rs200134733;rs34431714	0;8;25	0.000200;0.002196;0.009185
cg23090824	-0.204175	0.000397228	0.00667102	6	136173085	PDE7B;PDE7B	1stExon;5'UTR		6:136172909-136173383	Unclassified_Cell_type_specific	chr6:136173005-136173395		NA	TRUE	rs199914481	1	0.0015
cg02570929	-0.0459748	0.000397552	0.00667102	2	7065191	RNF144A	5'UTR		2:7065161-7065546	Unclassified_Cell_type_specific	chr2:7065065-7065475		NA	NA	rs181055814;rs556675632	0;23	0.000599;0.000200
cg06692536	0.153589	0.000397704	0.00667102	20	52580545	BCAS1	Body					chr20:52580362-52580918	NA	NA	rs573721095;rs431061;rs553153707;rs6097696	1;4;5;22	0.000399;0.284345;0.000399;0.069888
cg16867086	-0.149866	0.000398087	0.00667102	13	98826197	FARP1;FARP1	5'UTR;5'UTR	N_Shelf			chr13:98825645-98826375		NA	TRUE	rs560233034	21	0.0002
cg09144083	0.206047	0.000399536	0.00667102	4	185734732	ACSL1;ACSL1;ACSL1	TSS1500;5'UTR;5'UTR				chr4:185734460-185735015		NA	NA	rs181081264;rs73014111	0;1	0.000998;0.017173
cg07713493	0.150804	0.000399561	0.00667102	1	205473393	CDK18;CDK18;CDK18	TSS1500;TSS1500;TSS1500	N_Shore	1:205473227-205474800	Unclassified_Cell_type_specific	chr1:205473365-205474155		NA	TRUE	rs557167118	4	0.000599
cg15352683	0.154179	0.000399577	0.00667102	18	74691367	MBP;MBP;MBP;MBP;MBP	3'UTR;3'UTR;3'UTR;3'UTR;3'UTR	Island			chr18:74691165-74691755		NA	TRUE	rs370441176	18	0.000599
cg02234251	0.187503	0.000399896	0.00667102	4	115522728	UGT8	5'UTR	S_Shore				chr4:115521946-115523367	NA	NA	rs192218847;rs571005592	22;21	0.000200;0.000399
cg23959530	0.186945	0.000400154	0.00667102	3	58337602	PXK;PXK;PXK;PXK;PXK;PXK;PXK	5'UTR;5'UTR;Body;Body;Body;Body;Body				chr3:58337600-58338015		NA	NA
cg00117224	0.0310763	0.000400381	0.00667102	14	68051370	PLEKHH1	Body					chr14:68050225-68053279	NA	NA
cg18357560	0.0873794	0.000400396	0.00667102	1	65755818	DNAJC6;DNAJC6	5'UTR;Body						6	NA	rs188917079;rs552390706	2;1	0.000200;0.000399
cg15367892	-0.0549235	0.000400943	0.00667102	10	119297716	EMX2OS	Body	S_Shore			chr10:119295705-119298075		NA	TRUE	rs555678364;rs79820781	34;19	0.000399;0.010184
cg23411518	-0.0491453	0.000400961	0.00667102	15	57680479	CGNL1	5'UTR						NA	TRUE	rs182566360;rs542543232;rs555759986;rs575953396;rs139851092	0;5;8;9;14	0.000200;0.000200;0.000200;0.000200;0.101637
cg13113206	-0.0327107	0.000400981	0.00667102	6	144686027	UTRN	Body				chr6:144685880-144686210		NA	NA	rs78704697	21	0.02496
cg09546814	0.159333	0.000401154	0.00667102	6	3358062	SLC22A23;SLC22A23;SLC22A23;SLC22A23;SLC22A23	Body;Body;Body;Body;Body				chr6:3357900-3358235		NA	NA	rs530944234;rs544554149	8;21	0.000599;0.000399
cg06979680	0.166011	0.000401796	0.00667102	10	87676527	GRID1	Body						5	TRUE	rs565348839;rs532580626	8;2	0.000599;0.000399
cg24580732	-0.117562	0.000401822	0.00667102	14	75917515	JDP2;JDP2;JDP2;JDP2	Body;Body;Body;Body				chr14:75917060-75917555		NA	NA	rs533064560;rs183267940;rs369238190;rs562303629	32;28;6;1	0.002396;0.000200;0.000399;0.000599
cg22218015	0.187142	0.000402169	0.00667102	4	145628341	HHIP	Body						6	NA	rs147110671;rs141216253	0;1	0.000200;0.000200
cg12391352	-0.0781519	0.000402264	0.00667102	12	99139768	ANKS1B;ANKS1B;ANKS1B	Body;Body;Body	Island	12:99139311-99139893	Unclassified_Cell_type_specific	chr12:99139220-99139975		NA	TRUE	rs549715652	27	0.0002
cg23873932	-0.0519383	0.000402658	0.00667102	11	78919724	TENM4	5'UTR				chr11:78919640-78919870		NA	NA	rs142158490;rs577238926	0;7	0.000399;0.000200
cg20882681	0.0981168	0.000403169	0.00667102	2	236495509	AGAP1;AGAP1	Body;Body						NA	TRUE	rs565967039;rs191759072;rs558076729	2;29;49	0.000599;0.000599;0.000200
cg00418163	0.156472	0.000403577	0.00667102	12	83476631	TMTC2	Body						NA	TRUE	rs542212556;rs141782461;rs146044758	0;28;51	0.000399;0.004393;0.000399
cg14906976	-0.124285	0.000404113	0.00667102	21	45177538	PDXK	3'UTR	Island			chr21:45177445-45177810		NA	TRUE	rs550981604;rs190325507;rs80217827;rs548343910	8;9;16;30	0.000200;0.000200;0.036142;0.000399
cg23725583	0.144938	0.000404372	0.00667102	8	120649714	ENPP2;ENPP2;ENPP2	Body;Body;Body						NA	TRUE	rs556921284;rs575263801;rs539468684	0;23;25	0.000200;0.000200;0.000200
cg17469069	0.16822	0.000404611	0.00667102	19	35783076	MAG;MAG;MAG;MAG;MAG;MAG	1stExon;1stExon;1stExon;5'UTR;5'UTR;5'UTR	N_Shelf			chr19:35782985-35783435		NA	NA	rs200473087;rs200983687;rs565714243	14;9;1	0.001997;0.001198;0.000200
cg08450732	0.141286	0.000404723	0.00667102	1	25887596	LDLRAP1	Body					chr1:25886188-25887725	NA	NA	rs142319231;rs74921646;rs145950642;rs369194295	48;35;24;2	0.001597;0.032348;0.000200;0.000599
cg07108913	0.197659	0.000404786	0.00667102	13	78316492	SLAIN1;SLAIN1;SLAIN1;SLAIN1;SLAIN1;SLAIN1	Body;Body;5'UTR;5'UTR;5'UTR;5'UTR						NA	NA	rs564347288;rs148164521	0;27	0.000399;0.000399
cg26401624	0.160932	0.000404962	0.00667102	17	76492564	DNAH17	Body		17:76492018-76493889	Unclassified		chr17:76492507-76492709	NA	TRUE	rs549977840;rs147351948;rs11657288;rs552419495	1;2;12;33	0.000200;0.010583;0.378395;0.000599
cg13770573	0.196195	0.000404996	0.00667102	2	236586376	AGAP1;AGAP1	Body;Body						NA	TRUE	rs150408784;rs186562638;rs532432694;rs552508017	42;40;38;19	0.000200;0.000200;0.000200;0.000200
cg12349571	-0.029635	0.00040545	0.00667102	15	70364359	TLE3;TLE3;TLE3	Body;Body;Body				chr15:70364240-70364615		NA	TRUE	rs377400228	1	0.000399
cg14029169	-0.0482554	0.00040582	0.00667102	20	23619778	CST3	TSS1500	S_Shore			chr20:23619605-23619855		NA	TRUE	rs185480650;rs117106627;rs550136611	0;1;4	0.000599;0.000599;0.002396
cg05035183	-0.135977	0.000405914	0.00667102	6	159187890	EZR;EZR	3'UTR;3'UTR				chr6:159187525-159188775		NA	TRUE	rs79494479;rs5881286;rs540272246;rs560211236;rs532665522;rs41267143	43;14;7;6;4;1	0.007987;0.339257;0.000200;0.000200;0.000200;0.000998
cg20164557	0.15928	0.000406107	0.00667102	4	184916766	STOX2	Body				chr4:184916720-184917055		NA	NA
cg12509665	-0.0540832	0.000406356	0.00667102	22	47082044	CERK	3'UTR	Island				chr22:47081247-47083550	NA	TRUE	rs185065443;rs546470750;rs143945832;rs3747258;rs542406526;rs562173317;rs527366644	43;34;26;23;7;6;2	0.000399;0.000200;0.000399;0.151757;0.000399;0.000200;0.000998
cg23818106	0.101652	0.000406936	0.00667102	17	9939895	GAS7;GAS7;GAS7	1stExon;5'UTR;Body				chr17:9939840-9940355		NA	NA	rs376852768;rs374080562;rs548290908;rs531623714	50;25;22;1	0.003195;0.000200;0.000200;0.000200
cg24098688	0.16294	0.000407018	0.00667102	11	116740414	SIK3;SIK3;SIK3	Body;Body;Body						6	NA	rs149651905;rs113896440	43;48	0.000599;0.000399
cg06730438	-0.131658	0.000407057	0.00667102	15	70355664	TLE3;TLE3;TLE3	Body;Body;Body					chr15:70355580-70357166	6	TRUE	rs575529182	19	0.000399
cg21899124	0.156046	0.000407117	0.00667102	11	116762838	SIK3;SIK3;SIK3	Body;Body;Body						NA	NA	rs555687956;rs569284766	0;13	0.000200;0.000399
cg23874669	0.119219	0.00040724	0.00667102	1	162600874	DDR2;DDR2	TSS1500;TSS1500				chr1:162600780-162601290		NA	NA	rs12126332	40	0.043331
cg11157127	-0.0871227	0.000407818	0.00667102	6	143998869	PHACTR2;PHACTR2;PHACTR2;PHACTR2	TSS1500;Body;Body;TSS1500	N_Shore	6:143998630-143999875	Promoter_Associated		chr6:143998766-144000315	6	TRUE	rs73778656;rs144552214	9;5	0.026358;0.000200
cg08848649	0.105304	0.000407926	0.00667102	10	67994795	CTNNA3;CTNNA3	Body;Body				chr10:67994680-67994935		NA	NA	rs113071201;rs115185375	1;23	0.002196;0.001597
cg12368169	0.130216	0.000408171	0.00667102	2	27073192	DPYSL5	5'UTR	S_Shore			chr2:27072865-27073395		NA	TRUE	rs536694558	15	0.0002
cg14236413	-0.0354269	0.000408248	0.00667102	2	71787501	DYSF;DYSF;DYSF;DYSF;DYSF;DYSF;DYSF;DYSF;DYSF;DYSF;DYSF;DYSF;DYSF;DYSF	Body;Body;Body;Body;Body;Body;Body;Body;Body;Body;Body;Body;Body;Body	Island				chr2:71785243-71789123	NA	TRUE	rs532782059;rs188663416;rs141308434	10;18;47	0.002596;0.004792;0.139177
cg12894814	0.178961	0.000408397	0.00667102	7	22232412	RAPGEF5	Body						NA	TRUE
cg23746811	0.159356	0.000408734	0.00667102	18	74707662	MBP;MBP;MBP;MBP;MBP	Body;Body;Body;Body;Body					chr18:74705566-74708545	NA	NA	rs575018888;rs543717472	5;2	0.000399;0.000200
cg22209302	0.0987184	0.000408765	0.00667102	2	102445628	MAP4K4;MAP4K4;MAP4K4;MAP4K4;MAP4K4	Body;Body;Body;Body;Body				chr2:102445520-102445815		NA	NA	rs547071745;rs6752068	26;22	0.000200;0.013379
cg16145674	-0.0314534	0.000408905	0.00667102	7	55501178	LANCL2	3'UTR		7:55500431-55501250	Unclassified	chr7:55500985-55501235		NA	NA	rs552380508;rs189132038;rs550137304;rs148587240	4;9;12;36	0.001997;0.000399;0.000200;0.000200
cg02118886	0.120583	0.000409432	0.00667102	6	158464852	SYNJ2	Body				chr6:158464805-158465215		NA	TRUE	rs3828710	46	0.000799
cg14535518	0.0848836	0.000409897	0.00667102	19	35782015	MAG;MAG	TSS1500;TSS1500				chr19:35781785-35782090		NA	TRUE	rs547570303	2	0.000799
cg15743724	0.07815	0.000410109	0.00667102	3	139879872	CLSTN2	Body						6	NA	rs184039262;rs1320255	1;34	0.000799;0.500000
cg27033335	0.12644	0.000410761	0.00667102	3	170143641	CLDN11;CLDN11	Body;Body				chr3:170143325-170143910		NA	NA
cg23132669	0.163912	0.000411046	0.00667102	1	205216617	TMCC2;TMCC2;TMCC2	Body;Body;Body				chr1:205216380-205217115		NA	NA	rs748012;rs542648743;rs748011	46;39;2	0.068391;0.000799;0.016973
cg10099854	0.133974	0.000411049	0.00667102	9	96845551	PTPDC1;PTPDC1;PTPDC1;PTPDC1	TSS1500;TSS1500;Body;Body						NA	NA	rs551792490;rs570093751	44;1	0.000200;0.000200
cg20061296	0.203417	0.000411058	0.00667102	16	23075630	USP31	3'UTR						NA	NA	rs565065058;rs141029338	43;2	0.000200;0.000799
cg06007291	-0.145979	0.000411156	0.00667102	11	7534103	PPFIBP2	TSS1500	N_Shore			chr11:7533800-7534375		NA	NA	rs189174552	37	0.000998
cg12340687	0.113368	0.00041125	0.00667102	17	57408255	YPEL2	TSS1500	N_Shore			chr17:57407525-57408310		NA	NA
cg22747843	0.045791	0.000411486	0.00667102	1	109936194	SORT1;SORT1	Body;TSS1500	N_Shelf					6	NA	rs79798414	26	0.003794
cg08404054	0.161684	0.000411539	0.00667102	11	7620568	PPFIBP2;PPFIBP2	Body;Body				chr11:7620500-7620850		NA	NA	rs77155303;rs564892639;rs78871441	1;5;50	0.002596;0.000200;0.001797
cg27181716	0.151114	0.000411613	0.00667102	3	133467304	TF	Body	S_Shore			chr3:133467165-133467515		NA	TRUE	rs146477698;rs41298293;rs538522488;rs144636315	27;33;42;50	0.000200;0.000399;0.000200;0.000200
cg22100937	-0.118578	0.000411861	0.00667102	17	42985464	GFAP	Body	N_Shelf			chr17:42985200-42985495		NA	TRUE
cg02504608	0.153208	0.00041226	0.00667102	11	117166424	BACE1;BACE1;BACE1;BACE1;BACE1;BACE1	TSS200;TSS200;Body;Body;Body;Body				chr11:117165945-117166495		NA	NA	rs370972623;rs543274105;rs66523924	4;11;19	0.000399;0.000799;0.105631
cg05512157	0.112274	0.00041291	0.00667102	12	50901878	DIP2B	Body	S_Shelf	12:50901755-50902065	Unclassified_Cell_type_specific	chr12:50901760-50901990		NA	TRUE	rs533618520;rs550502990	41;2	0.000200;0.000399
cg10144863	0.143472	0.000412942	0.00667102	8	53235234	ST18	5'UTR						NA	TRUE	rs149003087;rs183591616	34;11	0.001597;0.000200
cg21810733	0.121575	0.000413076	0.00667102	3	13520763	HDAC11;HDAC11	TSS1500;TSS1500	N_Shore				chr3:13520714-13522665	6	TRUE	rs147391110	31	0.000998
cg12676686	0.162181	0.00041339	0.00667102	17	59273758	BCAS3;BCAS3	Body;Body				chr17:59273620-59274035		NA	NA
cg11247129	0.187083	0.000413445	0.00667102	6	97457431	KLHL32	Body						NA	TRUE	rs73499051	4	0.125399
cg04585435	0.120712	0.000413617	0.00667102	17	4211943	UBE2G1	Body					chr17:4211750-4212065	NA	TRUE	rs575677585;rs192356539	19;1	0.000200;0.000200
cg18821474	0.176046	0.000414015	0.00667102	4	96154175	UNC5C	Body				chr4:96153820-96154190		NA	NA	rs568610662;rs575215811	34;31	0.000200;0.000200
cg11974897	0.042413	0.000414174	0.00667102	1	36636835	MAP7D1;MAP7D1;MAP7D1	Body;Body;Body					chr1:36636368-36637312	NA	NA	rs2296266;rs112601844	0;19	0.007188;0.011582
cg09095914	0.129911	0.000414306	0.00667102	4	649881	PDE6B;PDE6B;PDE6B	Body;Body;Body	N_Shore			chr4:649425-649930		NA	TRUE
cg23271885	0.170709	0.000414306	0.00667102	6	128690908	PTPRK;PTPRK;PTPRK;PTPRK;PTPRK;PTPRK	Body;Body;Body;Body;Body;Body						5	NA
cg10477637	-0.144099	0.00041442	0.00667102	8	133592566	LRRC6;LRRC6	Body;Body				chr8:133592380-133592610		NA	NA	rs117888399	1	0.001198
cg18439283	0.125041	0.000414439	0.00667102	7	32117745	PDE1C	Body						NA	NA	rs556123746;rs145241073	49;44	0.000799;0.002396
cg24846373	0.164458	0.000414731	0.00667102	1	84461082	TTLL7	5'UTR	N_Shelf					NA	TRUE	rs537829503;rs554282221;rs189748366	21;7;2	0.000399;0.000200;0.000998
cg00869941	-0.143586	0.000414751	0.00667102	3	187929592	LPP;LPP	TSS1500;5'UTR						NA	TRUE	rs531587563;rs188366576	25;22	0.000200;0.001597
cg22154992	0.17267	0.000414785	0.00667102	1	45096700	RNF220	Body	N_Shore					6	TRUE	rs544095680;rs75153153	1;13	0.000399;0.000399
cg03100686	0.148151	0.000414788	0.00667102	10	22992381	PIP4K2A	Body						NA	TRUE
cg15041658	0.0923174	0.000414804	0.00667102	7	24866066	OSBPL3;OSBPL3;OSBPL3;OSBPL3	Body;Body;Body;Body		7:24866060-24866194	Unclassified_Cell_type_specific	chr7:24865840-24866190		NA	TRUE	rs117699394;rs116744386	1;44	0.000998;0.003195
cg22761692	0.202579	0.000415947	0.00667102	9	108016909	SLC44A1;SLC44A1	Body;Body					chr9:108016539-108016966	NA	NA	rs561922919;rs552287668	47;21	0.002396;0.000599
cg16737267	-0.0187656	0.00041625	0.00667102	4	169765205	PALLD;PALLD;PALLD;PALLD	5'UTR;Body;Body;Body						6	TRUE	rs554939916	28	0.0002
cg02828862	0.0662099	0.000416472	0.00667102	9	9943117	PTPRD	5'UTR		9:9942870-9943179	Unclassified_Cell_type_specific		chr9:9942755-9943196	6	NA	rs576120919;rs535602179;rs555520880	44;17;13	0.000200;0.000200;0.000399
cg21464573	0.0735756	0.000416548	0.00667102	19	18719091	CRLF1	TSS1500	S_Shore			chr19:18717785-18719115		NA	NA	rs549827012	16	0.000399
cg08075506	0.152268	0.000416852	0.00667102	5	7882350	MTRR;MTRR	Body;Body						NA	NA	rs569606183;rs574484046;rs187497040	15;26;28	0.001198;0.001198;0.000200
cg05122159	0.144881	0.000417224	0.00667102	7	32026875	PDE1C;PDE1C;PDE1C;PDE1C;PDE1C	Body;Body;Body;Body;Body				chr7:32026500-32027190		NA	NA	rs565899813;rs539238877;rs558673483	6;44;46	0.000200;0.003195;0.000200
cg23548857	0.10923	0.000417329	0.00667102	14	65969945	FUT8;FUT8;FUT8;FUT8;FUT8	5'UTR;5'UTR;5'UTR;Body;Body					chr14:65969285-65970773	6	NA	rs532052706	0	0.000799
cg19456451	0.0869247	0.000417515	0.00667102	5	60699375	ZSWIM6	Body						NA	TRUE
cg25327066	0.109985	0.000418086	0.00667102	1	205492595	CDK18;CDK18;CDK18;CDK18;CDK18;CDK18	Body;Body;Body;ExonBnd;ExonBnd;ExonBnd				chr1:205492405-205492635		NA	NA	rs191558863;rs200845295;rs35134237;rs200813019;rs182526430;rs569695440	0;26;27;35;44;50	0.000200;0.000200;0.004593;0.000200;0.000200;0.000200
cg23105820	0.167763	0.000418243	0.00667102	6	29624956	MOG;MOG;MOG;MOG;MOG;MOG;MOG;MOG;MOG;MOG;MOG;MOG;MOG;MOG;MOG;MOG;MOG;MOG;MOG;MOG;MOG;MOG	1stExon;1stExon;5'UTR;1stExon;1stExon;1stExon;5'UTR;1stExon;5'UTR;5'UTR;5'UTR;1stExon;5'UTR;5'UTR;1stExon;1stExon;1stExon;5'UTR;5'UTR;5'UTR;1stExon;5'UTR				chr6:29624685-29624995		NA	TRUE	rs369069709;rs201927104;rs3130250	22;23;45	0.000200;0.001000;0.073083
cg20759723	-0.0298583	0.000418445	0.00667102	3	149258018	WWTR1;WWTR1;WWTR1	Body;Body;Body				chr3:149257805-149258150		NA	NA	rs114457234	33	0.016174
cg15063381	0.113276	0.000418503	0.00667102	13	99088664	FARP1;FARP1	Body;Body						3	NA	rs529781264;rs147830483	19;2	0.000200;0.005591
cg01991861	0.12517	0.000418696	0.00667102	4	115576003	UGT8;UGT8	Body;Body				chr4:115575840-115576090		NA	TRUE	rs562673719;rs551834731;rs545246401	44;40;26	0.000200;0.000399;0.000399
cg23493867	0.0461431	0.000418944	0.00667102	4	119941819	SYNPO2;SYNPO2;SYNPO2	Body;Body;Body						NA	TRUE	rs542668806;rs75590413	27;7	0.000200;0.000998
cg20305969	-0.129783	0.000419582	0.00667102	11	12432190	PARVA	Body				chr11:12431220-12432315		NA	NA	rs541376467;rs554657375	35;2	0.000200;0.000200
cg05317077	0.176481	0.00041964	0.00667102	3	39542991	MOBP;MOBP;MOBP;MOBP;MOBP;MOBP;MOBP	TSS1500;5'UTR;5'UTR;Body;Body;Body;Body	N_Shore			chr3:39542645-39543115		NA	NA	rs145226673;rs183729793	50;4	0.002196;0.000200
cg10812717	0.175896	0.000420637	0.00667102	2	158183846	ERMN;ERMN	TSS1500;Body		2:158183743-158184846	Unclassified		chr2:158183805-158184693	6	TRUE	rs550230910;rs565539099;rs188514584	13;4;3	0.000200;0.000200;0.000200
cg16973867	-0.107812	0.000420922	0.00667102	2	237017348	AGAP1;AGAP1	Body;Body					chr2:237014553-237018027	NA	NA
cg15414028	0.126462	0.000421069	0.00667102	10	14644188	FAM107B	Body	N_Shore	10:14643993-14644967	Promoter_Associated	chr10:14643945-14644410		NA	TRUE	rs545042107	16	0.0002
cg04350092	-0.0411598	0.000421073	0.00667102	19	11290464	KANK2;KANK2	Body;Body	S_Shore			chr19:11290360-11290615		NA	NA	rs189121095	51	0.000399
cg17758835	0.164468	0.000421075	0.00667102	12	106703673	TCP11L2;TCP11L2	5'UTR;5'UTR				chr12:106703445-106704495		NA	NA
cg08919084	0.0882591	0.000421345	0.00667102	15	92555388	SLCO3A1;SLCO3A1	Body;Body		15:92555104-92555435	Unclassified_Cell_type_specific	chr15:92554860-92555430		NA	NA	rs80200409;rs540711694;rs191708927	46;23;2	0.046526;0.000799;0.000799
cg23855626	0.188842	0.000421372	0.00667102	10	34956390	PARD3;PARD3;PARD3;PARD3;PARD3;PARD3;PARD3;PARD3;PARD3;PARD3;PARD3	Body;Body;Body;Body;Body;Body;Body;Body;Body;Body;Body				chr10:34956200-34956430		NA	NA	rs548990723;rs568923609;rs186127883	0;12;45	0.000399;0.000200;0.000399
cg19692584	0.0367918	0.000421938	0.00667102	10	96161889	TBC1D12	TSS1500	N_Shore	10:96161807-96162247	Unclassified_Cell_type_specific		chr10:96161833-96163964	6	TRUE	rs573909089;rs542839429	18;38	0.000200;0.000200
cg26450604	0.137297	0.000421952	0.00667102	12	48171536	SLC48A1	Body	S_Shelf	12:48171076-48172125	Unclassified_Cell_type_specific	chr12:48171285-48171550		NA	NA	rs114905705;rs553666188;rs116616106	24;7;1	0.014577;0.002396;0.000799
cg16677726	0.153131	0.000422242	0.00667102	2	145205960	ZEB2;ZEB2	Body;Body						6	NA	rs553374703;rs77841175	38;44	0.000200;0.002596
cg10114550	0.127944	0.000422945	0.00667102	20	42193676	SGK2;SGK2;SGK2	TSS1500;TSS200;5'UTR					chr20:42192813-42194265	NA	NA	rs534438275	4	0.0002
cg15069948	0.173642	0.000422995	0.00667102	3	39544697	MOBP;MOBP	Body;Body	S_Shore			chr3:39544205-39544715		NA	TRUE	rs146679315;rs533725764	26;36	0.007388;0.000200
cg03283505	-0.104128	0.000423147	0.00667102	5	155903377	SGCD;SGCD;SGCD	Body;Body;Body						6	NA	rs151083041;rs533985959;rs554129283	1;6;37	0.007588;0.001398;0.000200
cg16324516	0.173445	0.000423425	0.00667102	6	161687426	AGPAT4	5'UTR				chr6:161686985-161687430		NA	NA	rs3798948;rs535578968	4;5	0.078075;0.000200
cg09451775	0.169994	0.000423639	0.00667102	2	170217207	LRP2	Body	N_Shore			chr2:170217065-170217510		NA	NA
cg17380943	0.129422	0.000423957	0.00667102	13	99100506	FARP1	Body		13:99100224-99101973	Unclassified_Cell_type_specific		chr13:99100400-99101829	6	TRUE	rs143527821;rs147158245;rs531432060;rs549979587;rs564920541;rs12261;rs144389557	0;13;23;24;38;41;46	0.000200;0.000220;0.000200;0.000200;0.000200;0.497604;0.000439
cg22661330	0.13345	0.000423993	0.00667102	7	55437678	LANCL2	Body	S_Shelf					5	TRUE	rs558578293;rs141460020	8;32	0.000399;0.002796
cg19945323	0.165196	0.000424015	0.00667102	15	92692522	SLCO3A1;SLCO3A1	Body;Body						6	NA	rs74028833;rs559787811	32;2	0.012580;0.000200
cg23247068	-0.0769496	0.000424023	0.00667102	21	45144343	PDXK	Body						6	TRUE	rs546479646;rs558126528;rs34717115	32;21;1	0.000799;0.000200;0.009585
cg08352439	-0.0837525	0.000424068	0.00667102	7	55637123	VOPP1	Body	N_Shelf	7:55636992-55637174	Unclassified_Cell_type_specific	chr7:55636400-55637270		NA	TRUE	rs148420059;rs373269828;rs142554532;rs80246326	0;40;44;45	0.000799;0.000399;0.008786;0.005192
cg16201078	0.205258	0.000424403	0.00667102	14	78021544	SPTLC2	Body					chr14:78020287-78021622	NA	NA	rs117989420;rs563195348;rs370849508;rs554625950	1;6;34;35	0.007588;0.000399;0.004193;0.000799
cg11827910	-0.18823	0.000424486	0.00667102	11	31825756	PAX6;PAX6;PAX6	Body;Body;Body	Island	11:31825603-31825966	Unclassified_Cell_type_specific	chr11:31823805-31827015		NA	TRUE	rs554227569;rs554977611	49;6	0.001797;0.000399
cg02523464	0.173543	0.000424965	0.00667102	17	66904620	ABCA8;ABCA8;ABCA8	Body;Body;Body				chr17:66904265-66904630		NA	NA	rs184249703;rs546677295;rs73998574	0;5;19	0.000200;0.000200;0.018970
cg26685761	0.130973	0.000425188	0.00667102	14	78074371	SPTLC2	Body				chr14:78074125-78074615		NA	NA	rs533368662;rs112770886	1;43	0.000200;0.500000
cg01695937	0.0754707	0.000425249	0.00667102	14	66080428	FUT8;FUT8;FUT8;FUT8;FUT8	5'UTR;Body;Body;Body;Body						NA	NA
cg01489260	0.161873	0.000425549	0.00667102	9	129090337	MVB12B;MVB12B	Body;Body	S_Shore			chr9:129088800-129090655		NA	NA
cg21638996	0.0890992	0.000425738	0.00667102	14	53076352	GPR137C	Body					chr14:53076232-53076516	6	NA	rs184262040;rs182513359	48;1	0.000200;0.000599
cg26925644	0.147896	0.000426188	0.00667102	11	118476517	PHLDB1	TSS1500	N_Shore			chr11:118476220-118476615		NA	TRUE
cg25881459	0.18183	0.000426858	0.00667102	17	29649427	EVI2A;EVI2A;NF1;NF1	TSS1500;TSS1500;Body;Body						NA	NA	rs187611767;rs192573937;rs576202452	33;40;46	0.000998;0.000200;0.000200
cg11836444	0.121881	0.000427036	0.00667102	4	166131163	KLHL2;KLHL2;KLHL2	TSS200;TSS200;Body	S_Shore					NA	TRUE	rs146651821	0	0.004593
cg07673285	-0.0275088	0.000427041	0.00667102	10	95985675	PLCE1;PLCE1;PLCE1	Body;Body;Body				chr10:95985420-95985775		NA	NA	rs544657943;rs564585656;rs527572055	47;46;1	0.000200;0.000200;0.000200
cg00308503	0.051578	0.000428125	0.00667102	5	160171384	ATP10B	5'UTR				chr5:160171285-160171490		NA	TRUE	rs565929485;rs553276637;rs147544135;rs539283631;rs558892903	0;1;14;31;50	0.000200;0.000200;0.001797;0.000200;0.000200
cg07866798	0.15897	0.000428273	0.00667102	13	101288489	TMTC4;TMTC4;TMTC4	Body;Body;Body						NA	NA	rs199749872	42	0.011981
cg20123637	0.179687	0.000428754	0.00667102	3	133467435	TF	Body	S_Shelf			chr3:133467165-133467515		NA	TRUE	rs574828944;rs544064945;rs142819812	50;30;10	0.000200;0.000200;0.001398
cg03686788	0.0439684	0.000428758	0.00667102	4	168117471	SPOCK3;SPOCK3;SPOCK3;SPOCK3;SPOCK3;SPOCK3;SPOCK3;SPOCK3;SPOCK3	5'UTR;5'UTR;5'UTR;Body;Body;Body;Body;Body;Body						6	NA	rs571043118	1	0.0002
cg18061579	0.186918	0.000428832	0.00667102	8	53321682	ST18	5'UTR				chr8:53321345-53321895		NA	TRUE	rs111439107	0	0.5
cg03047383	0.20802	0.000429011	0.00667102	15	84159335	SH3GL3;SH3GL3;SH3GL3;SH3GL3	5'UTR;5'UTR;Body;Body						NA	NA	rs569776137;rs369454370;rs558630422	37;18;12	0.000200;0.000200;0.000200
cg20648272	-0.049612	0.000429352	0.00667102	20	35068341	DLGAP4	Body	S_Shelf	20:35067398-35068913	Unclassified	chr20:35067705-35068395		NA	TRUE	rs550445033;rs568822083;rs532819572	0;4;12	0.000200;0.000200;0.000200
cg01743873	-0.0747696	0.000429443	0.00667102	11	833708	CD151;CD151;CD151;CD151	5'UTR;5'UTR;5'UTR;5'UTR	S_Shore			chr11:833085-833835		NA	NA	rs7947543	20	0.172025
cg24236953	-0.0652819	0.0004299	0.00667102	10	123316354	FGFR2;FGFR2;FGFR2;FGFR2;FGFR2;FGFR2;FGFR2;FGFR2;FGFR2;FGFR2;FGFR2	Body;Body;Body;Body;Body;Body;Body;Body;Body;Body;Body				chr10:123316305-123316730		NA	NA	rs567922471	2	0.0002
cg22927302	0.152736	0.000429951	0.00667102	3	50304463	SEMA3B;SEMA3B	TSS1500;TSS1500					chr3:50301639-50309456	6	TRUE	rs587731953;rs587627446;rs114816066	50;48;2	0.000399;0.000200;0.007987
cg14793427	0.0864958	0.000430043	0.00667102	3	122419908	PARP14	Body						6	NA	rs538044529;rs541373561	1;39	0.002396;0.000200
cg18912739	0.165011	0.000430083	0.00667102	7	92277128	CDK6;CDK6	Body;Body						6	NA	rs73710423;rs185884552;rs546210892	5;22;44	0.009385;0.000200;0.000200
cg19154027	-0.064034	0.000430195	0.00667102	11	101983027	YAP1;YAP1	Body;Body	S_Shore	11:101982645-101983067	Unclassified_Cell_type_specific	chr11:101982460-101983055		NA	TRUE	rs183285115;rs539959884;rs187460778;rs573935726	1;6;36;43	0.000200;0.000200;0.000599;0.000200
cg16267236	0.154925	0.000430215	0.00667102	3	133464463	TF	TSS1500	N_Shore			chr3:133464365-133464635		NA	TRUE	rs572763629;rs8177184	0;33	0.000200;0.192692
cg18235991	0.160535	0.000430349	0.00667102	4	185727389	ACSL1;ACSL1;ACSL1;ACSL1;ACSL1	TSS1500;5'UTR;5'UTR;5'UTR;5'UTR	S_Shelf			chr4:185727325-185727790		NA	NA	rs182910174;rs578052191;rs543907078	0;4;22	0.000399;0.000200;0.000200
cg25838487	0.15639	0.000430429	0.00667102	10	14578793	FAM107B;FAM107B;FAM107B;FAM107B;FAM107B;FAM107B;FAM107B;FAM107B;FAM107B;FAM107B	5'UTR;5'UTR;5'UTR;5'UTR;5'UTR;5'UTR;5'UTR;5'UTR;Body;5'UTR		10:14578602-14579351	Unclassified	chr10:14578640-14578910		NA	NA	rs11259165;rs543916442	11;47	0.106430;0.000399
cg14914220	0.0256283	0.000430762	0.00667102	19	30897573	ZNF536	5'UTR				chr19:30897480-30897715		NA	TRUE	rs551427470	17	0.0002
cg20522104	0.151122	0.000430778	0.00667102	11	83251615	DLG2;DLG2;DLG2;DLG2	Body;Body;Body;Body						NA	TRUE	rs143514960;rs551626753;rs566697090;rs533942920	1;14;37;41	0.001597;0.000200;0.000200;0.000200
cg17718703	0.123491	0.000431004	0.00667102	1	90313059	LRRC8D;LRRC8D	5'UTR;5'UTR	S_Shelf			chr1:90312860-90313090		NA	TRUE	rs151089023;rs141058707;rs112303275	45;20;16	0.006190;0.006190;0.030351
cg00524271	0.127604	0.000431188	0.00667102	2	198668185	PLCL1	TSS1500	N_Shore				chr2:198667629-198668191	6	TRUE	rs540554219;rs575384535;rs368076035	42;42;14	0.001198;0.001198;0.000599
cg14985664	0.145753	0.00043121	0.00667102	1	45081635	RNF220	Body	N_Shore			chr1:45081425-45081875		NA	NA
cg02757236	0.182251	0.00043127	0.00667102	2	158182140	ERMN;ERMN	1stExon;Body						NA	TRUE	rs201076820	1	0.000399
cg18412059	0.180878	0.000431501	0.00667102	16	18996128	TMC7;TMC7;TMC7	Body;Body;5'UTR	S_Shore			chr16:18995425-18996150		NA	NA	rs534459685	17	0.0002
cg03787092	-0.143395	0.000431635	0.00667102	2	205558073	PARD3B;PARD3B;PARD3B;PARD3B	Body;Body;Body;Body						6	NA
cg04135896	-0.079134	0.000431779	0.00667102	11	79117730	TENM4	5'UTR				chr11:79117485-79117735		NA	NA	rs561857693;rs79107488;rs540670147	1;17;21	0.000998;0.011582;0.000200
cg02192749	0.125723	0.00043196	0.00667102	1	109937156	SORT1;SORT1	Body;TSS1500	N_Shelf					NA	NA	rs113821254;rs183887600;rs577189969	39;21;16	0.005192;0.000399;0.000200
cg13114088	0.202113	0.000432015	0.00667102	2	158182996	ERMN;ERMN	TSS1500;Body						NA	TRUE	rs140447192;rs368385294	3;2	0.000799;0.000200
cg17673914	0.194916	0.000432572	0.00667102	9	79333109	PRUNE2;PRUNE2;PRUNE2;PRUNE2	Body;Body;Body;Body						6	NA	rs112279488	1	0.0002
cg08490759	0.0536278	0.000432687	0.00667102	6	158472180	SYNJ2;SYNJ2	Body;Body				chr6:158471925-158472355		NA	NA	rs187278557;rs143113015;rs148330949	3;13;25	0.000998;0.008187;0.001597
cg02189883	0.0342999	0.000432717	0.00667102	8	141790392	PTK2;PTK2;PTK2	Body;Body;Body				chr8:141790160-141790475		NA	NA	rs146827203	42	0.0002
cg23270022	0.167609	0.000433011	0.00667102	1	205205967	TMCC2;TMCC2	Body;5'UTR						NA	NA
cg02691934	0.10445	0.00043318	0.00667102	10	128209602	C10orf90	Body					chr10:128209010-128209744	6	TRUE	rs150940473;rs140767183	42;2	0.003395;0.000399
cg01713446	0.119025	0.000433406	0.00667102	3	179692237	PEX5L;PEX5L;PEX5L;PEX5L;PEX5L;PEX5L;PEX5L;PEX5L	TSS1500;TSS1500;TSS1500;Body;Body;Body;Body;Body					chr3:179691436-179692564	NA	NA	rs115468987	32	0.000998
cg17764325	0.176637	0.000433624	0.00667102	2	7152744	RNF144A	Body				chr2:7152420-7152895		NA	NA	rs544717183;rs422341	45;29	0.000200;0.109924
cg18756775	-0.129244	0.000434196	0.00667102	12	96617873	ELK3	Body				chr12:96617720-96617950		NA	NA	rs546337684;rs183778352;rs4762139	4;14;33	0.000200;0.001597;0.321286
cg00735329	0.147012	0.000434505	0.00667102	18	74732603	MBP;MBP	Body;Body					chr18:74731048-74733419	NA	TRUE	rs193103288	21	0.002596
cg20200236	-0.167059	0.000434546	0.00667102	11	31826272	PAX6;PAX6;PAX6;PAX6;PAX6;PAX6;PAX6;PAX6;PAX6;PAX6;PAX6	TSS1500;TSS1500;Body;Body;Body;Body;Body;Body;Body;Body;Body	Island			chr11:31823805-31827015		NA	NA	rs563464192;rs530714524;rs552126312	5;31;43	0.000200;0.000200;0.000200
cg07417772	-0.119168	0.000434556	0.00667102	3	167805985	GOLIM4;GOLIM4	Body;Body						6	NA	rs188943184;rs547693553	0;46	0.000200;0.000200
cg26026297	0.15573	0.000434658	0.00667102	4	42645085	ATP8A1;ATP8A1	Body;Body					chr4:42643588-42645161	6	NA	rs529309708;rs575657287	12;22	0.000200;0.000200
cg23605991	0.0919049	0.000435581	0.00668138	4	618114	PDE6B;PDE6B	TSS1500;TSS1500	N_Shore			chr4:617760-618255		NA	TRUE	rs535289323	26	0.0002
cg04077979	-0.147595	0.000435855	0.00668178	6	76147474	FILIP1	5'UTR				chr6:76147145-76147615		NA	TRUE	rs551067281;rs569979788;rs188582761	0;1;43	0.000200;0.000200;0.000799
cg08022079	0.167868	0.000436349	0.00668233	9	8711966	PTPRD;PTPRD;PTPRD;PTPRD;PTPRD;PTPRD	Body;Body;Body;Body;Body;Body	N_Shore					NA	NA	rs181945152;rs151114343;rs184563647;rs565664194;rs534384941;rs558923635	1;10;12;23;36;44	0.000599;0.000200;0.000200;0.000200;0.000799;0.000200
cg17122582	0.156498	0.000436385	0.00668233	2	102380604	MAP4K4;MAP4K4;MAP4K4;MAP4K4;MAP4K4	Body;Body;Body;Body;Body				chr2:102380360-102380670		NA	NA	rs67268513;rs146892509	16;44	0.105631;0.004992
cg13271155	0.166793	0.000437362	0.00668623	12	56480349	ERBB3	Body						4	NA	rs147412657;rs147905731;rs141700623;rs188795493;rs560422339	0;1;13;25;35	0.000399;0.000220;0.000439;0.000200;0.000200
cg06139199	-0.0876914	0.000437441	0.00668623	5	88180499	MEF2C;MEF2C;MEF2C;MEF2C;MEF2C-AS1	TSS1500;TSS1500;5'UTR;5'UTR;Body	S_Shore			chr5:88178825-88180615		NA	NA
cg19224759	-0.121972	0.00043753	0.00668623	6	144619004	UTRN	Body				chr6:144618580-144619170		NA	NA	rs62428951	34	0.5
cg20300093	0.09097	0.000437703	0.00668623	3	123138250	ADCY5	Body				chr3:123138085-123138335		NA	TRUE	rs140432678	51	0.006789
cg04145235	-0.1352	0.000438057	0.00668623	13	98854715	FARP1;FARP1;FARP1	5'UTR;5'UTR;5'UTR					chr13:98854191-98854719	6	NA	rs529519184	29	0.000399
cg10173451	0.0897641	0.00043822	0.00668623	13	21995295	ZDHHC20;ZDHHC20;ZDHHC20;ZDHHC20;ZDHHC20;ZDHHC20;ZDHHC20;ZDHHC20	ExonBnd;ExonBnd;ExonBnd;ExonBnd;Body;Body;Body;5'UTR						NA	NA	rs534455991;rs556139149;rs201047829	46;22;1	0.000200;0.000599;0.000200
cg15872712	0.102576	0.000438372	0.00668623	15	29354632	APBA2;APBA2	Body;Body				chr15:29354320-29354770		NA	NA	rs540135890;rs559667679;rs528502032	1;9;18	0.000200;0.000799;0.000200
cg15031753	0.137995	0.000439246	0.00668726	4	184938291	STOX2	Body						NA	TRUE
cg19299912	0.197605	0.000439349	0.00668726	13	99559576	DOCK9;DOCK9;DOCK9;DOCK9	Body;Body;Body;Body					chr13:99558561-99560714	NA	NA	rs147184289	20	0.003994
cg13768545	0.107068	0.000439483	0.00668726	16	446077	NME4;NME4;NME4;NME4;NME4;NME4	TSS1500;TSS1500;TSS1500;TSS1500;TSS1500;TSS1500	N_Shore				chr16:446077-449423	NA	NA	rs566647668;rs113359191	34;23	0.000399;0.007788
cg00834223	0.170151	0.000439789	0.00668726	2	236944951	AGAP1;AGAP1	Body;Body				chr2:236944780-236945115		NA	TRUE	rs557883041;rs577648998	44;33	0.000200;0.000200
cg05959791	0.0984452	0.000439912	0.00668726	6	158896417	TULP4;TULP4	Body;Body				chr6:158895940-158897195		NA	NA
cg08995041	0.171386	0.000440014	0.00668726	9	8600227	PTPRD;PTPRD;PTPRD;PTPRD;PTPRD;PTPRD	Body;Body;Body;Body;Body;Body						4	NA	rs554465615;rs527240639;rs534819132	0;36;48	0.000200;0.000799;0.000200
cg06130714	-0.048262	0.000440173	0.00668726	17	10024297	GAS7	Body				chr17:10024005-10024450		NA	TRUE	rs529660281;rs189807149;rs563109350	44;3;1	0.000200;0.000200;0.001398
cg04705669	0.156274	0.000440685	0.00668764	2	197451647	HECW2	5'UTR				chr2:197451460-197451790		NA	NA	rs186781587	35	0.0002
cg22110662	0.138808	0.000441302	0.00668764	3	39542841	MOBP;MOBP;MOBP;MOBP;MOBP;MOBP;MOBP	TSS1500;5'UTR;5'UTR;Body;Body;Body;Body	N_Shore			chr3:39542645-39543115		NA	NA
cg10090188	-0.0291739	0.000441411	0.00668764	1	49219200	BEND5;BEND5;AGBL4	Body;Body;Body				chr1:49219080-49219250		NA	NA	rs547249770;rs571795431	4;10	0.000399;0.000200
cg05452645	0.105047	0.000441655	0.00668764	4	81117647	PRDM8;PRDM8	TSS1500;5'UTR	N_Shore	4:81117576-81117932	Unclassified_Cell_type_specific	chr4:81116665-81117755		NA	TRUE	rs113745086	30	0.008786
cg20015298	0.0300211	0.000442158	0.00668764	11	125364922	FEZ1;FEZ1;LOC403312	5'UTR;5'UTR;TSS200	N_Shore	11:125364549-125366440	Unclassified		chr11:125364549-125366679	6	NA	rs552839210	38	0.0002
cg19987965	0.152412	0.000442426	0.00668764	6	158734293	TULP4;TULP4;TULP4;TULP4	1stExon;5'UTR;5'UTR;1stExon					chr6:158733766-158734576	NA	TRUE	rs117885931;rs4433000;rs564113320	42;20;2	0.000399;0.130192;0.000399
cg26410821	-0.0417804	0.000442495	0.00668764	14	59660101	DAAM1	5'UTR	S_Shelf					NA	TRUE	rs187890580;rs113549446;rs77757193	1;50;50	0.000399;0.003395;0.500000
cg00458754	0.170788	0.000442621	0.00668764	10	88427813	LDB3;LDB3;LDB3;LDB3;LDB3;LDB3	TSS1500;TSS1500;TSS1500;TSS1500;TSS1500;TSS1500				chr10:88427745-88428535		NA	TRUE	rs145357506;rs565143105;rs533400769	34;26;1	0.000399;0.000200;0.000200
cg10992481	-0.13173	0.000443208	0.00668764	6	3428233	SLC22A23;SLC22A23;SLC22A23;SLC22A23;SLC22A23	5'UTR;5'UTR;Body;Body;Body				chr6:3427980-3428255		NA	NA	rs200402939;rs537384967	24;33	0.000200;0.000599
cg05195776	-0.168214	0.000443555	0.00668764	3	188498449	LPP;LPP;LPP	Body;Body;Body				chr3:188498025-188498455		NA	NA	rs191754289;rs535995346	2;1	0.000200;0.000200
cg20517846	0.196422	0.000443572	0.00668764	8	141811274	PTK2;PTK2;PTK2	Body;Body;Body		8:141811273-141811348	Unclassified_Cell_type_specific			NA	NA	rs565451060	18	0.000399
cg07378725	-0.0865088	0.000443617	0.00668764	15	57798488	CGNL1;CGNL1	Body;Body				chr15:57798145-57798595		NA	NA
cg02611811	0.106612	0.000443726	0.00668764	2	236604031	AGAP1;AGAP1	Body;Body				chr2:236603805-236604230		NA	TRUE	rs192383109	26	0.001398
cg16767867	-0.031605	0.000444025	0.00668764	4	186658932	SORBS2;SORBS2;SORBS2;SORBS2;SORBS2;SORBS2	5'UTR;5'UTR;5'UTR;5'UTR;5'UTR;5'UTR				chr4:186658645-186659115		NA	TRUE	rs564560249;rs571194127	15;38	0.000200;0.000998
cg15253741	0.15974	0.000444448	0.00668764	7	29372864	CHN2;CHN2;CHN2;CHN2;CHN2	Body;5'UTR;Body;Body;Body				chr7:29372805-29373050		NA	NA	rs546356815;rs144576126	7;31	0.000200;0.007388
cg11459237	0.18698	0.000445321	0.00668764	6	111029441	CDK19;CDK19;CDK19;CDK19	Body;Body;Body;Body						NA	NA	rs146968440;rs556798942;rs538506647	0;1;11	0.001198;0.000200;0.000200
cg14258031	0.118225	0.000445951	0.00668764	9	8711763	PTPRD;PTPRD;PTPRD;PTPRD;PTPRD;PTPRD	Body;Body;Body;Body;Body;Body	N_Shore					NA	TRUE	rs192517697;rs184506452;rs544582684;rs111684610	49;43;4;1	0.001198;0.000399;0.000200;0.007188
cg05398130	0.113468	0.000446189	0.00668764	3	179599708	PEX5L;PEX5L;PEX5L;PEX5L;PEX5L;PEX5L;PEX5L;PEX5L	5'UTR;Body;Body;Body;Body;Body;Body;Body				chr3:179599660-179599890		NA	NA
cg01381747	-0.121351	0.000446413	0.00668764	6	136260347	PDE7B	Body				chr6:136260080-136260355		NA	NA
cg06845980	0.0695342	0.000447099	0.00668764	19	36267439	ARHGAP33;ARHGAP33	5'UTR;Body	S_Shore				chr19:36265300-36269472	NA	NA	rs542249610	11	0.0002
cg12098750	-0.0452645	0.000447364	0.00668764	12	99548757	ANKS1B;ANKS1B;ANKS1B	TSS1500;TSS1500;Body				chr12:99548400-99548790		NA	TRUE
cg01889899	-0.0668324	0.000447731	0.00668764	15	101922827	PCSK6;PCSK6;PCSK6;PCSK6;PCSK6;PCSK6;PCSK6	Body;Body;Body;Body;Body;Body;Body				chr15:101922785-101923050		NA	TRUE	rs117363516	14	0.000799
cg08489779	0.0799402	0.000447852	0.00668764	2	236663681	AGAP1;AGAP1;AGAP1	Body;Body;Body				chr2:236663045-236663715		NA	NA
cg05534515	0.16832	0.000447907	0.00668764	12	773007	NINJ2	TSS200				chr12:772760-773055		NA	NA	rs17693182;rs3809264	44;49	0.004593;0.009285
cg00027712	0.0953627	0.000448313	0.00668764	13	99668129	DOCK9;DOCK9	Body;Body				chr13:99667960-99668370		NA	NA	rs183987604;rs189549578	41;1	0.000200;0.000200
cg08525590	0.151199	0.000448637	0.00668764	1	45015438	RNF220	Body				chr1:45015200-45015455		NA	NA	rs149383717;rs147478370;rs561714286	47;31;2	0.000200;0.000200;0.000599
cg11307565	-0.069582	0.00044869	0.00668764	12	120701165	PXN;PXN	Body;Body	N_Shore			chr12:120700040-120701750		NA	TRUE	rs542885391;rs138690200;rs576151341;rs545231023;rs564925643	49;38;14;2;1	0.000200;0.000599;0.000200;0.000200;0.000200
cg18563812	0.0191863	0.000449301	0.00668764	8	53044888	ST18	Body						NA	TRUE	rs573600395;rs540644477;rs75042291	28;22;1	0.000200;0.000200;0.001797
cg18693822	-0.177674	0.000449763	0.00668764	7	55620604	VOPP1	Body		7:55620540-55620720	Unclassified_Cell_type_specific	chr7:55620400-55620690		NA	TRUE	rs181578261;rs530201906	1;39	0.000200;0.000200
cg13805986	0.0352331	0.000449823	0.00668764	3	183538016	MAP6D1	Body				chr3:183537660-183538115		NA	NA	rs553820887;rs572210123;rs542569677;rs139031902;rs573848030;rs544521476	49;36;32;15;2;1	0.000200;0.000799;0.000399;0.000399;0.000200;0.000200
cg07264607	0.1738	0.00045043	0.00668764	7	29528836	CHN2;CHN2;CHN2;CHN2;CHN2;CHN2;CHN2;CHN2;CHN2;CHN2;CHN2;CHN2;CHN2;CHN2;CHN2;CHN2	Body;Body;Body;Body;Body;Body;Body;Body;Body;Body;Body;Body;Body;Body;Body;Body				chr7:29528585-29528975		NA	NA	rs565389562;rs532620133;rs115233562	12;8;1	0.000200;0.000200;0.005990
cg00059089	0.155397	0.000450784	0.00668764	2	153263288	FMNL2	Body				chr2:153263065-153263510		NA	TRUE	rs35854482	15	0.010583
cg00689890	-0.0453642	0.000450847	0.00668764	20	50045502	NFATC2;NFATC2;NFATC2;NFATC2;NFATC2;NFATC2;NFATC2;NFATC2	Body;Body;Body;Body;Body;Body;Body;Body					chr20:50044424-50045952	6	NA	rs6126228;rs567589008	16;22	0.487620;0.000599
cg01664172	-0.117546	0.000450888	0.00668764	7	55197013	EGFR;EGFR;EGFR;EGFR	Body;Body;Body;Body				chr7:55196460-55197235		NA	NA	rs548576639	40	0.0002
cg02417360	0.156289	0.00045108	0.00668764	13	113398673	ATP11A;ATP11A	Body;Body					chr13:113398392-113399408	NA	TRUE
cg03870448	0.142426	0.000451162	0.00668764	4	41214687	APBB2;APBB2;APBB2	5'UTR;5'UTR;5'UTR	N_Shore	4:41214479-41215028	Unclassified_Cell_type_specific	chr4:41214685-41214955		NA	TRUE
cg06287897	0.183193	0.000451205	0.00668764	14	21271485	RNASE1;RNASE1;RNASE1;RNASE1	TSS1500;TSS1500;TSS1500;TSS1500				chr14:21271345-21271690		NA	NA	rs558364593;rs56017873	27;7	0.000200;0.001997
cg00260664	0.120724	0.000451228	0.00668764	7	37105350	ELMO1;ELMO1;ELMO1	Body;Body;Body				chr7:37105245-37105810		NA	NA	rs577219627;rs543008285	4;38	0.000200;0.000200
cg08610354	0.103613	0.00045131	0.00668764	10	34520435	PARD3;PARD3;PARD3;PARD3;PARD3;PARD3;PARD3;PARD3	Body;Body;Body;Body;Body;Body;Body;Body					chr10:34520410-34520933	6	NA	rs532530331	1	0.0002
cg11981240	0.125702	0.000451416	0.00668764	14	68038357	PLEKHH1	Body	N_Shore	14:68037221-68038842	Unclassified		chr14:68037746-68040987	6	NA	rs111704361;rs573234075;rs533929022	39;38;8	0.005791;0.000200;0.000200
cg01624763	-0.056863	0.000451458	0.00668764	12	81471194	ACSS3	TSS1500	N_Shore			chr12:81471145-81471430		NA	NA
cg26127114	-0.113301	0.000451701	0.00668764	11	12419483	PARVA	Body					chr11:12419373-12420052	NA	TRUE	rs181867199;rs568014751	0;6	0.000599;0.000200
cg25089903	0.170836	0.00045176	0.00668764	12	772982	NINJ2	TSS1500				chr12:772760-773055		NA	TRUE	rs149306006	13	0.0002
cg18978680	0.125812	0.000451988	0.00668764	6	158734097	TULP4;TULP4;TULP4;TULP4	1stExon;5'UTR;5'UTR;1stExon					chr6:158733766-158734576	NA	TRUE	rs556186591	1	0.001398
cg17030415	0.15895	0.000452027	0.00668764	1	205209342	TMCC2	Body	N_Shore			chr1:205209125-205209695		NA	TRUE	rs76380154	9	0.0002
cg14571669	0.0487465	0.000452172	0.00668764	12	65756576	MSRB3;MSRB3	Body;Body						NA	TRUE	rs116279871;rs74099829	15;42	0.002396;0.044529
cg10692863	0.086834	0.000452429	0.00668764	13	97896008	MBNL2;MBNL2;MBNL2	5'UTR;5'UTR;5'UTR					chr13:97895964-97897179	NA	NA	rs540910842	5	0.0002
cg08860287	-0.0538318	0.000452437	0.00668764	16	87877848	SLC7A5	Body					chr16:87874809-87886325	6	TRUE
cg07173845	0.0809978	0.000452679	0.00668764	19	45549779	CLASRP;CLASRP;CLASRP	Body;Body;Body						6	NA	rs151242952;rs533169713	4;21	0.000599;0.000200
cg24424815	0.115077	0.000452722	0.00668764	14	95774233	CLMN	Body				chr14:95774140-95774415		NA	NA	rs60822684;rs115881289	29;1	0.368810;0.003195
cg25764677	-0.0446512	0.000452939	0.00668764	6	129930808	ARHGAP18	Body					chr6:129930419-129930971	NA	NA
cg18864437	0.10797	0.000454222	0.00668764	5	148415648	SH3TC2	Body		5:148414594-148415800	Unclassified			NA	NA	rs10036905;rs114220051	26;43	0.000998;0.008475
cg02590366	0.0347327	0.000454544	0.00668764	16	56702653	MT1G;MT1H	TSS1500;TSS1500	N_Shore				chr16:56701346-56703024	6	TRUE	rs538455104;rs374612697;rs188453773;rs545346701;rs148643052	1;7;22;32;38	0.000200;0.000200;0.000200;0.000200;0.004193
cg19531032	0.109089	0.000454668	0.00668764	2	236514047	AGAP1;AGAP1	Body;Body					chr2:236513956-236514778	6	TRUE	rs567113624;rs539225550	37;21	0.000599;0.000200
cg19931491	0.0773019	0.000454762	0.00668764	11	125328008	FEZ1	Body				chr11:125327780-125328075		NA	TRUE	rs375550265;rs76253289;rs549349996	1;15;21	0.002196;0.003594;0.000200
cg00737366	-0.0999498	0.000454884	0.00668764	15	70361717	TLE3;TLE3;TLE3;TLE3;TLE3;TLE3;TLE3	Body;Body;Body;Body;Body;Body;Body					chr15:70361661-70362836	6	NA	rs138115514;rs546211466;rs114224116	32;31;11	0.006589;0.000200;0.020567
cg09543660	0.140649	0.000455186	0.00668764	3	33688322	CLASP2;CLASP2	Body;Body					chr3:33688085-33688439	NA	NA	rs564008048	1	0.0002
cg02371119	0.103259	0.000455218	0.00668764	3	171527346	PLD1;PLD1	5'UTR;5'UTR	N_Shore			chr3:171527100-171528775		NA	TRUE	rs571440557;rs532349658;rs183256308	1;14;37	0.000200;0.000200;0.001797
cg01691358	0.2024	0.000455362	0.00668764	2	158181790	ERMN;ERMN;ERMN;ERMN;ERMN	Body;Body;Body;Body;Body						NA	NA	rs192765056;rs16841620;rs114306041;rs546028385;rs183717097	1;4;21;36;51	0.000399;0.025959;0.036142;0.000200;0.000200
cg26222498	0.148412	0.000455378	0.00668764	10	134462770	INPP5A	Body	S_Shelf			chr10:134462625-134462890		NA	TRUE	rs143972213;rs114741764;rs148629727	1;10;36	0.001198;0.013778;0.000200
cg21633422	0.0866211	0.000455462	0.00668764	5	80283185	RASGRF2	Body						4	NA
cg14538231	0.119901	0.000455613	0.00668764	17	10021253	GAS7	Body				chr17:10020845-10021255		NA	NA	rs553815098	0	0.000599
cg14946295	0.195015	0.000455796	0.00668764	18	74701280	MBP;MBP;MBP;MBP;MBP	Body;Body;Body;Body;Body				chr18:74700480-74701535		NA	NA	rs563290182;rs9807514	11;49	0.000200;0.041933
cg26908505	-0.135414	0.000456705	0.00669166	11	126517611	KIRREL3;KIRREL3	Body;Body					chr11:126517442-126518025	NA	TRUE	rs146693160;rs569998794;rs184321330;rs548723803	10;9;2;1	0.000799;0.000200;0.001797;0.000200
cg13959721	-0.0886536	0.000456732	0.00669166	1	98098545	DPYD	Body				chr1:98098380-98098630		NA	NA	rs191398413	2	0.000599
cg20323807	0.0785598	0.000456813	0.00669166	2	225652002	DOCK10;DOCK10;DOCK10;DOCK10	ExonBnd;ExonBnd;Body;Body						NA	NA
cg13130930	0.0457642	0.000457074	0.00669187	2	197278875	HECW2	Body		2:197278534-197278934	Unclassified_Cell_type_specific	chr2:197278500-197278990		NA	NA	rs557499315;rs541414431	28;7	0.000399;0.000399
cg20104235	0.189782	0.00045809	0.00670293	11	7613029	PPFIBP2	Body					chr11:7613009-7613609	NA	NA
cg15687929	-0.111842	0.00045875	0.00670293	5	88184990	MEF2C-AS1;MEF2C-AS1;MEF2C;MEF2C;MEF2C-AS1	TSS200;TSS200;5'UTR;5'UTR;Body	N_Shore			chr5:88184760-88185855		NA	NA	rs538278331	51	0.001198
cg17032848	-0.0826588	0.000458916	0.00670293	2	238647755	LRRFIP1;LRRFIP1;LRRFIP1;LRRFIP1;LRRFIP1	Body;Body;Body;Body;Body	S_Shelf					6	TRUE	rs575405825;rs544030501;rs533886466;rs554063704;rs546701407	29;26;23;5;2	0.000200;0.000200;0.000599;0.002196;0.000399
cg22473770	0.110252	0.000459981	0.00670293	17	29647977	EVI2A;NF1;EVI2A;NF1	5'UTR;Body;5'UTR;Body				chr17:29647900-29648150		NA	TRUE
cg09495728	0.105217	0.000460096	0.00670293	3	171483594	PLD1;PLD1	5'UTR;5'UTR						NA	NA	rs114801107;rs183292194;rs538621477;rs188586768;rs532279990	48;25;19;2;1	0.002796;0.000399;0.000200;0.000399;0.001398
cg18071682	0.0353326	0.000460287	0.00670293	1	36640408	MAP7D1;MAP7D1;MAP7D1	Body;Body;Body	N_Shore			chr1:36640265-36640635		NA	NA	rs532344348;rs564961451;rs560360767;rs527806806	6;30;31;42	0.000200;0.001198;0.000200;0.000200
cg13427117	0.0751129	0.00046035	0.00670293	2	159390112	PKP4;PKP4;PKP4;PKP4;PKP4	Body;Body;Body;Body;5'UTR						NA	NA	rs572451658;rs543017158	28;2	0.000200;0.000998
cg23888634	-0.17494	0.000460688	0.00670293	11	62312268	AHNAK;AHNAK	5'UTR;5'UTR	N_Shore			chr11:62312100-62312875		NA	NA	rs2509982	50	0.108726
cg08234618	0.119513	0.000461158	0.00670293	3	133464842	TF	TSS200	N_Shore			chr3:133464645-133465575		NA	TRUE	rs1800249;rs531680488	50;2	0.013978;0.000399
cg02929993	-0.0686468	0.000461376	0.00670293	7	55195359	EGFR;EGFR;EGFR;EGFR	Body;Body;Body;Body				chr7:55195265-55195775		NA	NA	rs10488141;rs567522629	17;1	0.167133;0.000200
cg26511075	-0.0510764	0.000461521	0.00670293	5	36301436	RANBP3L;RANBP3L	1stExon;1stExon				chr5:36301240-36301595		NA	TRUE	rs884694	18	0.430112
cg25391948	-0.0639919	0.000461799	0.00670293	2	110002941	SH3RF3	Body		2:110002537-110003263	Unclassified_Cell_type_specific	chr2:110002585-110003155		NA	TRUE	rs10174250	21	0.308506
cg10757462	-0.0986486	0.000462229	0.00670293	20	35113005	DLGAP4;DLGAP4;DLGAP4	Body;5'UTR;Body				chr20:35112765-35113115		NA	NA	rs573136259;rs533724476	39;34	0.000599;0.000200
cg01154380	0.16703	0.000462444	0.00670293	4	185727207	ACSL1;ACSL1;ACSL1;ACSL1;ACSL1	TSS1500;5'UTR;5'UTR;5'UTR;5'UTR	S_Shelf			chr4:185726540-185727250		NA	NA
cg02887420	0.17374	0.000462581	0.00670293	7	22213528	RAPGEF5	Body						6	NA	rs553620941;rs191990091;rs542718654	47;31;5	0.000599;0.000399;0.000200
cg02833117	0.164403	0.000462603	0.00670293	2	158182968	ERMN;ERMN	TSS1500;Body						NA	TRUE	rs116525135;rs184505600	45;38	0.010583;0.000200
cg14047841	0.172836	0.000462726	0.00670293	4	115521501	UGT8	5'UTR	S_Shore				chr4:115519286-115521519	6	NA	rs551966923	40	0.0002
cg12779616	-0.139171	0.000462743	0.00670293	10	34662402	PARD3;PARD3;PARD3;PARD3;PARD3;PARD3;PARD3;PARD3;PARD3;PARD3;PARD3	Body;Body;Body;Body;Body;Body;Body;Body;Body;Body;Body						NA	NA	rs539959663;rs560192504;rs529096292	27;36;44	0.000200;0.000200;0.000200
cg06600331	-0.125141	0.000462762	0.00670293	20	42187650	SGK2	TSS200				chr20:42187180-42187755		NA	TRUE	rs556825972;rs115626390;rs539288289	0;27;33	0.000399;0.001597;0.000200
cg12813441	0.0720394	0.000462793	0.00670293	2	55239331	RTN4;RTN4;RTN4;RTN4	Body;Body;Body;Body				chr2:55239300-55239910		NA	TRUE	rs552725143;rs572882032	40;4	0.000200;0.000200
cg24682512	0.199789	0.000464101	0.00671636	7	86277679	GRM3	5'UTR						NA	TRUE	rs77477126	6	0.001797
cg07849997	-0.161618	0.000464217	0.00671636	1	100110875	PALMD	TSS1500				chr1:100110840-100111070		NA	NA	rs143026962;rs561376848;rs192380169	0;14;18	0.000200;0.000200;0.000599
cg01027750	-0.0347282	0.000464816	0.00672015	19	42636639	POU2F2	TSS200	N_Shore	19:42636309-42638132	Promoter_Associated	chr19:42636185-42636835		NA	TRUE	rs540618334	36	0.0002
cg23595516	-0.168541	0.000465097	0.00672015	11	126413587	KIRREL3;KIRREL3;KIRREL3	Body;Body;Body						NA	NA	rs193220576;rs581945;rs185307761;rs80136191	1;15;16;51	0.001398;0.071486;0.000399;0.075479
cg16496585	0.178351	0.000465226	0.00672015	8	81084705	TPD52;TPD52;TPD52;TPD52;TPD52;TPD52;TPD52	TSS1500;TSS1500;TSS1500;TSS1500;TSS1500;TSS1500;TSS1500	S_Shore			chr8:81084660-81085090		NA	NA	rs193250753;rs547841110	0;9	0.000200;0.000399
cg12070724	0.016951	0.000466045	0.00672419	1	205238533	TMCC2	Body	Island					NA	TRUE	rs138392378;rs569295900	15;34	0.000446;0.000200
cg15923359	-0.0630598	0.00046649	0.00672419	8	19333359	CSGALNACT1;CSGALNACT1;CSGALNACT1	Body;Body;Body		8:19332921-19333377	Unclassified_Cell_type_specific			NA	NA	rs191473613	1	0.0002
cg18797590	0.0529737	0.000466756	0.00672419	4	15480643	CC2D2A;CC2D2A;CC2D2A	Body;Body;Body		4:15480193-15481242	Unclassified	chr4:15480625-15481375		NA	TRUE	rs531616003;rs545271288;rs565551298	44;32;2	0.000399;0.000200;0.000799
cg10656128	-0.114635	0.000467663	0.00672419	15	29261921	APBA2;APBA2	5'UTR;5'UTR						NA	TRUE	rs578034869	1	0.001597
cg10998807	0.125367	0.000468071	0.00672419	3	58390381	PXK;PXK;PXK;PXK;PXK;PXK;PXK	Body;Body;Body;Body;Body;Body;Body				chr3:58390240-58390455		NA	NA	rs150034948;rs558412284;rs570826907	0;35;44	0.000200;0.000200;0.000799
cg03107125	0.163028	0.000468348	0.00672419	9	92080659	SEMA4D;SEMA4D	5'UTR;5'UTR					chr9:92080547-92081047	6	NA
cg21230427	0.0928235	0.000468424	0.00672419	15	101991580	PCSK6;PCSK6;PCSK6;PCSK6;PCSK6;PCSK6;PCSK6;PCSK6	Body;Body;Body;Body;Body;Body;Body;Body				chr15:101991505-101991935		NA	TRUE	rs78081503;rs148852111;rs570691440;rs192424654;rs553024581	47;46;22;10;1	0.005990;0.000799;0.000599;0.000200;0.000399
cg16551122	0.187129	0.000468823	0.00672419	10	62112185	ANK3;ANK3;ANK3	Body;Body;Body				chr10:62111880-62112195		NA	NA
cg00876376	0.198563	0.000468836	0.00672419	1	45096728	RNF220	Body	N_Shore				chr1:45096716-45098880	6	TRUE	rs11588956	32	0.374601
cg20279402	0.0205578	0.000469201	0.00672419	1	24742879	NIPAL3	5'UTR	Island	1:24741454-24743710	Promoter_Associated	chr1:24742465-24742910		NA	TRUE	rs554257643	33	0.000599
cg17671199	0.0576132	0.000469238	0.00672419	10	134550622	INPP5A	Body	S_Shore				chr10:134548078-134551164	NA	TRUE	rs117101494;rs569707832;rs535494221	1;7;41	0.015176;0.000200;0.000200
cg10182151	0.0579453	0.000469453	0.00672419	6	161575294	AGPAT4	Body				chr6:161575005-161575495		NA	TRUE	rs150825992	1	0.00022
cg22434421	0.2014	0.000469763	0.00672419	1	25889997	LDLRAP1	Body				chr1:25889945-25890390		NA	NA	rs142307179	1	0.005391
cg04419315	0.0543974	0.000469795	0.00672419	1	214167432	PROX1;PROX1	5'UTR;5'UTR				chr1:214167325-214167530		NA	NA	rs532058045;rs544959432;rs556950137	43;47;51	0.000599;0.000200;0.000200
cg10656896	0.117358	0.000470355	0.00672419	3	58341096	PXK;PXK;PXK;PXK;PXK;PXK;PXK	5'UTR;5'UTR;Body;Body;Body;Body;Body				chr3:58340940-58341190		NA	NA
cg24179825	0.0329891	0.000470565	0.00672419	13	99483743	DOCK9-AS1;DOCK9;DOCK9	TSS1500;Body;Body						NA	NA	rs112656944	2	0.001198
cg18727010	0.169374	0.000470694	0.00672419	14	21271319	RNASE1;RNASE1;RNASE1;RNASE1	TSS1500;TSS1500;TSS1500;TSS1500						6	NA
cg07888040	0.180457	0.000470823	0.00672419	15	51669526	GLDN	Body				chr15:51669225-51669535		NA	TRUE	rs575869565;rs117848155;rs564149699;rs528508740	43;29;18;3	0.000200;0.041134;0.000200;0.000200
cg01587682	-0.104418	0.00047092	0.00672419	11	31820572	PAX6;PAX6;PAX6	Body;Body;Body	Island			chr11:31820260-31821695		NA	TRUE	rs534959456	29	0.0002
cg26795540	-0.0825522	0.000470933	0.00672419	10	35082070	PARD3	Body				chr10:35081800-35082215		NA	TRUE	rs186272514;rs573840593	4;9	0.000399;0.000200
cg04597221	0.158645	0.000471128	0.00672419	8	53059355	ST18	Body				chr8:53059320-53059695		NA	NA	rs563661176;rs546567666	43;49	0.000599;0.000200
cg17407259	0.188221	0.000471803	0.00672419	20	11900083	BTBD3;BTBD3;BTBD3;BTBD3;BTBD3;BTBD3	5'UTR;Body;Body;Body;5'UTR;Body						NA	NA	rs76463666	14	0.017971
cg08541541	0.0866884	0.000471814	0.00672419	4	186714138	SORBS2;SORBS2;SORBS2;SORBS2;SORBS2;SORBS2	5'UTR;5'UTR;5'UTR;5'UTR;5'UTR;5'UTR				chr4:186713905-186714250		NA	NA	rs191409611;rs567703675	17;44	0.000200;0.000200
cg17098997	0.0612271	0.000472354	0.00672419	18	60499174	PHLPP1	Body					chr18:60498814-60500267	NA	NA	rs530592598;rs550432905	0;36	0.000998;0.000200
cg12120359	-0.0358377	0.000472434	0.00672419	14	65006041	HSPA2	TSS1500	N_Shore			chr14:65005765-65006415		NA	TRUE	rs192789447	23	0.0002
cg06889535	-0.08914	0.000472947	0.00672419	11	126455712	KIRREL3;KIRREL3	Body;Body				chr11:126455505-126455715		NA	TRUE	rs143609341;rs534667887	27;49	0.000599;0.000399
cg26962439	0.0874303	0.000472988	0.00672419	4	618204	PDE6B;PDE6B	TSS1500;TSS1500	N_Shore			chr4:617760-618255		NA	TRUE	rs77031975	38	0.010184
cg20826755	0.165682	0.000473382	0.00672419	8	141780551	PTK2;PTK2;PTK2	Body;Body;Body				chr8:141780380-141780595		NA	NA
cg11015305	0.154272	0.00047402	0.00672419	4	185733477	ACSL1;ACSL1;ACSL1	TSS200;5'UTR;5'UTR				chr4:185733080-185733510		NA	NA	rs140801876	40	0.001398
cg23484599	-0.161751	0.000474124	0.00672419	11	31831137	PAX6;PAX6;PAX6	5'UTR;5'UTR;5'UTR	N_Shore	11:31831125-31833114	Unclassified_Cell_type_specific	chr11:31830760-31831355		NA	TRUE
cg02605292	0.192503	0.000474594	0.00672419	17	9936785	GAS7;GAS7	Body;Body					chr17:9936307-9937636	3	TRUE	rs7222232;rs191925547	17;47	0.012180;0.000799
cg04658946	0.178304	0.000474885	0.00672419	10	65321205	REEP3	Body						NA	NA	rs35193693;rs566474705	42;49	0.125000;0.000200
cg26255253	0.210316	0.000475447	0.00672419	2	159320122	PKP4;PKP4;PKP4;PKP4;PKP4	5'UTR;5'UTR;5'UTR;5'UTR;5'UTR				chr2:159320080-159320550		NA	NA	rs551238826	9	0.0002
cg16230121	0.163127	0.000475802	0.00672419	11	6435089	APBB1;APBB1	5'UTR;5'UTR		11:6434916-6435628	Promoter_Associated_Cell_type_specific	chr11:6435000-6435290		NA	TRUE	rs188473387	14	0.000799
cg05763335	0.132454	0.000475985	0.00672419	1	97923440	DPYD	Body				chr1:97923380-97923795		NA	NA	rs557438826;rs80067284	0;46	0.000599;0.002596
cg20832140	0.152725	0.000477022	0.00672419	14	68047903	PLEKHH1	Body				chr14:68047225-68047975		NA	NA	rs539113304;rs557567482;rs576138426	0;1;11	0.000200;0.000200;0.000200
cg27011060	-0.0927929	0.000477155	0.00672419	11	31825226	PAX6;PAX6;PAX6	Body;Body;Body	N_Shore	11:31824938-31825256	Unclassified_Cell_type_specific	chr11:31823805-31827015		NA	TRUE	rs576566621;rs543862761	46;13	0.000200;0.000200
cg08156531	-0.10293	0.000477462	0.00672419	17	42993050	GFAP;GFAP	TSS200;TSS200	S_Shelf				chr17:42989731-42993124	NA	TRUE	rs140186838	0	0.000599
cg13422119	0.0713964	0.000477755	0.00672419	15	85608884	PDE8A;PDE8A;PDE8A	Body;Body;Body						NA	NA	rs539909412;rs553240618;rs148402907	0;42;44	0.000200;0.000399;0.000399
cg15913875	0.178901	0.000478012	0.00672419	2	55199843	RTN4;RTN4;RTN4;RTN4;RTN4	3'UTR;3'UTR;3'UTR;3'UTR;3'UTR				chr2:55199760-55199930		NA	TRUE	rs549834265;rs527437068	5;2	0.000200;0.001398
cg11662061	0.157071	0.000478281	0.00672419	13	97928231	MBNL2;MBNL2	5'UTR;5'UTR				chr13:97928100-97928270		NA	TRUE	rs115576896;rs41279106	0;34	0.004393;0.025160
cg05294206	0.0493188	0.000478368	0.00672419	2	102472285	MAP4K4;MAP4K4;MAP4K4;MAP4K4;MAP4K4	Body;Body;Body;Body;Body						NA	NA	rs117420767	1	0.00619
cg11774469	0.175473	0.000478745	0.00672419	9	8888118	PTPRD	5'UTR						NA	NA	rs559574381;rs79332510	2;1	0.000200;0.007987
cg17658583	0.16192	0.000479075	0.00672419	2	236945747	AGAP1;AGAP1	Body;Body						NA	NA	rs550604963;rs561120058	6;20	0.000200;0.000200
cg06621864	0.141709	0.000479452	0.00672419	2	145198593	ZEB2;ZEB2	Body;Body				chr2:145198540-145199030		NA	NA	rs187090502	2	0.0002
cg02832051	-0.0705905	0.000479831	0.00672419	6	144683912	UTRN	Body					chr6:144683256-144683927	3	NA	rs374477958;rs73592865;rs114306101;rs559241542	0;2;3;32	0.000200;0.030351;0.003994;0.000599
cg27306443	-0.131529	0.000479894	0.00672419	6	136172818	PDE7B	TSS200				chr6:136172620-136172935		NA	TRUE	rs544214754;rs529210047;rs541838045	0;18;25	0.000200;0.000200;0.000200
cg22871707	-0.0324976	0.000480176	0.00672419	11	126297193	KIRREL3;KIRREL3	Body;Body				chr11:126296900-126297255		NA	NA	rs191697749;rs566548715	3;42	0.001597;0.000200
cg00256150	0.137287	0.000480217	0.00672419	12	51006841	DIP2B	Body				chr12:51006700-51006950		NA	NA	rs150290853;rs114626968	34;33	0.000399;0.002196
cg18769171	0.166227	0.000480383	0.00672419	12	110308804	GLTP	Body					chr12:110308417-110308937	NA	NA	rs528967490	17	0.0002
cg14892768	-0.0518644	0.000480594	0.00672419	19	41725332	AXL;AXL	1stExon;1stExon		19:41725265-41725407	Unclassified_Cell_type_specific	chr19:41724405-41725675		NA	TRUE	rs10411373;rs149864098;rs182481095;rs563334837;rs530407469	32;31;27;2;1	0.000200;0.000414;0.000399;0.000399;0.000399
cg00713465	0.187894	0.000480615	0.00672419	1	226064226	TMEM63A	Body				chr1:226063580-226064295		NA	NA	rs569294754	0	0.0002
cg04658278	0.188361	0.000480684	0.00672419	3	58381245	PXK;PXK;PXK;PXK;PXK;PXK;PXK	Body;Body;Body;Body;Body;Body;Body						NA	NA	rs528951913;rs549088369;rs568853760	38;21;2	0.000399;0.000200;0.000399
cg17578380	0.140691	0.00048128	0.00672419	5	130847962	RAPGEF6;RAPGEF6;RAPGEF6;RAPGEF6;RAPGEF6;RAPGEF6	Body;Body;Body;Body;Body;Body						NA	TRUE	rs576362046;rs189896465;rs555702950;rs572567303;rs143979102	1;10;15;42;50	0.000200;0.002995;0.000200;0.000200;0.008586
cg08300555	-0.10483	0.000481785	0.00672419	10	119262509	EMX2OS	Body						6	NA	rs139218628	31	0.006989
cg08415617	0.15153	0.000481873	0.00672419	2	42723148	MTA3	5'UTR	S_Shore			chr2:42722665-42723210		NA	NA	rs79447010	35	0.017572
cg10403394	-0.119301	0.000482051	0.00672419	15	63349192	TPM1;TPM1;TPM1;TPM1;TPM1;TPM1;TPM1	Body;Body;Body;Body;Body;Body;Body				chr15:63349025-63349455		NA	TRUE	rs200257214	2	0.000399
cg12833048	0.107843	0.000482516	0.00672419	6	29639582	MOG;MOG;MOG;MOG;MOG;MOG;MOG;MOG;MOG;MOG;MOG	3'UTR;3'UTR;3'UTR;3'UTR;3'UTR;3'UTR;3'UTR;3'UTR;3'UTR;3'UTR;3'UTR						NA	TRUE
cg11827550	-0.120975	0.000482704	0.00672419	17	59085490	BCAS3;BCAS3	Body;Body				chr17:59085420-59085650		NA	NA	rs568748024	1	0.0002
cg00237010	0.184247	0.000482895	0.00672419	12	772861	NINJ2	TSS200				chr12:772760-773055		NA	TRUE	rs541618822	36	0.000399
cg18372607	-0.15132	0.000483031	0.00672419	11	31827084	PAX6;PAX6;PAX6	Body;Body;Body	N_Shore			chr11:31827025-31828215		NA	TRUE
cg11902728	0.126983	0.00048352	0.00672419	19	35786580	MAG;MAG	Body;Body	Island	19:35786519-35787211	Unclassified	chr19:35786445-35787115		NA	TRUE	rs200065531;rs200718920	39;41	0.000399;0.001000
cg23106010	-0.115427	0.0004836	0.00672419	2	73222793	SFXN5	Body				chr2:73222380-73222895		NA	NA	rs79371762	45	0.015575
cg07427492	-0.0896807	0.000483728	0.00672419	3	58558375	FAM107A;FAM107A;FAM107A;FAM107A	Body;5'UTR;5'UTR;Body						NA	NA	rs544675346;rs113620244	36;41	0.000998;0.238219
cg24182581	0.191204	0.000483811	0.00672419	11	83221624	DLG2;DLG2;DLG2;DLG2	Body;Body;Body;Body						NA	TRUE	rs149028105;rs143204998;rs192896590	38;37;17	0.000200;0.007987;0.000200
cg07608053	-0.113905	0.000483958	0.00672419	8	19528328	CSGALNACT1;CSGALNACT1	Body;5'UTR				chr8:19528200-19528415		NA	NA	rs190712488;rs538449955;rs10111774	43;10;1	0.000599;0.000200;0.003794
cg06858181	0.0724617	0.000483964	0.00672419	6	158818768	TULP4;TULP4	Body;Body				chr6:158818720-158818875		NA	TRUE	rs75388857;rs542454402	0;7	0.004393;0.000200
cg05201536	-0.0935297	0.000484112	0.00672419	22	47117668	CERK	Body				chr22:47117600-47117975		NA	NA	rs192645969;rs529385566	51;31	0.000599;0.000200
cg00840363	0.0216623	0.000484127	0.00672419	12	732722	NINJ2;NINJ2	Body;5'UTR				chr12:732705-732970		NA	NA	rs568533256;rs535921474	36;1	0.000200;0.000399
cg05833610	0.167375	0.000484251	0.00672419	2	236504635	AGAP1;AGAP1	Body;Body	N_Shore				chr2:236503905-236504655	6	TRUE	rs545810414	28	0.000599
cg15103670	0.146488	0.000484535	0.00672419	8	141776027	PTK2;PTK2;PTK2	Body;Body;Body						NA	NA	rs10095227;rs188843699;rs562953818	33;10;2	0.016174;0.000200;0.000200
ch.14.1124768F	-0.0234475	0.000484939	0.00672419	14	75910539	JDP2;JDP2;JDP2;JDP2	Body;Body;Body;Body						NA	TRUE
cg24216770	-0.0729944	0.000484954	0.00672419	20	35091947	DLGAP4;DLGAP4;DLGAP4	Body;5'UTR;Body	S_Shore	20:35091847-35092092	Unclassified_Cell_type_specific		chr20:35088823-35092577	6	TRUE	rs368419704;rs573783742;rs537807107;rs555925242	15;25;34;49	0.000200;0.000998;0.000200;0.000399
cg10863857	-0.11267	0.000485122	0.00672419	10	11225267	CELF2;CELF2;CELF2;CELF2	Body;Body;Body;Body				chr10:11225060-11225335		NA	NA	rs7078907;rs538791834;rs558796385;rs624907	36;33;32;30	0.106829;0.000200;0.000200;0.498602
cg02450219	0.139825	0.000485363	0.00672419	20	52645425	BCAS1	Body						NA	NA	rs180883984;rs186353345;rs555168043	35;23;2	0.000399;0.000200;0.000200
cg20790258	0.0432726	0.000485372	0.00672419	1	77815818	AK5;AK5	Body;Body				chr1:77815645-77816030		NA	NA
cg12433089	0.114834	0.000485522	0.00672419	10	34588400	PARD3;PARD3;PARD3;PARD3;PARD3;PARD3;PARD3;PARD3	Body;Body;Body;Body;Body;Body;Body;Body				chr10:34588120-34588530		NA	NA	rs571785483;rs17470791;rs536142592;rs189165290	33;32;24;1	0.000200;0.046526;0.004393;0.000200
cg07891862	0.205364	0.000485742	0.00672419	8	141774605	PTK2;PTK2	Body;Body				chr8:141774400-141774710		NA	TRUE	rs558620545	0	0.000599
cg00394901	0.0979347	0.000485814	0.00672419	7	29327303	CHN2;CHN2;CHN2;CHN2;CHN2	Body;5'UTR;Body;Body;Body				chr7:29327000-29327315		NA	NA
cg11534400	0.108014	0.000485923	0.00672419	12	50943912	DIP2B	Body						6	NA	rs11832315	20	0.174521
cg13077518	-0.0456739	0.000485998	0.00672419	5	150010123	SYNPO;SYNPO	Body;Body				chr5:150010025-150010330		NA	NA	rs570784331;rs531729537;rs78778538;rs569127042	0;3;4;9	0.000200;0.000200;0.024361;0.000399
cg09051246	-0.157519	0.00048606	0.00672419	10	34854975	PARD3;PARD3;PARD3;PARD3;PARD3;PARD3;PARD3;PARD3;PARD3;PARD3;PARD3	Body;Body;Body;Body;Body;Body;Body;Body;Body;Body;Body				chr10:34854860-34855430		NA	NA
cg08552167	-0.113942	0.000486743	0.00672419	10	134560109	INPP5A	Body	N_Shelf				chr10:134556843-134561265	5	TRUE	rs182200839;rs147626759	31;43	0.000200;0.001198
cg18471322	0.0620134	0.000487161	0.00672419	7	31861148	PDE1C;PDE1C;PDE1C;PDE1C;PDE1C	Body;Body;Body;Body;Body						NA	NA	rs77268123;rs62455960;rs375991127	0;22;31	0.004992;0.500000;0.000200
cg11337758	-0.0640331	0.000487274	0.00672419	22	29600480	EMID1;EMID1	TSS1500;TSS1500	N_Shore			chr22:29599780-29601235		NA	NA	rs557940898;rs116535308	10;43	0.000200;0.012780
cg11422446	0.0769665	0.000487588	0.00672419	7	37434016	ELMO1;ELMO1	5'UTR;5'UTR				chr7:37433840-37434135		NA	NA	rs552970534;rs115338853;rs190132546	3;24;37	0.000399;0.005192;0.000200
cg17375177	0.1988	0.000487676	0.00672419	6	29627845	MOG;MOG;MOG;MOG;MOG;MOG;MOG;MOG;MOG;MOG;MOG	Body;Body;Body;Body;Body;Body;Body;Body;Body;Body;Body						NA	TRUE
cg03581271	-0.0425066	0.000487959	0.00672419	4	169806766	PALLD;PALLD;PALLD;PALLD	Body;Body;Body;Body		4:169806635-169806864	Unclassified_Cell_type_specific	chr4:169806660-169806870		NA	TRUE	rs575729496	2	0.0002
cg09162909	0.130497	0.000488068	0.00672419	1	10075991	RBP7	3'UTR				chr1:10075760-10076090		NA	TRUE	rs565072666;rs112943192;rs533508177;rs551890822	0;6;24;48	0.000998;0.500000;0.000200;0.000200
cg23019585	0.0637666	0.000488108	0.00672419	6	29635110	MOG;MOG;MOG;MOG;MOG;MOG;MOG;MOG;MOG;MOG;MOG	3'UTR;Body;3'UTR;Body;Body;Body;Body;Body;Body;Body;Body				chr6:29635000-29635295		NA	TRUE	rs35487959;rs527416567	15;12	0.500000;0.162540
cg03018256	-0.0701907	0.00048846	0.00672419	17	72237019	TTYH2	Body				chr17:72236820-72237190		NA	TRUE	rs137948243	1	0.002196
cg15859390	0.0507963	0.000488945	0.00672419	4	184908510	STOX2	Body				chr4:184908400-184908610		NA	TRUE	rs545789416	51	0.0002
cg25350798	-0.117728	0.000489048	0.00672419	3	29891518	RBMS3;RBMS3;RBMS3	Body;Body;Body						NA	TRUE	rs76230089;rs149469726;rs147160453	33;2;1	0.026358;0.000200;0.000599
cg20701299	0.150244	0.000491106	0.00672419	2	66688919	MEIS1	Body						NA	NA	rs181948663;rs184306180	6;22	0.001198;0.000200
cg10296548	0.13772	0.000491201	0.00672419	6	158797675	TULP4;TULP4	Body;Body				chr6:158797660-158798115		NA	TRUE	rs531278135;rs549381258	25;33	0.000200;0.000200
cg10078683	0.166426	0.000491409	0.00672419	7	967132	ADAP1;ADAP1;ADAP1;ADAP1	TSS1500;Body;Body;5'UTR	S_Shore			chr7:967040-967255		NA	NA	rs151198274	0	0.002596
cg15705810	-0.105296	0.000491518	0.00672419	2	153357492	FMNL2	Body						NA	TRUE	rs539080338	2	0.0002
cg02465282	-0.0278971	0.000492342	0.00672419	10	134377460	INPP5A	Body		10:134377404-134377560	Unclassified	chr10:134377280-134377775		NA	TRUE	rs111877332;rs558423340;rs575190311;rs137862033;rs191469789	43;33;32;14;2	0.028954;0.000200;0.001198;0.000200;0.000599
cg23209285	-0.11652	0.000492388	0.00672419	2	236716052	AGAP1;AGAP1	Body;Body				chr2:236715685-236716315		NA	TRUE	rs8178996;rs200947329;rs537595480;rs185557882;rs561921613	48;47;44;43;16	0.252796;0.000399;0.000200;0.000799;0.000200
cg17072482	-0.0394825	0.000492499	0.00672419	11	78867116	TENM4	5'UTR				chr11:78867100-78867330		NA	NA	rs192382758;rs578030718	0;1	0.000599;0.000200
cg09836940	0.202222	0.000492993	0.00672419	7	29375273	CHN2;CHN2;CHN2;CHN2;CHN2	Body;5'UTR;Body;Body;Body						NA	NA	rs186248688	20	0.000399
cg22391424	0.139905	0.000493305	0.00672419	18	74700717	MBP;MBP;MBP;MBP;MBP	Body;Body;Body;Body;Body				chr18:74700480-74701535		NA	NA
cg13808438	0.172153	0.000493354	0.00672419	5	109033094	MAN2A1	Body				chr5:109033080-109033355		NA	NA	rs545194863	8	0.0002
cg26482757	0.13431	0.000493623	0.00672419	15	85999002	AKAP13;AKAP13	5'UTR;5'UTR					chr15:85998750-85999509	NA	TRUE
cg08534512	0.194459	0.000493676	0.00672419	7	32079181	PDE1C;PDE1C;PDE1C;PDE1C;PDE1C	Body;Body;Body;Body;Body				chr7:32079040-32079275		NA	NA	rs181596882	14	0.0002
cg06644457	-0.0963478	0.000493693	0.00672419	10	134978147	KNDC1	Body	Island			chr10:134977965-134978175		NA	TRUE
cg10617796	0.171326	0.000493736	0.00672419	5	83478502	EDIL3;EDIL3	Body;Body						NA	NA	rs35998539;rs541225712;rs559650564;rs149378;rs182031313	0;1;36;45;46	0.004992;0.000399;0.000399;0.236422;0.000200
cg14965368	0.0876304	0.000493858	0.00672419	8	53255167	ST18	5'UTR				chr8:53254945-53255210		NA	TRUE	rs567683475;rs560523441;rs572828901	2;4;42	0.002596;0.000200;0.000399
cg08795515	0.0997424	0.000494187	0.00672419	17	80648875	RAB40B	Body	N_Shore					NA	TRUE	rs544306616;rs8071828;rs574315783	49;24;1	0.000200;0.027955;0.000599
cg16363781	0.091556	0.000494309	0.00672419	11	84000871	DLG2;DLG2;DLG2;DLG2	Body;Body;Body;Body					chr11:84000340-84001387	6	NA
cg15572396	0.111396	0.00049445	0.00672419	3	58321349	PXK	Body	S_Shelf	3:58321314-58321459	Promoter_Associated	chr3:58321305-58321675		NA	TRUE	rs536732793;rs372378052	0;9	0.000200;0.050519
cg03620587	0.205012	0.000494551	0.00672419	8	17612236	MTUS1;MTUS1	Body;Body						6	NA	rs189274481;rs373445770	2;1	0.000200;0.000200
cg07788493	-0.0887517	0.000494899	0.00672419	15	86236291	AKAP13;AKAP13;AKAP13	Body;Body;Body				chr15:86236100-86236410		NA	NA	rs75331605	2	0.001797
cg09906699	0.140498	0.000495172	0.00672419	13	98019536	MBNL2;MBNL2;MBNL2	Body;Body;Body				chr13:98019420-98019655		NA	NA
cg03134792	0.157779	0.000495316	0.00672419	13	78303935	SLAIN1;SLAIN1	Body;Body				chr13:78303760-78304110		NA	NA	rs182993404	19	0.0002
cg00907267	0.139475	0.000495387	0.00672419	12	56474771	ERBB3;ERBB3	Body;Body	S_Shore	12:56474673-56475488	Unclassified	chr12:56474500-56477195		NA	TRUE	rs575949471	26	0.0002
cg24874286	0.0621967	0.000496035	0.00672419	1	63250724	ATG4C;ATG4C	5'UTR;5'UTR				chr1:63250465-63250930		NA	NA	rs546552514	36	0.0002
cg18118749	0.176136	0.000497573	0.00672419	8	120591015	ENPP2;ENPP2;ENPP2;ENPP2	Body;Body;Body;Body						6	NA	rs146742897;rs538178890	19;2	0.000200;0.000200
cg20302069	0.104158	0.000497725	0.00672419	2	237015746	AGAP1;AGAP1	Body;Body				chr2:237015525-237016475		NA	TRUE	rs571629808;rs376130622	24;2	0.000200;0.000799
cg04973925	0.0673874	0.000497828	0.00672419	15	49218062	SHC4	Body				chr15:49217945-49218455		NA	TRUE
cg09675758	0.111419	0.000498046	0.00672419	12	83325695	TMTC2	Body				chr12:83325600-83325810		NA	NA	rs192877458	47	0.002396
cg21621538	-0.141276	0.000498691	0.00672419	7	24614206	MPP6	5'UTR				chr7:24613185-24614670		NA	TRUE	rs530668223;rs540060735	6;18	0.000399;0.000599
cg16362786	-0.120857	0.000498709	0.00672419	21	45177726	PDXK	3'UTR	Island			chr21:45177445-45177810		NA	TRUE	rs192443792;rs540726244;rs182488551;rs532410794	4;21;42;44	0.000200;0.000200;0.000998;0.000200
cg22997262	-0.162017	0.000498823	0.00672419	22	25510988	KIAA1671	Body	S_Shelf			chr22:25510820-25511250		NA	TRUE	rs116362486	18	0.00619
cg02808988	0.133964	0.000498956	0.00672419	2	225822969	DOCK10	Body				chr2:225822900-225823110		NA	NA	rs535362027	24	0.000799
cg23532454	-0.123336	0.000499015	0.00672419	14	75910026	JDP2;JDP2;JDP2;JDP2	Body;Body;Body;Body				chr14:75909965-75910190		NA	TRUE	rs139433035	0	0.004393
cg03845337	-0.121455	0.000499108	0.00672419	10	34662172	PARD3;PARD3;PARD3;PARD3;PARD3;PARD3;PARD3;PARD3;PARD3;PARD3;PARD3	Body;Body;Body;Body;Body;Body;Body;Body;Body;Body;Body						NA	NA	rs534049996	1	0.0002
cg10946111	0.18585	0.000499481	0.00672419	9	129142659	MVB12B;MVB12B	Body;Body					chr9:129142125-129142738	NA	NA	rs549238573	1	0.002396
[truncated: 6,338 more rows]
