# Supplementary material for: From methylation to myelination: epigenomic and transcriptomic profiling of chronic inactive demyelinated multiple sclerosis lesions
Source: Acta Neuropathol. 2023 Jun 7;146(2):283–99. doi: 10.1007/s00401-023-02596-8 (PMC10328906; doi:10.1007/s00401-023-02596-8)
Supplement: Supplementary file 4 — Supplementary file4 (XLSX 488 KB) [file 401_2023_2596_MOESM4_ESM.xlsx]

## Sheet: Sheet1
Supplementary Table S3: Pearson's correlation analysis between expression and methylation values
Gene	CpG probe	P-value	Correlation coeff	FDR p-value	UCSC_RefGene_Group
BTBD3	cg12139813	1.2253e-09	-0.959262	5.10768e-06	Body
PIP4K2A	cg23017573	1.00896e-09	-0.96032	5.10768e-06	Body;Body;Body;Body;Body;Body;Body;Body;Body;Body;Body
SEMA4D	cg14541848	2.72805e-09	-0.954591	7.58125e-06	Body;Body
DDR2	cg23874669	6.64123e-09	0.948755	1.298e-05	TSS1500;Body;Body;TSS1500
DAAM1	cg12126243	1.02824e-08	-0.945613	1.298e-05	Body
TMEFF2	cg19094243	1.08984e-08	-0.94518	1.298e-05	Body;Body;Body;Body;Body;Body
RNF220	cg23644066	8.09333e-09	-0.947358	1.298e-05	TSS1500
SH3GL3	cg16100530	1.61607e-08	-0.942155	1.49702e-05	Body;Body;Body
PCSK6	cg02249322	1.61543e-08	-0.942158	1.49702e-05	Body;Body;Body;Body
LPAR1	cg26360766	2.58717e-08	-0.938317	2.15693e-05	Body
MAP6D1	cg14785438	5.09207e-08	-0.93233	3.85933e-05	TSS1500
SH3GL3	cg03905236	9.21253e-08	-0.926598	4.86644e-05	5'UTR;5'UTR;Body;Body
BTBD3	cg07098747	1.14464e-07	-0.924376	4.86644e-05	5'UTR;1stExon
ERMN	cg24833225	1.22214e-07	-0.923692	4.86644e-05	Body;Body;Body
HHIP	cg22218015	9.06971e-08	-0.926756	4.86644e-05	Body;Body;Body
DAAM1	cg18411994	1.12337e-07	-0.924571	4.86644e-05	Body
DAAM1	cg23040687	1.22526e-07	-0.923665	4.86644e-05	5'UTR;5'UTR
GRID1	cg10527005	1.23915e-07	-0.923547	4.86644e-05	Body;Body;Body
LPAR1	cg11893004	9.41207e-08	-0.926382	4.86644e-05	Body;TSS1500;TSS1500
SLC12A2	cg01250678	1.28417e-07	-0.923171	4.86644e-05	Body;Body
BTBD3	cg00346716	7.71903e-08	-0.928359	4.86644e-05	5'UTR
PALLD	cg20685334	8.71879e-08	-0.927151	4.86644e-05	3'UTR
TPD52	cg21582824	1.60023e-07	-0.92081	5.39981e-05	Body
TTYH2	cg23460124	1.53609e-07	-0.921254	5.39981e-05	Body
EDIL3	cg14430679	1.61923e-07	-0.920681	5.39981e-05	Body;Body;Body;Body
DAAM1	cg17326597	1.70167e-07	-0.920137	5.45647e-05	5'UTR;5'UTR;5'UTR;1stExon;Body;Body;Body;Body;Body
GOLIM4	cg01893100	1.76901e-07	-0.919709	5.46231e-05	Body;Body;Body
PARD3	cg02538783	1.85943e-07	-0.919156	5.53645e-05	Body;Body;Body
FAM107B	cg18833808	2.13186e-07	-0.917618	6.06978e-05	Body;Body
GOLIM4	cg07417772	2.18416e-07	-0.917343	6.06978e-05	Body;Body
PTPN14	cg00163510	2.80179e-07	-0.914454	6.29574e-05	Body
PLCL1	cg12600692	2.40066e-07	-0.916259	6.29574e-05	Body
FRMD4B	cg24949040	2.76072e-07	-0.914629	6.29574e-05	3'UTR
OSBPL1A	cg02442222	2.82984e-07	-0.914337	6.29574e-05	Body
ERMN	cg10812717	2.94511e-07	-0.913863	6.29574e-05	Body;Body
SH3GL3	cg03047383	2.82149e-07	-0.914372	6.29574e-05	Body
DIAPH1	cg12695286	2.61953e-07	-0.915245	6.29574e-05	5'UTR;5'UTR;5'UTR;Body
ERMN	cg03252823	2.53092e-07	-0.915646	6.29574e-05	1stExon;5'UTR
RNF220	cg09139806	2.89925e-07	-0.91405	6.29574e-05	TSS200
DNM3	cg08885854	5.65714e-07	-0.905726	6.41077e-05	Body;Body
DLG2	cg03902417	5.42863e-07	-0.906263	6.41077e-05	Body;Body;Body;Body;Body;Body
FRMD4B	cg22640764	4.91694e-07	-0.907539	6.41077e-05	Body
MBNL2	cg05676204	3.51173e-07	-0.911744	6.41077e-05	Body;Body;Body
SH3GL3	cg23454826	4.5459e-07	-0.908538	6.41077e-05	5'UTR;Body;Body;Body
FRMD4B	cg00468670	3.29149e-07	-0.912531	6.41077e-05	Body;Body;Body
ENPP2	cg23155467	4.95533e-07	-0.90744	6.41077e-05	Body
LPAR1	cg14231369	5.12824e-07	-0.906999	6.41077e-05	Body
RNF220	cg19401733	4.82542e-07	-0.90778	6.41077e-05	Body;Body;Body
TPD52	cg14075772	4.89983e-07	-0.907584	6.41077e-05	Body;Body;Body;Body;Body;Body
FRMD4B	cg21961548	4.36667e-07	-0.909045	6.41077e-05	Body;Body;Body;Body
PALLD	cg06044751	3.91053e-07	0.910423	6.41077e-05	Body
AIF1L	cg14293473	6.15163e-07	-0.904625	6.41077e-05	Body;Body
PLCL1	cg09025663	5.59791e-07	-0.905864	6.41077e-05	5'UTR;5'UTR;TSS200;TSS1500;TSS1500;TSS1500;TSS1500;TSS1500;Body;5'UTR
BTBD3	cg20981848	4.94863e-07	-0.907457	6.41077e-05	5'UTR;5'UTR
LRRC8D	cg06983052	5.00147e-07	-0.907321	6.41077e-05	5'UTR
HIP1	cg03524389	4.72831e-07	-0.908039	6.41077e-05	1stExon;1stExon;5'UTR;5'UTR;5'UTR;5'UTR;5'UTR;5'UTR;5'UTR;5'UTR;Body;5'UTR
SH3GL3	cg21036778	5.66309e-07	-0.905713	6.41077e-05	Body;Body;Body;Body;Body
ERMN	cg01691358	6.15134e-07	-0.904626	6.41077e-05	Body
UTRN	cg02832051	5.96071e-07	-0.905041	6.41077e-05	Body;Body
HDAC11	cg05446471	4.23074e-07	-0.909442	6.41077e-05	Body
C12orf76	cg16047828	4.59155e-07	-0.908411	6.41077e-05	Body;Body
PIP4K2A	cg12491257	5.76354e-07	-0.905483	6.41077e-05	5'UTR;5'UTR;5'UTR
DDR2	cg21539842	5.78091e-07	-0.905443	6.41077e-05	5'UTR;Body;Body;Body;ExonBnd;ExonBnd;ExonBnd;ExonBnd;5'UTR;Body
FRMD4B	cg25835936	4.25577e-07	-0.909369	6.41077e-05	Body
BTBD3	cg12494488	3.14679e-07	-0.913072	6.41077e-05	Body;Body
UTRN	cg22311289	3.87997e-07	-0.91052	6.41077e-05	Body;Body;Body;Body;Body
WWTR1	cg12716319	5.48226e-07	-0.906136	6.41077e-05	TSS1500;TSS1500
FRMD4B	cg11975222	4.84394e-07	-0.907731	6.41077e-05	Body;Body;5'UTR
PARD3B	cg08138586	3.72503e-07	-0.911022	6.41077e-05	TSS1500
ANKS1B	cg05967710	5.06755e-07	-0.907152	6.41077e-05	Body
LACC1	cg16077991	4.65366e-07	-0.908241	6.41077e-05	Body
ABCA8	cg19850503	5.66856e-07	-0.9057	6.41077e-05	Body;Body
LPAR1	cg17163538	3.41029e-07	-0.912101	6.41077e-05	Body;Body
PXK	cg09627520	4.22433e-07	-0.909461	6.41077e-05	Body;Body
FAM107B	cg03641375	3.9186e-07	-0.910397	6.41077e-05	Body
HDAC11	cg09019865	5.92375e-07	-0.905123	6.41077e-05	Body;Body;Body;Body
GLDN	cg07340020	6.04512e-07	-0.904856	6.41077e-05	5'UTR;5'UTR
FAM107B	cg12076357	4.52622e-07	-0.908593	6.41077e-05	Body;Body;Body;Body;Body
LPAR1	cg03095453	5.75368e-07	-0.905505	6.41077e-05	Body
NIPAL3	cg18588191	4.65351e-07	-0.908241	6.41077e-05	5'UTR
FRMD4B	cg27402434	6.40398e-07	-0.904093	6.59135e-05	Body;Body;Body;Body;Body
DOCK10	cg17614903	6.66198e-07	-0.903566	6.77328e-05	3'UTR
GLDN	cg13351721	6.79652e-07	-0.903298	6.82682e-05	TSS1500;TSS1500
HDAC11	cg02762546	7.03735e-07	-0.90283	6.9024e-05	Body;Body;Body
BTBD3	cg01091831	6.99332e-07	-0.902915	6.9024e-05	Body;5'UTR
UTRN	cg18688142	7.21484e-07	0.902494	6.93372e-05	Body
APBB1	cg09042386	7.23562e-07	-0.902455	6.93372e-05	Body;Body
BTBD3	cg03643760	7.47865e-07	-0.902007	7.01335e-05	Body;Body;Body
GFAP	cg12670990	7.48697e-07	-0.901992	7.01335e-05	Body
PIP4K2A	cg21845726	7.96112e-07	-0.901153	7.08907e-05	Body;Body;Body
HDAC11	cg21810733	8.12244e-07	-0.900877	7.08907e-05	Body;Body
PARD3B	cg03787092	8.22686e-07	-0.900701	7.08907e-05	5'UTR
DAAM1	cg04272613	7.78978e-07	-0.901451	7.08907e-05	5'UTR;5'UTR;5'UTR
MOBP	cg14133257	7.8528e-07	-0.901341	7.08907e-05	Body;Body;Body
LPAR1	cg21161126	8.24805e-07	-0.900666	7.08907e-05	5'UTR;5'UTR;5'UTR
GLDN	cg10329200	7.66549e-07	-0.901671	7.08907e-05	Body
PPFIBP2	cg19646484	8.17716e-07	-0.900785	7.08907e-05	TSS1500;Body;Body;Body;Body
SLCO1A2	cg19659215	8.44023e-07	0.900348	7.15767e-05	Body;Body
CNDP1	cg12031346	8.70928e-07	-0.899913	7.15767e-05	Body
DDR2	cg11501313	9.07952e-07	-0.899332	7.15767e-05	TSS200
MOBP	cg22110662	9.0478e-07	-0.899381	7.15767e-05	Body;Body;Body
TSHZ2	cg14598985	8.79119e-07	-0.899782	7.15767e-05	5'UTR;5'UTR;5'UTR
FRMD4B	cg03882698	8.66056e-07	-0.899991	7.15767e-05	Body
PARD3B	cg25149218	8.59379e-07	-0.900098	7.15767e-05	Body;Body
NEK11	cg27514336	9.14712e-07	-0.899228	7.15767e-05	Body
TTYH2	cg25060035	9.1864e-07	-0.899168	7.15767e-05	Body
ZEB2	cg17236146	9.13656e-07	-0.899245	7.15767e-05	TSS1500
ENPP2	cg03663576	9.61363e-07	-0.89853	7.3576e-05	Body;Body;Body;Body
BTBD3	cg16659834	9.61951e-07	-0.898521	7.3576e-05	5'UTR
ENPP2	cg23725583	9.93506e-07	-0.898065	7.52987e-05	1stExon;1stExon;1stExon;5'UTR;5'UTR;5'UTR
FRMD4B	cg20033307	1.01069e-06	-0.897822	7.56517e-05	Body;Body;Body
FRMD4B	cg11377213	1.01631e-06	-0.897743	7.56517e-05	Body;Body;Body
RAB40B	cg12564108	1.09072e-06	-0.896733	8.04718e-05	Body;Body;Body;Body
TMC7	cg17255375	1.11967e-06	-0.896356	8.13235e-05	Body;Body;5'UTR
MFSD6	cg15025248	1.16381e-06	-0.895797	8.13235e-05	5'UTR
MOBP	cg24602838	1.15473e-06	-0.895911	8.13235e-05	5'UTR;5'UTR;Body;Body;Body;Body
PLCL1	cg10095198	1.17054e-06	-0.895714	8.13235e-05	Body
FAM107A	cg07427492	1.13088e-06	-0.896213	8.13235e-05	Body;Body;Body;Body
ZNF536	cg26406587	1.15236e-06	-0.89594	8.13235e-05	Body;Body
ZNF536	cg18680834	1.17047e-06	-0.895715	8.13235e-05	Body
DAAM1	cg15500482	1.20526e-06	0.895289	8.17392e-05	TSS1500;5'UTR
FRMD4B	cg27336913	1.2111e-06	-0.895218	8.17392e-05	Body;Body;Body
FRMD4B	cg16887292	1.21574e-06	-0.895162	8.17392e-05	Body;Body;Body
MFSD6	cg24651312	1.21347e-06	-0.89519	8.17392e-05	Body;Body
PHACTR2	cg10095795	1.27179e-06	-0.894503	8.21555e-05	Body;Body;Body;Body
RNF19A	cg06649567	1.29984e-06	0.894182	8.21555e-05	1stExon;1stExon;5'UTR;1stExon;1stExon;1stExon;5'UTR;1stExon;5'UTR;5'UTR;5'UTR;1stExon;5'UTR;5'UTR;1stExon;1stExon;1stExon;5'UTR;5'UTR;5'UTR;1stExon;5'UTR
C10orf90	cg01745949	1.30372e-06	-0.894138	8.21555e-05	Body
LPAR1	cg00232201	1.26714e-06	-0.894557	8.21555e-05	5'UTR
HHIP	cg26339943	1.30781e-06	-0.894092	8.21555e-05	Body
PIP4K2A	cg03100686	1.30776e-06	-0.894092	8.21555e-05	Body;Body;Body;Body
PDE1C	cg05122159	1.25322e-06	-0.894719	8.21555e-05	5'UTR;5'UTR;5'UTR;Body;Body
LPAR1	cg03317172	1.31062e-06	-0.89406	8.21555e-05	Body;Body
PIP4K2A	cg19951044	1.26783e-06	-0.894548	8.21555e-05	Body
HDAC11	cg07647036	1.36374e-06	-0.893472	8.24623e-05	Body;Body;Body;Body;Body;Body;Body;Body;Body;Body;Body;Body;Body;Body
BTBD3	cg18808904	1.35763e-06	-0.893539	8.24623e-05	Body;5'UTR;5'UTR;Body
SECISBP2L	cg08131891	1.36498e-06	-0.893459	8.24623e-05	TSS1500;TSS1500;TSS1500;TSS1500
SH3GL3	cg05326109	1.35233e-06	-0.893597	8.24623e-05	Body
RHBDL2	cg26014374	1.33716e-06	-0.893764	8.24623e-05	Body;Body
GFAP	cg15193977	1.46444e-06	-0.89241	8.37291e-05	5'UTR;5'UTR;5'UTR;5'UTR;5'UTR;5'UTR;5'UTR;5'UTR;Body;5'UTR
PIP4K2A	cg26502474	1.41924e-06	-0.892879	8.37291e-05	Body
ENPP2	cg09361461	1.46549e-06	-0.892399	8.37291e-05	Body;Body
PTPN14	cg19909996	1.41197e-06	0.892956	8.37291e-05	Body;Body
SLC5A11	cg04022912	1.45829e-06	-0.892473	8.37291e-05	Body;Body;Body;Body
LDLRAP1	cg19957212	1.45783e-06	-0.892478	8.37291e-05	Body;Body
DAAM1	cg02265239	1.46629e-06	-0.892391	8.37291e-05	5'UTR
TTLL7	cg03098721	1.45831e-06	-0.892473	8.37291e-05	5'UTR;5'UTR;5'UTR
FRMD4B	cg01071170	1.48667e-06	-0.892184	8.37459e-05	TSS1500;TSS1500;TSS1500;Body;Body;Body
SYNJ2	cg19331059	1.48166e-06	-0.892235	8.37459e-05	TSS1500
WWTR1	cg20249162	1.54791e-06	-0.891576	8.43923e-05	Body;Body;Body
ERMN	cg20284961	1.5197e-06	-0.891853	8.43923e-05	3'UTR;3'UTR;3'UTR;3'UTR;3'UTR
FAM13C	cg23272287	1.51435e-06	-0.891906	8.43923e-05	Body
LRRC8D	cg11839020	1.55513e-06	-0.891505	8.43923e-05	Body;Body
OSBPL1A	cg17481122	1.55026e-06	-0.891553	8.43923e-05	5'UTR;5'UTR;5'UTR;TSS1500
PRR18	cg02832515	1.55888e-06	-0.891469	8.43923e-05	Body;Body
ZSWIM6	cg05672034	1.60286e-06	-0.891047	8.62131e-05	Body;Body;Body;Body;Body
PARD3	cg25017900	1.61675e-06	-0.890916	8.64028e-05	Body
ERMN	cg20433238	1.63332e-06	-0.890761	8.67322e-05	Body
FRMD4B	cg08498542	1.65474e-06	-0.890562	8.67644e-05	5'UTR
RTKN	cg16312120	1.64745e-06	-0.89063	8.67644e-05	Body
UTRN	cg21648072	1.6857e-06	-0.890279	8.78354e-05	Body
FRMD4B	cg13424909	1.72199e-06	-0.889953	8.80751e-05	TSS1500
AGAP1	cg09317899	1.7201e-06	-0.889969	8.80751e-05	5'UTR;5'UTR;5'UTR
PIP4K2A	cg25050566	1.70826e-06	-0.890075	8.80751e-05	Body;Body;Body
MOG	cg20704602	1.73438e-06	-0.889842	8.8168e-05	3'UTR
ARHGAP42	cg17080216	1.77589e-06	-0.889478	8.93589e-05	Body
DIAPH1	cg18447299	1.77925e-06	-0.889449	8.93589e-05	3'UTR;3'UTR
DNM3	cg15462567	1.82224e-06	-0.88908	9.05367e-05	Body
UTRN	cg01524618	1.82442e-06	-0.889062	9.05367e-05	Body;Body
HDAC11	cg12252865	1.85061e-06	-0.888841	9.12933e-05	5'UTR;5'UTR;5'UTR
PLD1	cg01450274	1.89344e-06	-0.888486	9.24648e-05	Body
DDR2	cg06104972	1.90536e-06	0.888388	9.24648e-05	Body;Body;Body
ERBB3	cg09395955	1.91872e-06	-0.888279	9.24648e-05	Body
TMTC2	cg00418163	1.90949e-06	-0.888354	9.24648e-05	Body;Body;Body
ANK3	cg12354377	1.98816e-06	-0.887723	9.38297e-05	TSS200
DAAM1	cg27515532	1.99207e-06	-0.887692	9.38297e-05	Body;Body
PIP4K2A	cg22748211	1.9874e-06	-0.887729	9.38297e-05	Body
PPP1R14A	cg06570930	1.96334e-06	-0.88792	9.38297e-05	5'UTR;5'UTR;5'UTR;5'UTR;5'UTR
SLC5A11	cg07095956	2.01947e-06	-0.887478	9.4586e-05	5'UTR;5'UTR;5'UTR;5'UTR
EDIL3	cg02265105	2.03871e-06	-0.887329	9.4954e-05	Body
PARD3	cg12779616	2.07817e-06	-0.887027	9.51962e-05	TSS200
PIP4K2A	cg03473087	2.05571e-06	-0.887198	9.51962e-05	Body
PIEZO2	cg15700971	2.07572e-06	-0.887045	9.51962e-05	Body
ERMN	cg13114088	2.14934e-06	-0.886494	9.73859e-05	Body;Body;Body;Body
HDAC11	cg26147269	2.13888e-06	-0.886572	9.73859e-05	1stExon;5'UTR
SLC7A11	cg05726013	2.17987e-06	-0.88627	9.82355e-05	Body;Body;Body;Body;Body;Body;Body;Body;Body;Body;Body
PLCE1	cg17782167	2.23983e-06	-0.885838	9.98581e-05	Body;Body
ELMO1	cg09241638	2.23501e-06	-0.885873	9.98581e-05	TSS1500
PRUNE2	cg03904174	2.29737e-06	-0.885433	0.000100509	Body;Body;Body;Body;Body;Body;Body
TSHZ2	cg16140051	2.2898e-06	0.885486	0.000100509	Body
SH3TC2	cg24815728	2.36739e-06	-0.884951	0.000100509	Body
MOG	cg23019585	2.34896e-06	-0.885077	0.000100509	Body
GFAP	cg08717182	2.33478e-06	-0.885174	0.000100509	TSS1500;TSS1500;Body
PIP4K2A	cg09216670	2.36521e-06	-0.884966	0.000100509	Body
OSBPL1A	cg25223545	2.28904e-06	-0.885491	0.000100509	Body;Body
DAAM1	cg19768143	2.37498e-06	-0.8849	0.000100509	Body
APBB1	cg10502022	2.35882e-06	-0.88501	0.000100509	Body;Body;Body
DAAM1	cg05501836	2.30531e-06	-0.885378	0.000100509	Body;Body
PIP4K2A	cg03119780	2.40226e-06	-0.884716	0.00010115	TSS1500;TSS1500
APBB1	cg02171432	2.41939e-06	-0.884601	0.000101359	Body
PCSK6	cg12371147	2.44396e-06	-0.884438	0.00010137	1stExon;5'UTR
DAAM1	cg07384498	2.44184e-06	-0.884452	0.00010137	5'UTR;5'UTR
MOBP	cg00091899	2.46873e-06	-0.884275	0.000101502	5'UTR;5'UTR;Body;Body;Body;Body
BTBD3	cg17407259	2.47151e-06	-0.884257	0.000101502	Body
ELMO1	cg15975151	2.55209e-06	-0.883736	0.000102378	Body;TSS1500
MOBP	cg15069948	2.52498e-06	-0.88391	0.000102378	5'UTR
PIP4K2A	cg04894443	2.51977e-06	-0.883943	0.000102378	Body
MAG	cg07918620	2.54509e-06	-0.883781	0.000102378	Body
RHBDL2	cg20185195	2.55424e-06	-0.883723	0.000102378	5'UTR
PSEN1	cg00558816	2.56963e-06	-0.883625	0.000102502	Body;Body
PIP4K2A	cg07701530	2.59195e-06	-0.883484	0.0001029	Body
UTRN	cg01676238	2.60979e-06	0.883372	0.000103118	Body
SYNJ2	cg12567635	2.65999e-06	-0.883061	0.000104114	Body;Body;Body
ZEB1	cg24861272	2.65517e-06	-0.883091	0.000104114	5'UTR;TSS200
DOCK10	cg09711488	2.7388e-06	-0.882582	0.000104166	Body;Body
MFSD6	cg15029847	2.73826e-06	-0.882586	0.000104166	Body
RNF220	cg09899564	2.68514e-06	-0.882907	0.000104166	5'UTR;5'UTR;5'UTR
PALLD	cg22133576	2.76518e-06	-0.882425	0.000104166	TSS1500
PTPRD	cg02828862	2.73549e-06	-0.882602	0.000104166	Body;Body
LRRC8D	cg11335133	2.77376e-06	-0.882374	0.000104166	Body
PIP4K2A	cg04813697	2.74203e-06	-0.882563	0.000104166	Body;Body
SH3TC2	cg16494350	2.76558e-06	-0.882422	0.000104166	Body;Body;Body;Body
TMCC2	cg00130102	2.7346e-06	-0.882608	0.000104166	Body;Body
ALCAM	cg08785396	2.87299e-06	-0.881794	0.000105516	Body
RASGRF2	cg04109929	2.84796e-06	-0.881938	0.000105516	Body;Body;Body
FRMD4B	cg00771346	2.83391e-06	-0.88202	0.000105516	5'UTR
DPYSL5	cg14699263	2.86289e-06	-0.881852	0.000105516	Body
GFAP	cg17265120	2.83907e-06	-0.88199	0.000105516	Body
PLD1	cg18418238	2.94586e-06	-0.881378	0.000106257	5'UTR;5'UTR
BTBD3	cg19902443	2.93887e-06	-0.881418	0.000106257	1stExon;5'UTR;Body
TTYH2	cg23327200	2.91112e-06	-0.881575	0.000106257	Body;Body;Body
ABCA2	cg14280283	2.93293e-06	-0.881451	0.000106257	Body;Body
DIAPH1	cg22218566	2.95688e-06	-0.881316	0.000106257	Body
KLHL32	cg18164977	3.00267e-06	-0.881061	0.000107439	TSS1500;Body;Body;Body;Body;Body
DLG2	cg03783940	3.05303e-06	0.880783	0.00010825	Body
GLDN	cg27530799	3.07927e-06	-0.88064	0.00010825	TSS1500
TMCC2	cg05740837	3.07698e-06	-0.880653	0.00010825	TSS1500
ARHGAP42	cg07195211	3.07506e-06	0.880663	0.00010825	Body;Body;Body;Body
SEMA4D	cg13474090	3.09025e-06	-0.880581	0.00010825	Body;Body;Body;Body
DLG2	cg22907295	3.10451e-06	0.880504	0.000108294	Body
SH3TC2	cg05364414	3.1792e-06	-0.880105	0.000110437	Body;Body;Body
DYSF	cg13282368	3.25435e-06	-0.879712	0.000110694	Body;Body;Body;Body;Body;Body;Body;Body;Body;Body;Body;Body;Body;Body
ANK3	cg26607103	3.36032e-06	-0.879171	0.000110694	TSS200
PTPN14	cg16435542	3.22697e-06	0.879855	0.000110694	ExonBnd;Body
ERMN	cg14022550	3.30794e-06	-0.879437	0.000110694	TSS200
FAM107B	cg14937228	3.22962e-06	-0.879841	0.000110694	5'UTR
GLDN	cg15844777	3.37247e-06	-0.87911	0.000110694	Body;Body;Body;Body;Body;Body;Body;Body;Body;Body;Body;Body;Body;Body;Body;Body
GLDN	cg13968580	3.35562e-06	-0.879195	0.000110694	Body
ZNF536	cg00386405	3.33679e-06	-0.87929	0.000110694	5'UTR;Body
PIP4K2A	cg13518687	3.21612e-06	-0.879911	0.000110694	TSS1500;TSS1500
SPOCK3	cg27376282	3.33455e-06	-0.879301	0.000110694	Body
TMEM235	cg23194271	3.27261e-06	-0.879618	0.000110694	5'UTR;5'UTR;5'UTR;5'UTR
MOBP	cg04442806	3.29757e-06	-0.87949	0.000110694	Body;Body;Body;Body;Body;Body;Body;Body
KLHL32	cg16116981	3.35661e-06	-0.87919	0.000110694	1stExon
HHATL	cg08060987	3.3114e-06	-0.879419	0.000110694	Body
DAAM1	cg02585938	3.39142e-06	-0.879015	0.00011088	ExonBnd;ExonBnd;ExonBnd;Body;Body;Body
SECISBP2L	cg00748720	3.40633e-06	-0.878941	0.000110932	Body;Body;Body;Body
CDK18	cg19040750	3.45397e-06	-0.878705	0.000111328	Body;Body
FRMD4B	cg07427584	3.44672e-06	-0.87874	0.000111328	5'UTR;1stExon
PIP4K2A	cg02864956	3.45857e-06	-0.878682	0.000111328	Body;Body;Body;Body;Body
LPAR1	cg26501102	3.56398e-06	-0.87817	0.000111356	Body
PCSK6	cg07983363	3.50917e-06	-0.878435	0.000111356	5'UTR;5'UTR
DLG2	cg17140421	3.56629e-06	-0.878159	0.000111356	TSS1500;TSS1500;Body
ZSWIM6	cg19456451	3.55918e-06	-0.878193	0.000111356	Body;Body;Body;ExonBnd;ExonBnd;ExonBnd
PIP4K2A	cg05271749	3.55171e-06	-0.878229	0.000111356	Body;Body;Body;Body;Body;Body;Body;Body;Body;Body;Body
SLC5A11	cg23280807	3.49961e-06	-0.878481	0.000111356	Body
SH3GL3	cg07736457	3.48314e-06	-0.878562	0.000111356	Body;Body;Body;Body;Body;Body
RNF220	cg26031952	3.56305e-06	-0.878175	0.000111356	Body
LRRC8D	cg01860897	3.58073e-06	-0.87809	0.00011139	Body
AGAP1	cg09547820	3.60592e-06	-0.87797	0.000111757	Body;Body;Body
RNF220	cg17348460	3.62623e-06	-0.877874	0.000111762	Body
ABCA2	cg08216000	3.63291e-06	-0.877843	0.000111762	Body;Body;Body
TMCC3	cg19653282	3.65557e-06	-0.877736	0.000111898	Body
UTRN	cg19224759	3.66417e-06	-0.877696	0.000111898	Body
PIP4K2A	cg13910614	3.77096e-06	-0.877202	0.000113497	Body;Body;Body
SEMA4D	cg09684929	3.76182e-06	-0.877244	0.000113497	Body;Body;Body;Body
CNTN2	cg03271939	3.767e-06	-0.87722	0.000113497	Body
PARD3	cg24875463	3.73061e-06	-0.877387	0.000113497	5'UTR
PPFIBP2	cg04363470	3.82703e-06	-0.876948	0.00011477	Body
ABCA8	cg18372943	3.88778e-06	-0.876675	0.000116174	Body
SH3TC2	cg12485221	3.95765e-06	-0.876367	0.000117731	Body;Body
KIAA1324L	cg14147396	3.96815e-06	-0.876321	0.000117731	TSS200;Body
TMCC3	cg16344442	4.02069e-06	-0.876092	0.000118867	Body
WWTR1	cg10723575	4.04814e-06	0.875974	0.000119256	Body;Body;Body
PTPN14	cg12435903	4.09837e-06	0.875759	0.000120177	Body;Body;Body;Body;Body;Body;Body;Body;Body;Body;Body
HDAC11	cg17023267	4.11293e-06	-0.875697	0.000120177	Body;Body
RAB40B	cg08573299	4.12266e-06	-0.875656	0.000120177	Body;Body;Body;Body
FMNL2	cg14281092	4.17461e-06	-0.875437	0.000120288	Body
ALCAM	cg04240062	4.21731e-06	-0.875259	0.000120288	Body;Body;Body;Body
DAAM1	cg03605518	4.22214e-06	-0.875239	0.000120288	5'UTR;5'UTR
PLD1	cg19644750	4.22746e-06	-0.875217	0.000120288	Body;5'UTR;Body
GFAP	cg20668546	4.19673e-06	-0.875345	0.000120288	5'UTR;5'UTR;5'UTR;5'UTR
RNF220	cg00625303	4.16494e-06	-0.875478	0.000120288	Body
INPP5A	cg00789862	4.16392e-06	0.875482	0.000120288	Body
OSBPL1A	cg05709468	4.24264e-06	-0.875154	0.000120309	Body;Body;Body;Body;Body;Body;Body
PIP4K2A	cg07281265	4.28559e-06	-0.874978	0.000120706	Body;Body;Body;Body
MAP4K5	cg09207296	4.27154e-06	-0.875035	0.000120706	3'UTR
HIPK1	cg17993267	4.74392e-06	-0.873181	0.000122137	Body;Body
PIP4K2A	cg04220053	4.40385e-06	-0.874499	0.000122137	Body
PTPN14	cg03330696	4.65031e-06	0.873535	0.000122137	Body
PIP4K2A	cg11825128	4.42717e-06	-0.874406	0.000122137	Body
FMNL2	cg25934361	4.60288e-06	-0.873717	0.000122137	Body;Body;Body
AGPAT4	cg23775045	4.52581e-06	-0.874016	0.000122137	Body
PSEN1	cg10426062	4.381e-06	-0.87459	0.000122137	Body;Body
PIEZO2	cg12266591	4.76123e-06	0.873116	0.000122137	Body;Body;Body
APBB2	cg23753351	4.70749e-06	0.873318	0.000122137	Body
BCAS3	cg11827550	4.74924e-06	0.873161	0.000122137	Body;Body;Body
AK5	cg20159871	4.54815e-06	0.873929	0.000122137	Body;Body
DLG2	cg01966922	4.73829e-06	-0.873202	0.000122137	Body;Body;Body
GLDN	cg20642006	4.67702e-06	-0.873433	0.000122137	5'UTR
PIP4K2A	cg25530288	4.68493e-06	-0.873403	0.000122137	Body;Body;5'UTR
ZNF536	cg15539073	4.75313e-06	-0.873146	0.000122137	Body;Body;5'UTR
SLC5A11	cg08187501	4.53355e-06	-0.873986	0.000122137	Body;Body
ERMN	cg21563471	4.60859e-06	-0.873695	0.000122137	Body
SH3TC2	cg05114060	4.54716e-06	-0.873933	0.000122137	5'UTR
APBB1	cg00105462	4.64089e-06	-0.873571	0.000122137	Body
APBB1	cg02650122	4.71303e-06	-0.873297	0.000122137	Body;Body;Body
CASC2	cg07853571	4.75383e-06	0.873143	0.000122137	Body
RHBDL2	cg09757359	4.65146e-06	-0.873531	0.000122137	Body
PALLD	cg04256466	4.4657e-06	-0.874253	0.000122137	Body
TMTC2	cg03191794	4.53581e-06	-0.873977	0.000122137	5'UTR;5'UTR
HDAC11	cg06568490	4.59609e-06	-0.873743	0.000122137	3'UTR
PCSK6	cg16035285	4.69276e-06	-0.873374	0.000122137	Body;Body;TSS200;Body;Body;Body;Body
GRID1	cg15209053	4.67931e-06	-0.873425	0.000122137	TSS1500
NIPAL3	cg21298759	4.36113e-06	-0.87467	0.000122137	Body;Body;Body;Body;Body;Body
FAM107A	cg19336937	4.60464e-06	-0.87371	0.000122137	TSS200;Body
TBC1D12	cg26294410	4.86614e-06	-0.872726	0.000124445	5'UTR;5'UTR
UNC5C	cg15652859	4.93929e-06	-0.872459	0.000125545	Body
CELF2	cg11421485	4.92628e-06	-0.872506	0.000125545	TSS200
RNF144A	cg10705045	4.99076e-06	-0.872273	0.000126468	Body
APBB1	cg18608864	5.14761e-06	-0.871716	0.000126523	5'UTR;5'UTR;Body
LRRC8D	cg11075127	5.01628e-06	-0.872182	0.000126523	5'UTR;5'UTR
FAM107B	cg10270798	5.05319e-06	-0.87205	0.000126523	5'UTR;5'UTR
UNC5C	cg10528218	5.15985e-06	-0.871673	0.000126523	3'UTR
SH3TC2	cg13942251	5.09945e-06	-0.871886	0.000126523	3'UTR
ZNF536	cg25699368	5.04841e-06	-0.872067	0.000126523	Body
CHN2	cg16563367	5.1484e-06	0.871714	0.000126523	Body;Body;Body;Body
BTBD3	cg15716687	5.13692e-06	-0.871754	0.000126523	Body;Body;Body
MOBP	cg05317077	5.11251e-06	-0.87184	0.000126523	TSS1500;Body
PLCL1	cg00524271	5.08216e-06	-0.871947	0.000126523	Body
TMEM235	cg13000540	5.10198e-06	-0.871877	0.000126523	Body;Body;Body;Body
EML1	cg26027125	5.18002e-06	0.871603	0.000126645	Body
MFSD6	cg02598071	5.41537e-06	-0.870798	0.000127109	TSS1500
RASGRF2	cg18644049	5.51066e-06	-0.870481	0.000127109	Body;Body;Body
RNF19A	cg19981884	5.44508e-06	-0.870699	0.000127109	TSS1500
KIAA1755	cg08110658	5.63998e-06	-0.870057	0.000127109	Body
DLG2	cg22802812	5.56785e-06	-0.870293	0.000127109	3'UTR
HIP1	cg04037769	5.63014e-06	-0.870089	0.000127109	Body;Body;Body
RTN4	cg23240589	5.5538e-06	-0.870339	0.000127109	Body;Body;Body
DLG2	cg20522104	5.55903e-06	-0.870321	0.000127109	5'UTR;5'UTR
ERMN	cg02757236	5.29535e-06	-0.871205	0.000127109	Body;Body;5'UTR
ABHD17B	cg10410283	5.42915e-06	-0.870752	0.000127109	5'UTR
GFAP	cg23016243	5.35259e-06	-0.87101	0.000127109	Body
ZNF536	cg26116551	5.27735e-06	-0.871267	0.000127109	Body;Body;Body
MFSD6	cg20734727	5.50648e-06	-0.870495	0.000127109	Body
SEMA4D	cg11197318	5.35549e-06	-0.871	0.000127109	TSS1500;Body;Body;Body
UTRN	cg17389227	5.63532e-06	0.870073	0.000127109	5'UTR
LDLRAP1	cg07413140	5.57681e-06	-0.870263	0.000127109	TSS1500;Body
SYNJ2	cg10488100	5.4546e-06	-0.870667	0.000127109	1stExon;1stExon
DLG2	cg12703652	5.6125e-06	-0.870147	0.000127109	TSS200;Body;5'UTR
RASGRF2	cg10364202	5.30327e-06	-0.871178	0.000127109	Body
FRMD4B	cg20006294	5.22426e-06	-0.871449	0.000127109	TSS1500
AKAP13	cg14566868	5.517e-06	-0.87046	0.000127109	Body
HAPLN2	cg22369590	5.25617e-06	-0.871339	0.000127109	3'UTR
PIP4K2A	cg24156957	5.44854e-06	-0.870687	0.000127109	Body;Body;Body;Body;Body;Body;Body
SYNJ2	cg15332159	5.53025e-06	-0.870416	0.000127109	TSS1500;TSS1500
DNM3	cg03981408	5.28061e-06	-0.871255	0.000127109	Body
RNF144A	cg11484289	5.57357e-06	-0.870274	0.000127109	5'UTR;5'UTR
CPOX	cg03483464	5.6166e-06	-0.870133	0.000127109	Body
LINC01102	cg19497942	5.54238e-06	-0.870376	0.000127109	Body;Body;Body;Body;Body;Body;Body;Body
ADORA1	cg05160197	5.64115e-06	0.870054	0.000127109	TSS1500;TSS1500;TSS1500;TSS1500;TSS1500;TSS200;Body;Body;Body
PLD1	cg17566735	5.73787e-06	-0.869742	0.00012894	5'UTR;5'UTR;1stExon;5'UTR;5'UTR
DLG2	cg23424158	5.8129e-06	-0.869504	0.000130275	Body
PIEZO2	cg17955968	5.83255e-06	-0.869442	0.000130364	TSS200;TSS200
DLG2	cg18406570	5.86764e-06	-0.869332	0.000130798	TSS1500
RNF19A	cg12773095	5.921e-06	-0.869165	0.000131636	Body;Body
PDE1C	cg17169397	5.95751e-06	-0.869052	0.000132095	TSS1500
PSEN1	cg03167978	6.04257e-06	-0.86879	0.000133626	Body;Body
USP31	cg06271652	6.12778e-06	-0.868531	0.000135152	Body
PIP4K2A	cg08400088	6.20919e-06	-0.868287	0.000136354	Body
ERBB3	cg27488983	6.215e-06	-0.868269	0.000136354	Body
ZEB2	cg14807945	6.27263e-06	-0.868098	0.000137257	5'UTR;5'UTR;5'UTR;5'UTR
PIP4K2A	cg19231153	6.29414e-06	-0.868034	0.000137367	5'UTR
FAM107B	cg04426977	6.31538e-06	-0.867972	0.000137471	Body
ZNF536	cg16232812	6.34183e-06	-0.867894	0.000137687	Body;Body;Body;Body;Body
OSBPL1A	cg05957670	6.37529e-06	-0.867796	0.000138054	Body;Body
AGAP1	cg18021271	6.43628e-06	-0.867619	0.000138655	Body;Body;Body
PPFIBP2	cg02031817	6.45295e-06	-0.86757	0.000138655	5'UTR
FAM107A	cg11865261	6.43754e-06	-0.867615	0.000138655	Body;Body;Body;Body;Body;Body;Body;Body;Body;Body;Body
TMCC3	cg27290494	6.56829e-06	-0.867239	0.000140771	5'UTR;5'UTR
DLG2	cg09869678	6.63764e-06	-0.867043	0.000141153	TSS200;Body;TSS200;TSS200;TSS200;Body
ARHGEF37	cg17550357	6.63429e-06	-0.867052	0.000141153	TSS200;Body;Body;Body;Body;Body;Body;Body;Body;Body;Body;Body;Body;Body;Body;Body
TMTC4	cg27331546	6.65385e-06	-0.866997	0.000141153	Body
BTBD3	cg05333194	6.62643e-06	-0.867075	0.000141153	TSS200;TSS200;TSS200;TSS200;TSS200;TSS200;TSS200
ZNF536	cg12980723	6.71635e-06	-0.866822	0.000141408	TSS1500
RASGRP3	cg07152429	6.71677e-06	-0.866821	0.000141408	TSS1500;5'UTR;TSS1500
APBB2	cg23884217	6.68813e-06	-0.866901	0.000141408	Body;Body
ASPA	cg26217813	6.78712e-06	-0.866625	0.00014253	Body
TPD52	cg19319780	6.80684e-06	-0.86657	0.000142585	5'UTR;Body
PIP4K2A	cg01326932	7.0948e-06	-0.865789	0.000143225	Body
PDE1C	cg21530649	6.94958e-06	-0.86618	0.000143225	TSS1500
AMOTL1	cg15616310	7.14209e-06	-0.865663	0.000143225	Body
ATP8A1	cg15927566	7.01855e-06	-0.865993	0.000143225	Body;Body;Body;Body;Body;Body;Body
FAM13C	cg16000665	7.12523e-06	-0.865708	0.000143225	Body;Body
FAM107B	cg14834568	7.02146e-06	-0.865985	0.000143225	5'UTR;5'UTR
RASSF2	cg22042908	7.181e-06	-0.86556	0.000143225	Body;5'UTR;Body;Body;Body
GLDN	cg07888040	7.00316e-06	-0.866035	0.000143225	Body;Body;Body
PARD3	cg09051246	7.15245e-06	-0.865636	0.000143225	Body
FRMD4B	cg21220297	7.1341e-06	-0.865684	0.000143225	Body;Body;Body
CHN2	cg22554456	7.03333e-06	-0.865953	0.000143225	Body;Body;Body;Body
PLCE1	cg05771722	6.99489e-06	-0.866057	0.000143225	Body;Body
CNTN2	cg05722949	7.07526e-06	-0.865841	0.000143225	Body;Body
UTRN	cg25786652	6.95745e-06	0.866158	0.000143225	Body;Body;Body
FMNL2	cg17576960	7.03553e-06	-0.865947	0.000143225	5'UTR;Body;Body
GOLIM4	cg13245381	7.01902e-06	-0.865992	0.000143225	Body;Body;Body;Body;Body;Body;Body;Body;Body;Body
PIP4K2A	cg06511701	7.06214e-06	-0.865876	0.000143225	Body
PCSK6	cg05984751	6.97498e-06	-0.866111	0.000143225	Body
ANKS1B	cg06563098	7.16049e-06	-0.865614	0.000143225	Body;Body;Body
SYNJ2	cg23693078	7.17945e-06	-0.865564	0.000143225	5'UTR;5'UTR;5'UTR
FMNL2	cg22923154	7.23139e-06	-0.865427	0.000143754	Body;Body;Body
FAM107A	cg09535618	7.242e-06	-0.8654	0.000143754	Body;Body
LRRC8D	cg17718703	7.26199e-06	-0.865347	0.000143808	TSS1500
PLD1	cg02343881	7.91199e-06	-0.863709	0.000144217	5'UTR;5'UTR
ZEB1	cg15510170	7.33338e-06	-0.865161	0.000144217	Body;Body;Body;Body;Body;Body
BCAS1	cg23428541	7.70358e-06	-0.864222	0.000144217	ExonBnd;Body
PDE1C	cg11933094	7.63722e-06	-0.864387	0.000144217	TSS200
ACER3	cg23595413	7.78364e-06	-0.864023	0.000144217	Body
FAM107A	cg10008593	7.7649e-06	-0.86407	0.000144217	Body;Body
MBNL2	cg04536658	7.90199e-06	-0.863733	0.000144217	Body
FMNL2	cg13937996	7.58535e-06	-0.864517	0.000144217	Body;Body;Body;Body
CHN2	cg03470433	7.92267e-06	-0.863683	0.000144217	Body;Body
SH3TC2	cg14818279	7.33046e-06	-0.865169	0.000144217	Body
PHACTR2	cg19640585	7.62572e-06	-0.864416	0.000144217	Body;Body
LRP2	cg09451775	7.70844e-06	-0.864209	0.000144217	Body
DLG2	cg24182581	7.55237e-06	-0.864601	0.000144217	Body;5'UTR
ATG4C	cg24874286	7.82297e-06	-0.863927	0.000144217	Body;Body;Body;Body
PLCL1	cg05451613	7.82876e-06	-0.863912	0.000144217	Body
ERBB3	cg23731805	7.66489e-06	-0.864318	0.000144217	Body
BCAS1	cg05323147	7.72438e-06	-0.86417	0.000144217	Body
MAP7	cg16501326	7.86801e-06	-0.863816	0.000144217	Body;Body;Body
LPAR1	cg26661416	7.90495e-06	-0.863726	0.000144217	Body
FAM107A	cg25791330	7.82976e-06	-0.86391	0.000144217	Body;Body
PTPRK	cg20020015	7.55041e-06	-0.864606	0.000144217	Body
SYNJ2	cg06766817	7.8243e-06	-0.863923	0.000144217	Body;Body;Body
APBB2	cg26865481	7.56761e-06	-0.864562	0.000144217	5'UTR;5'UTR;5'UTR
PALLD	cg03193847	7.75289e-06	0.864099	0.000144217	Body;5'UTR;5'UTR
RASGRP3	cg07194963	7.87402e-06	-0.863802	0.000144217	Body
DIP2B	cg04217475	7.46311e-06	-0.864828	0.000144217	Body
VWA1	cg08161163	7.68447e-06	-0.864269	0.000144217	Body;Body
CNTN2	cg19092322	7.77986e-06	-0.864033	0.000144217	Body
GOLIM4	cg17346500	7.38033e-06	-0.86504	0.000144217	Body;Body;Body;Body;Body
SLC12A2	cg19767477	7.88788e-06	-0.863768	0.000144217	Body;Body
PLD1	cg02937055	7.49332e-06	-0.864751	0.000144217	Body;Body;Body
PLCL1	cg06734510	7.43453e-06	-0.864901	0.000144217	TSS200;5'UTR
SYT9	cg01910712	7.72333e-06	-0.864172	0.000144217	Body
FAM107B	cg24584311	7.53597e-06	-0.864642	0.000144217	Body;Body
ANK3	cg21270228	7.52426e-06	-0.864672	0.000144217	ExonBnd;ExonBnd;ExonBnd;Body;Body;Body
ANK3	cg11319586	7.38517e-06	-0.865028	0.000144217	TSS1500;Body;Body;Body
KANK2	cg26951441	7.67096e-06	-0.864303	0.000144217	Body
APLP1	cg03587422	7.94838e-06	-0.863621	0.00014437	Body;Body
MOBP	cg21696316	7.97522e-06	-0.863556	0.000144542	Body;5'UTR;5'UTR;Body
PLCL1	cg04362425	8.00518e-06	-0.863484	0.00014477	Body
ALCAM	cg19852058	8.10916e-06	-0.863235	0.000146333	Body
RNF144A	cg19636156	8.13801e-06	-0.863166	0.000146537	Body
RNF19A	cg24820936	8.17699e-06	-0.863074	0.000146922	ExonBnd;ExonBnd;ExonBnd;5'UTR;5'UTR;Body
FRMD4B	cg24468603	8.45768e-06	-0.86242	0.000147513	Body
HDAC11	cg23097845	8.445e-06	0.862449	0.000147513	3'UTR
RTKN	cg15135990	8.26786e-06	-0.86286	0.000147513	Body
WWTR1	cg23017915	8.35871e-06	-0.862648	0.000147513	Body
FAM107B	cg06430495	8.41352e-06	-0.862522	0.000147513	Body
CHN2	cg16957338	8.4753e-06	-0.86238	0.000147513	TSS1500
ALCAM	cg04912993	8.45666e-06	-0.862422	0.000147513	Body;Body
PLD1	cg06085579	8.31089e-06	-0.86276	0.000147513	Body;Body;Body;Body
CDK18	cg06981942	8.2963e-06	-0.862794	0.000147513	TSS200;TSS200
FAM13C	cg24874783	8.28752e-06	-0.862814	0.000147513	TSS200
RASGRF2	cg04493793	8.3077e-06	-0.862767	0.000147513	Body
GLDN	cg26866707	8.33465e-06	-0.862704	0.000147513	Body;Body
TTYH2	cg07092838	8.38808e-06	-0.86258	0.000147513	Body;Body;Body;Body
SEMA4D	cg09827629	8.43896e-06	-0.862463	0.000147513	Body;Body
PALLD	cg04455670	8.43854e-06	-0.862464	0.000147513	Body;Body;Body;Body;Body
SEMA4D	cg17102276	8.5732e-06	-0.862156	0.000148906	Body;Body;Body
BTBD3	cg06668604	8.59696e-06	-0.862102	0.000149008	TSS200
PARD3	cg07270259	8.6252e-06	-0.862038	0.000149033	Body;5'UTR
CNTN2	cg10413788	8.63414e-06	-0.862018	0.000149033	TSS200
DOCK10	cg02808988	8.67042e-06	-0.861936	0.00014935	Body;Body;Body;Body
GLDN	cg24570042	8.71872e-06	-0.861828	0.00014945	Body
ERMN	cg21261382	8.73e-06	-0.861803	0.00014945	Body
PIP4K2A	cg26368842	8.72688e-06	-0.86181	0.00014945	Body;Body;Body;Body;Body
FAM107B	cg07235562	8.76889e-06	-0.861716	0.000149808	Body;5'UTR;Body;Body;Body
ENPP2	cg18134845	8.79167e-06	-0.861665	0.00014989	Body;Body;Body
CHN2	cg23687322	8.8211e-06	-0.8616	0.000150085	5'UTR
FAM107B	cg18599050	8.86411e-06	-0.861505	0.000150509	Body;Body
FAM13C	cg25172127	8.94943e-06	-0.861317	0.000151018	Body;5'UTR;Body
PLD1	cg02371119	9.00224e-06	-0.861202	0.000151018	Body;Body;Body;Body;Body
CHN2	cg01072015	9.06615e-06	-0.861063	0.000151018	Body
SYNJ2	cg13161113	9.02574e-06	-0.861151	0.000151018	Body;Body;Body;Body;Body;Body;Body;Body;Body
RNF220	cg13465751	9.07523e-06	-0.861044	0.000151018	TSS1500
SLC5A11	cg21312906	9.00432e-06	-0.861198	0.000151018	Body;Body;Body;Body
ATP8A1	cg03396323	9.05965e-06	-0.861077	0.000151018	3'UTR;3'UTR
RNF19A	cg03636234	9.02202e-06	0.861159	0.000151018	Body;Body;Body;Body
PLD1	cg00265891	9.04375e-06	-0.861112	0.000151018	Body
MFSD6	cg24837039	9.02576e-06	-0.861151	0.000151018	TSS200;TSS200;TSS200;TSS200;Body;Body
GRID1	cg01856509	9.13011e-06	-0.860925	0.000151629	Body;Body
SLC24A2	cg00522212	9.26247e-06	-0.860642	0.000151852	Body
DIP2B	cg05512157	9.32188e-06	-0.860516	0.000151852	5'UTR
TULP4	cg06858181	9.1682e-06	-0.860843	0.000151852	Body;Body
TMCC2	cg16530596	9.19333e-06	-0.86079	0.000151852	Body
RNF220	cg21685180	9.27979e-06	-0.860605	0.000151852	Body;Body;Body
RNF144A	cg00500304	9.31704e-06	-0.860526	0.000151852	TSS200;TSS1500;TSS1500
TMEM151A	cg25787499	9.22994e-06	-0.860711	0.000151852	Body;Body;Body;Body
DOCK10	cg08396875	9.27932e-06	-0.860606	0.000151852	Body
PIP4K2A	cg25073089	9.19853e-06	-0.860778	0.000151852	Body;Body;Body;Body;Body;Body;Body;Body;Body
DIAPH1	cg25518868	9.32567e-06	-0.860508	0.000151852	5'UTR
DLG2	cg21578457	9.42384e-06	-0.860302	0.000152092	Body;Body
AGAP1	cg17658583	9.36025e-06	-0.860435	0.000152092	Body;Body
CDK18	cg07570537	9.43161e-06	-0.860285	0.000152092	Body;Body;Body
FAM107B	cg09802419	9.42811e-06	-0.860293	0.000152092	Body;Body
CFL2	cg13828873	9.43138e-06	-0.860286	0.000152092	Body;Body
GLDN	cg13926553	9.49118e-06	-0.860161	0.000152462	Body
PIP4K2A	cg14903444	9.48917e-06	-0.860165	0.000152462	Body
RNF220	cg14732054	9.52094e-06	-0.860099	0.000152646	Body;Body
PDE1C	cg25210884	9.55966e-06	-0.860019	0.000152732	3'UTR;3'UTR;3'UTR;Body
PARD3	cg09685257	9.56289e-06	-0.860012	0.000152732	Body;Body;Body
ZNF536	cg18722124	9.61419e-06	-0.859906	0.000153257	5'UTR;5'UTR
SPTLC2	cg16568136	9.6938e-06	-0.859743	0.000154231	Body
DOCK10	cg08968362	9.74044e-06	-0.859647	0.000154678	Body
PHLPP1	cg26166935	9.85616e-06	-0.859413	0.000154859	Body
TMCC3	cg06247422	9.80235e-06	-0.859522	0.000154859	5'UTR;5'UTR
ALCAM	cg25758137	9.89854e-06	-0.859328	0.000154859	Body;Body;Body;Body
EVI2A	cg25881459	9.83537e-06	-0.859455	0.000154859	TSS200;TSS200;Body
SYNJ2	cg14420357	9.87881e-06	-0.859367	0.000154859	Body
DAAM1	cg21669940	9.77581e-06	-0.859576	0.000154859	3'UTR
WWTR1	cg06728055	9.89826e-06	-0.859328	0.000154859	Body;Body
CDK18	cg01720722	9.90041e-06	-0.859324	0.000154859	Body
PCSK6	cg03436208	1.00361e-05	-0.859053	0.000156516	Body;Body
AKAP13	cg08285768	1.00556e-05	0.859014	0.000156516	5'UTR;5'UTR;5'UTR
PIP4K2A	cg00002907	1.00627e-05	-0.859	0.000156516	Body;Body
SEMA3B	cg25647415	1.01041e-05	-0.858918	0.000156868	Body
PARD3	cg02767104	1.01291e-05	-0.858869	0.000156964	Body
MAP4K5	cg04044964	1.01577e-05	-0.858813	0.000157115	5'UTR
ARRDC4	cg18010014	1.02379e-05	-0.858655	0.000157522	TSS1500
UTRN	cg21425658	1.02281e-05	-0.858675	0.000157522	5'UTR;5'UTR
PLD1	cg12782294	1.02407e-05	-0.85865	0.000157522	Body
DIP2B	cg04205071	1.03949e-05	-0.858351	0.000157633	Body;Body
ZNF536	cg08188288	1.03035e-05	-0.858528	0.000157633	Body
TMCC2	cg24407546	1.03078e-05	-0.858519	0.000157633	TSS1500;TSS1500;TSS1500;5'UTR;5'UTR;5'UTR;5'UTR
PSEN1	cg19617570	1.03808e-05	-0.858378	0.000157633	Body
MAP7	cg22118309	1.03555e-05	-0.858427	0.000157633	Body;Body;Body
FAM124A	cg06959251	1.03561e-05	-0.858426	0.000157633	Body
TTYH2	cg13448487	1.03286e-05	-0.858479	0.000157633	Body;Body
NKAIN2	cg16767870	1.03992e-05	-0.858343	0.000157633	Body;Body
DOCK10	cg25012185	1.05088e-05	-0.858132	0.000158718	5'UTR;5'UTR
ZEB2	cg06063479	1.05041e-05	-0.858141	0.000158718	3'UTR;3'UTR
PCSK6	cg03521620	1.05687e-05	-0.858018	0.000159191	Body
CPT1A	cg12323168	1.05784e-05	-0.858	0.000159191	Body
ERBB3	cg00825177	1.06673e-05	-0.857831	0.000159598	Body;Body
PCSK6	cg10453419	1.06464e-05	-0.857871	0.000159598	Body
MBNL2	cg19009679	1.06655e-05	-0.857835	0.000159598	Body;Body;Body
PARD3	cg18809326	1.0682e-05	-0.857804	0.000159598	Body
PALLD	cg04606771	1.07053e-05	-0.85776	0.000159661	TSS1500;5'UTR;TSS1500
SLCO3A1	cg14488631	1.07284e-05	-0.857717	0.000159718	TSS1500;TSS1500
PIP4K2A	cg08840142	1.07575e-05	-0.857662	0.000159867	Body;Body
ERMN	cg02833117	1.0899e-05	-0.857399	0.000161588	5'UTR
DIP2B	cg01410494	1.09509e-05	-0.857303	0.000161588	3'UTR;1stExon
ABCA8	cg21572669	1.09309e-05	-0.85734	0.000161588	Body;Body
TMCC2	cg22016234	1.09348e-05	-0.857332	0.000161588	5'UTR;5'UTR;5'UTR
MVK	cg04229097	1.11397e-05	-0.856957	0.000162129	Body;Body;Body
MAP7	cg06144210	1.10994e-05	-0.85703	0.000162129	TSS1500;TSS1500;TSS1500;TSS1500;TSS1500;TSS1500;TSS1500;TSS1500;TSS1500;TSS1500;TSS1500
PARD3	cg15531997	1.10546e-05	0.857112	0.000162129	Body;Body;Body
BCAS1	cg08321127	1.10948e-05	-0.857039	0.000162129	TSS1500;TSS1500;TSS1500;TSS1500
BCAS1	cg14987518	1.10437e-05	-0.857132	0.000162129	Body
CGNL1	cg26239041	1.11431e-05	0.856951	0.000162129	Body;Body
PARD3	cg04043077	1.11386e-05	-0.856959	0.000162129	ExonBnd;Body
DOCK5	cg24805985	1.10898e-05	-0.857048	0.000162129	Body;Body
DOCK10	cg14794374	1.11735e-05	-0.856896	0.000162288	Body;Body;Body;Body;Body;Body;Body
UTRN	cg17775084	1.11934e-05	-0.85686	0.000162295	Body
PALLD	cg17429893	1.12806e-05	0.856702	0.000163273	Body;Body;Body;Body
ABCA2	cg04723721	1.13001e-05	-0.856667	0.000163273	5'UTR;Body;Body
RNF220	cg10984637	1.13498e-05	-0.856578	0.000163709	5'UTR
ABHD17B	cg11203680	1.14307e-05	-0.856434	0.00016459	Body;Body;Body
MOG	cg17977304	1.15214e-05	-0.856273	0.000165387	TSS1500;TSS1500;TSS1500;TSS1500;TSS1500;TSS1500;TSS1500;TSS1500;TSS1500;TSS1500;TSS1500
AGAP1	cg09646946	1.15378e-05	0.856244	0.000165387	Body;Body
PARD3	cg26795540	1.15654e-05	-0.856196	0.000165387	Body
LRRC8D	cg05847183	1.15519e-05	-0.856219	0.000165387	Body
ZSWIM6	cg10427062	1.16216e-05	-0.856097	0.000165906	5'UTR
FAM107B	cg26591384	1.16695e-05	-0.856013	0.000166305	Body
FAM13C	cg17642967	1.17494e-05	-0.855874	0.000166985	Body;Body
BCAS1	cg10592033	1.17572e-05	-0.85586	0.000166985	5'UTR;Body
BCAS1	cg11433203	1.17795e-05	-0.855821	0.000167016	Body
MAG	cg19694850	1.18592e-05	-0.855684	0.000167576	Body
ATP8A1	cg17280671	1.18567e-05	-0.855688	0.000167576	Body;Body;Body;Body;Body;Body;Body;Body;Body;Body;Body
GLDN	cg13997626	1.19855e-05	-0.855467	0.00016843	Body
LRRC8D	cg05802807	1.20004e-05	-0.855442	0.00016843	Body;Body;Body;Body;Body;Body
HAPLN2	cg19820052	1.19988e-05	-0.855444	0.00016843	Body;Body;Body
RNF19A	cg15748637	1.19647e-05	-0.855503	0.00016843	Body;Body
FAM107B	cg10682254	1.21112e-05	-0.855253	0.000169049	Body
PALLD	cg08805869	1.21256e-05	-0.855229	0.000169049	5'UTR;1stExon;1stExon;5'UTR;Body;1stExon;5'UTR;5'UTR;Body;1stExon
PDE1C	cg14465747	1.20913e-05	-0.855287	0.000169049	5'UTR
RNF220	cg21078868	1.21036e-05	-0.855266	0.000169049	Body
IGFBP5	cg05903386	1.2153e-05	-0.855183	0.000169148	Body
PEX5L	cg16685016	1.2408e-05	-0.854756	0.000169762	Body;Body;Body;Body;Body
PLCL1	cg26213240	1.23159e-05	-0.854909	0.000169762	Body;Body
BCAS3	cg02104851	1.22816e-05	0.854966	0.000169762	Body;5'UTR
NT5DC1	cg27468232	1.24415e-05	-0.8547	0.000169762	5'UTR;5'UTR
FAM107A	cg23324181	1.23324e-05	-0.854882	0.000169762	Body;TSS200
PLD1	cg09495728	1.23333e-05	-0.85488	0.000169762	Body;Body;Body
PARD3	cg24479690	1.24303e-05	-0.854719	0.000169762	5'UTR;5'UTR;5'UTR;5'UTR;5'UTR;5'UTR;5'UTR;5'UTR;Body;5'UTR
SEMA4D	cg02702688	1.24354e-05	-0.854711	0.000169762	5'UTR;5'UTR
CHN2	cg23751035	1.24342e-05	-0.854712	0.000169762	5'UTR
MAP7D1	cg22357843	1.2352e-05	-0.854849	0.000169762	Body;Body
CDS1	cg16061128	1.23538e-05	-0.854846	0.000169762	Body
MFSD6	cg07169357	1.2318e-05	-0.854906	0.000169762	Body;Body;Body;Body;Body;Body;Body;Body
DOCK10	cg02095557	1.25733e-05	-0.854483	0.000170444	Body;Body
BCAS1	cg06692536	1.25501e-05	-0.854521	0.000170444	5'UTR;5'UTR
PLCL1	cg01371896	1.25198e-05	-0.854571	0.000170444	Body;Body
CNTNAP4	cg26176146	1.2563e-05	-0.8545	0.000170444	Body;Body;Body;Body;Body
PTPDC1	cg07081339	1.27732e-05	-0.854158	0.000170448	Body;Body;Body;Body
DYSF	cg00070753	1.28907e-05	-0.853968	0.000170448	Body;Body;Body;Body;Body;Body;Body;Body;Body;Body;Body;Body;Body;Body
ZNF536	cg20883342	1.27551e-05	-0.854187	0.000170448	Body
DLG2	cg09080874	1.26582e-05	-0.854344	0.000170448	Body;Body;Body;Body;Body
PRUNE2	cg27505217	1.27852e-05	-0.854138	0.000170448	Body;Body;Body;Body
FAM13C	cg07899896	1.28878e-05	-0.853973	0.000170448	5'UTR
FAM107B	cg18559386	1.29007e-05	-0.853952	0.000170448	Body
TMC7	cg10659171	1.26628e-05	-0.854337	0.000170448	Body;Body;Body;Body
RBMS3	cg15757806	1.28865e-05	-0.853975	0.000170448	Body
SLC5A11	cg03993335	1.28405e-05	-0.854049	0.000170448	Body
TMCC3	cg14705827	1.26522e-05	-0.854354	0.000170448	3'UTR;Body;3'UTR;Body;Body;Body;Body;Body;Body;Body;Body
LPAR1	cg13882486	1.27931e-05	-0.854125	0.000170448	Body;Body
MBP	cg26036125	1.27814e-05	0.854144	0.000170448	Body;Body;Body
KIAA1755	cg22756896	1.27409e-05	-0.85421	0.000170448	Body
KANK2	cg26457569	1.27915e-05	0.854128	0.000170448	ExonBnd;ExonBnd;Body;Body
FAM107A	cg07818401	1.28945e-05	-0.853962	0.000170448	Body
SECISBP2L	cg15596566	1.29303e-05	-0.853905	0.000170569	TSS1500;TSS1500;TSS1500;TSS1500
ERMN	cg06865331	1.29638e-05	-0.853851	0.000170742	Body
NIPAL3	cg12209494	1.32152e-05	-0.853453	0.000170874	Body;Body
RNF220	cg04007806	1.31886e-05	-0.853494	0.000170874	TSS1500
CHN2	cg06926818	1.31829e-05	-0.853503	0.000170874	Body;Body
PLCE1	cg23309808	1.30387e-05	-0.853732	0.000170874	5'UTR
CHN2	cg09964316	1.30732e-05	-0.853677	0.000170874	Body
TMEFF2	cg09501959	1.31756e-05	-0.853515	0.000170874	Body;Body;Body;Body
TMCC3	cg23469417	1.31895e-05	-0.853493	0.000170874	Body;Body
FAM107B	cg25813128	1.3166e-05	-0.85353	0.000170874	Body;Body
TTYH2	cg20702887	1.31133e-05	-0.853613	0.000170874	Body
FAM107B	cg00640521	1.32198e-05	-0.853445	0.000170874	Body;Body;Body
MAP6D1	cg06453439	1.30294e-05	-0.853746	0.000170874	Body
RNF220	cg09093100	1.31207e-05	-0.853602	0.000170874	5'UTR;Body
FAM107B	cg07408183	1.32966e-05	-0.853325	0.000171601	Body
MOBP	cg25226092	1.33409e-05	-0.853256	0.000171906	TSS1500;TSS1500
GLDN	cg07339464	1.3375e-05	-0.853203	0.00017208	Body;Body;Body;Body;5'UTR;5'UTR;5'UTR
MAP4K4	cg03876150	1.34116e-05	-0.853146	0.000172285	Body;Body;Body;Body
ENPP2	cg27479021	1.34642e-05	-0.853064	0.000172693	Body
ALCAM	cg16654432	1.35139e-05	-0.852987	0.000173065	Body;Body;Body
MAG	cg17461485	1.35506e-05	-0.852931	0.000173269	Body;TSS1500
FAM107B	cg14288287	1.35965e-05	-0.85286	0.00017359	Body
PLD1	cg07064537	1.36562e-05	-0.852769	0.000173819	5'UTR;5'UTR
RNF220	cg22220152	1.36461e-05	-0.852784	0.000173819	Body;Body;Body
ZNF536	cg10428478	1.37122e-05	-0.852683	0.000173926	5'UTR
REEP3	cg05592245	1.37689e-05	-0.852597	0.000173926	TSS1500
MBNL2	cg21170241	1.37209e-05	-0.85267	0.000173926	Body;Body
SYNJ2	cg01892389	1.37505e-05	-0.852625	0.000173926	Body
AGPAT4	cg09043403	1.37536e-05	-0.85262	0.000173926	Body;Body;Body;TSS1500
SH3TC2	cg06263351	1.39641e-05	-0.852303	0.000175066	Body;TSS200
TMCC2	cg23270022	1.38975e-05	-0.852403	0.000175066	Body
SYNJ2	cg22242614	1.39542e-05	-0.852317	0.000175066	3'UTR;Body;3'UTR;Body;Body;Body;Body;Body;Body;Body;Body
MAP7	cg21282131	1.3922e-05	0.852366	0.000175066	Body;Body;Body;Body;Body;Body;Body
GLDN	cg05749120	1.39522e-05	-0.85232	0.000175066	TSS200;TSS200
PIP4K2A	cg12231014	1.4041e-05	-0.852187	0.00017524	Body
UNC5C	cg12163314	1.40155e-05	-0.852226	0.00017524	Body;Body;Body;Body;Body
TPPP	cg24163568	1.40216e-05	-0.852216	0.00017524	TSS1500
FAM13C	cg05254221	1.41163e-05	-0.852075	0.000175345	Body;Body;Body;Body
DOCK10	cg14509966	1.41075e-05	-0.852088	0.000175345	5'UTR;Body;5'UTR
CHN2	cg00880032	1.41113e-05	-0.852083	0.000175345	Body
PTPDC1	cg14467276	1.41336e-05	-0.85205	0.000175345	Body;Body
RNF144A	cg10528511	1.42379e-05	-0.851895	0.000176376	Body
MSRB3	cg12488187	1.44153e-05	-0.851635	0.00017735	TSS1500;TSS1500
APBB2	cg19085693	1.44479e-05	-0.851587	0.00017735	Body;Body
MBNL2	cg02550889	1.44326e-05	-0.851609	0.00017735	Body;Body;Body
DNAH11	cg08853807	1.43999e-05	0.851657	0.00017735	5'UTR;5'UTR;Body;Body;Body;Body
WWTR1	cg04215287	1.44654e-05	-0.851562	0.00017735	Body;Body;Body
SLCO3A1	cg00660513	1.43961e-05	-0.851663	0.00017735	Body;Body
GFAP	cg21292007	1.43974e-05	-0.851661	0.00017735	TSS200;Body
CHN2	cg07072015	1.45641e-05	-0.851418	0.000178298	Body;Body;Body;Body;Body;Body;Body;Body;Body;Body;Body;Body;Body;Body
CHN2	cg13385408	1.46491e-05	-0.851296	0.000178955	TSS200;Body;Body;Body;Body;Body;Body;Body;Body;Body;Body;Body;Body;Body;Body;Body
FAM107A	cg08239671	1.46607e-05	-0.851279	0.000178955	Body
NIPAL3	cg08507462	1.47517e-05	-0.851148	0.000179576	Body
CTNNA3	cg03668579	1.47547e-05	0.851144	0.000179576	1stExon;Body;Body;Body;Body
RTKN	cg20102034	1.49066e-05	-0.850927	0.000179968	3'UTR;3'UTR;3'UTR
EVI2A	cg16148959	1.48657e-05	-0.850985	0.000179968	Body;Body
FAM107B	cg12354318	1.48853e-05	-0.850958	0.000179968	Body
AK5	cg27230067	1.49091e-05	-0.850924	0.000179968	TSS1500;TSS1500
CNTNAP4	cg01151029	1.48425e-05	-0.851018	0.000179968	Body;Body
RNF220	cg09557643	1.49164e-05	-0.850913	0.000179968	Body
PALLD	cg10900543	1.49704e-05	0.850837	0.000180099	Body;Body
FAM107B	cg09994057	1.4965e-05	-0.850845	0.000180099	Body;Body;TSS1500
ENPP2	cg07236691	1.50714e-05	-0.850695	0.000180792	ExonBnd;Body
ELMO1	cg10997193	1.50683e-05	-0.850699	0.000180792	5'UTR;Body;Body;Body
DYSF	cg00477086	1.50991e-05	0.850656	0.000180864	Body;Body
RTN4	cg02037858	1.52736e-05	-0.850412	0.000182219	Body;Body;Body;Body;Body
EML1	cg04542940	1.5271e-05	0.850415	0.000182219	Body;Body
TTYH2	cg08802898	1.53928e-05	-0.850246	0.000182219	TSS1500;TSS1500
ERBB3	cg11835619	1.54064e-05	-0.850228	0.000182219	5'UTR;5'UTR;5'UTR;5'UTR;5'UTR;5'UTR;5'UTR;5'UTR;Body;5'UTR
DOCK10	cg04566744	1.53238e-05	-0.850342	0.000182219	Body
PRUNE2	cg17673914	1.5409e-05	-0.850224	0.000182219	Body;Body
BTBD3	cg19048331	1.54081e-05	-0.850225	0.000182219	TSS1500
DNM3	cg13077693	1.53168e-05	0.850352	0.000182219	TSS1500;TSS1500;TSS1500;TSS1500;TSS1500;TSS1500
SEMA4D	cg14081262	1.52911e-05	-0.850387	0.000182219	TSS200
MOBP	cg16729794	1.54437e-05	-0.850176	0.000182371	Body
ZEB2	cg05127633	1.55284e-05	-0.85006	0.000183112	Body;Body
PCSK6	cg05866886	1.55734e-05	-0.849998	0.000183384	Body;Body;Body;Body
ADORA1	cg04118467	1.56366e-05	0.849912	0.000183867	Body;Body;Body;Body
CHN2	cg21105855	1.5711e-05	-0.849811	0.000184483	TSS1500;TSS200;5'UTR
MOG	cg18488651	1.58539e-05	-0.849618	0.000185899	TSS1500;TSS1500
UNC5C	cg08624695	1.61242e-05	-0.849256	0.000188621	Body;Body
PDE1C	cg16903225	1.61314e-05	-0.849247	0.000188621	Body;Body;5'UTR
SYNJ2	cg27204685	1.62011e-05	-0.849154	0.000189172	TSS200
PSEN1	cg05244204	1.62853e-05	-0.849043	0.000189889	Body;Body;Body;Body;Body
SH3TC2	cg07868561	1.63226e-05	-0.848994	0.000190058	Body
MOG	cg06297863	1.64715e-05	-0.848799	0.000191524	Body;Body
FAM107B	cg14056564	1.65142e-05	-0.848743	0.000191754	Body
OSBPL1A	cg27638913	1.65657e-05	-0.848676	0.000191817	Body
SEMA4D	cg12244552	1.65444e-05	-0.848704	0.000191817	Body
REEP3	cg02276361	1.66612e-05	-0.848553	0.000192123	Body
FMNL2	cg19968562	1.66271e-05	-0.848597	0.000192123	Body;Body;Body
EDIL3	cg22022671	1.66573e-05	-0.848558	0.000192123	5'UTR;5'UTR;5'UTR;5'UTR;5'UTR
HECW2	cg13130930	1.67751e-05	-0.848406	0.000192428	Body
CNTN2	cg11251293	1.67759e-05	-0.848405	0.000192428	5'UTR;5'UTR;Body;Body;Body;Body;Body
NEK11	cg02541317	1.68031e-05	0.84837	0.000192428	Body;Body;Body;Body
BCAS3	cg12918878	1.67375e-05	0.848454	0.000192428	5'UTR;Body;Body;Body
PIP4K2A	cg12781136	1.67862e-05	-0.848392	0.000192428	5'UTR;5'UTR;Body;Body;Body;Body;Body
ANK3	cg07064056	1.69992e-05	-0.84812	0.00019414	Body
WWTR1	cg21951391	1.69971e-05	-0.848123	0.00019414	Body;Body
SLC5A11	cg04756594	1.70588e-05	-0.848044	0.000194554	TSS1500
ABCA8	cg02523464	1.71756e-05	-0.847897	0.000195351	Body
PTPN14	cg09974432	1.71612e-05	-0.847915	0.000195351	Body
PARVA	cg26127114	1.72952e-05	-0.847747	0.000195379	1stExon;5'UTR;5'UTR;1stExon
PLD1	cg00034300	1.72503e-05	-0.847803	0.000195379	Body
B3GAT1	cg06705925	1.7249e-05	-0.847805	0.000195379	Body;Body
AHNAK	cg09183450	1.728e-05	-0.847766	0.000195379	Body
PLCE1	cg15288033	1.72778e-05	-0.847769	0.000195379	Body;Body;5'UTR
FAM13C	cg02577720	1.73281e-05	-0.847706	0.000195486	5'UTR;5'UTR;5'UTR;Body;Body;Body;Body;Body
ANK3	cg15087178	1.74252e-05	-0.847585	0.000196316	5'UTR
PCSK6	cg01870976	1.75077e-05	-0.847482	0.000196979	Body
ATP8A1	cg26026297	1.76088e-05	-0.847357	0.000197607	TSS1500;TSS1500
TMCC3	cg11842426	1.76109e-05	-0.847355	0.000197607	Body
SLC7A11	cg24869834	1.7646e-05	-0.847312	0.000197735	Body;Body
ANK3	cg04164437	1.77764e-05	-0.847151	0.000198929	5'UTR
DOCK10	cg20323807	1.78068e-05	-0.847114	0.000199002	Body
AGAP1	cg26521139	1.78386e-05	-0.847076	0.000199091	Body;Body
CARNS1	cg07992435	1.79597e-05	-0.846928	0.000200174	Body
DAAM1	cg21788052	1.80447e-05	-0.846826	0.000200585	5'UTR
ERMN	cg10952297	1.80439e-05	-0.846827	0.000200585	Body;Body;Body;Body;Body;Body
DIP2B	cg02940107	1.8133e-05	-0.846719	0.000200763	TSS1500;TSS1500;5'UTR;5'UTR
DIAPH1	cg26217846	1.80955e-05	-0.846764	0.000200763	5'UTR
KANK2	cg12016966	1.81264e-05	-0.846727	0.000200763	5'UTR;5'UTR;5'UTR;1stExon
CFL2	cg10519437	1.8239e-05	-0.846592	0.000201669	TSS1500;TSS1500
CHN2	cg04142661	1.83492e-05	-0.846461	0.000202049	Body
APBB2	cg03870448	1.83623e-05	-0.846445	0.000202049	TSS1500;TSS1500;TSS1500;TSS1500
DYSF	cg09593098	1.84188e-05	-0.846378	0.000202049	Body;Body;Body
APBB2	cg16708538	1.84069e-05	-0.846392	0.000202049	Body;Body;Body
TMEFF2	cg00397714	1.8403e-05	-0.846397	0.000202049	Body;Body;Body;Body;Body;Body;Body
B3GAT1	cg03465506	1.83188e-05	-0.846497	0.000202049	Body;5'UTR;5'UTR
FMNL2	cg12862395	1.85809e-05	-0.846186	0.000202231	Body
PDE1C	cg05090785	1.85362e-05	-0.846239	0.000202231	Body
UTRN	cg22393555	1.85038e-05	0.846277	0.000202231	TSS200
SLCO3A1	cg27614723	1.85005e-05	-0.846281	0.000202231	Body
FAM124A	cg18701807	1.85714e-05	-0.846198	0.000202231	Body;Body;Body;Body
HHATL	cg00407150	1.85272e-05	-0.84625	0.000202231	Body
PARD3B	cg12384562	1.86621e-05	-0.846091	0.000202718	Body;Body;Body;Body;Body
TMCC3	cg09162806	1.86743e-05	-0.846077	0.000202718	Body;Body;Body;Body;Body
DOCK10	cg04168675	1.87148e-05	-0.846029	0.000202894	Body
PALLD	cg03632823	1.87508e-05	-0.845987	0.00020302	3'UTR
TMEFF2	cg11454957	1.87906e-05	-0.845941	0.000203079	Body;Body
MBNL2	cg09395563	1.8805e-05	-0.845924	0.000203079	Body
GFAP	cg22100937	1.8857e-05	-0.845863	0.000203229	TSS200;TSS200;Body;Body;Body;Body
PARD3	cg19017553	1.88676e-05	-0.845851	0.000203229	5'UTR;5'UTR
CHN2	cg04517961	1.89117e-05	-0.8458	0.000203441	Body;Body
LDLRAP1	cg24237115	1.8986e-05	-0.845714	0.000203453	TSS1500;TSS1500;5'UTR
AGAP1	cg00259019	1.89528e-05	0.845752	0.000203453	Body;Body
CTNNA3	cg08617354	1.89803e-05	-0.84572	0.000203453	TSS1500;TSS1500
MAP7D1	cg01569942	1.9039e-05	-0.845652	0.000203498	Body;Body;Body;Body
ALCAM	cg13627129	1.90333e-05	-0.845659	0.000203498	Body
MTUS1	cg13034507	1.90711e-05	0.845615	0.00020358	TSS1500
ZNF536	cg08180884	1.91492e-05	-0.845526	0.000204152	Body
FAM107B	cg02724317	1.92716e-05	-0.845385	0.000204933	Body;Body
RHBDL2	cg04423744	1.92514e-05	-0.845409	0.000204933	Body;Body;Body
ANK3	cg12318342	1.93457e-05	-0.845301	0.000205354	Body
FMNL2	cg17013888	1.93811e-05	-0.845261	0.000205354	Body
AKAP13	cg26482757	1.93851e-05	0.845256	0.000205354	Body;Body;Body;Body;Body
PARVA	cg01039128	1.94655e-05	-0.845165	0.000205443	Body
LRP2	cg23238677	1.94357e-05	-0.845199	0.000205443	Body
FMNL2	cg24588527	1.95414e-05	-0.845079	0.000205443	Body;Body
PARD3B	cg01469132	1.947e-05	-0.84516	0.000205443	Body
ANKS1B	cg00171816	1.94989e-05	-0.845127	0.000205443	Body;Body
RNF220	cg16207563	1.95275e-05	-0.845095	0.000205443	Body;Body;Body;Body
FRMD4B	cg21309222	1.98126e-05	-0.844775	0.000205525	Body
BCAS3	cg26244646	1.96865e-05	0.844916	0.000205525	Body;Body
MAP7	cg24401026	1.99058e-05	-0.844671	0.000205525	Body
PPFIBP2	cg13225035	1.9777e-05	-0.844815	0.000205525	Body;Body
PARD3	cg11224579	1.98513e-05	-0.844732	0.000205525	5'UTR;5'UTR;Body;5'UTR
SH3TC2	cg03016867	1.9849e-05	-0.844734	0.000205525	Body
PIEZO2	cg16715727	1.97442e-05	-0.844851	0.000205525	5'UTR
DOCK10	cg03086078	1.98585e-05	-0.844724	0.000205525	Body;Body
UNC5C	cg13177026	1.96015e-05	-0.845012	0.000205525	Body;Body
RTN4	cg02986924	1.96867e-05	-0.844916	0.000205525	Body
PALLD	cg15948536	1.98015e-05	-0.844787	0.000205525	Body;Body;Body
ABCA8	cg21660392	1.98937e-05	-0.844685	0.000205525	Body;Body
DNAH11	cg14519184	1.9919e-05	-0.844657	0.000205525	Body;Body;Body
ABCA2	cg21157707	1.96947e-05	-0.844907	0.000205525	5'UTR;5'UTR
LHPP	cg23875319	1.96093e-05	-0.845003	0.000205525	Body;Body;Body
PLCE1	cg06539629	1.99828e-05	-0.844586	0.000205929	Body;Body;Body
SYNJ2	cg00221805	2.0057e-05	-0.844504	0.000206439	TSS200;TSS200;5'UTR;5'UTR;Body
UNC5C	cg19932930	2.01469e-05	-0.844405	0.000207108	Body
SPOCK3	cg09774745	2.01731e-05	-0.844376	0.000207122	5'UTR;5'UTR;Body;Body;Body;Body;Body;Body;Body
SLC7A11	cg15867963	2.02548e-05	-0.844287	0.000207705	Body;Body;Body;Body;1stExon;5'UTR;Body;1stExon;5'UTR;Body;Body
ANKS1B	cg04749615	2.0314e-05	-0.844222	0.000208056	Body;Body
PARD3	cg27188994	2.03482e-05	-0.844184	0.000208151	Body;Body;Body
ANKS1B	cg20254354	2.04352e-05	-0.84409	0.000208784	5'UTR;5'UTR
FAM107B	cg22367337	2.05927e-05	-0.843919	0.00020988	Body
TTLL7	cg24846373	2.0583e-05	-0.84393	0.00020988	TSS1500;5'UTR
PLD1	cg07667666	2.07549e-05	-0.843745	0.000211274	Body
NTRK3	cg16228039	2.07834e-05	0.843714	0.000211307	Body
UNC5C	cg22490991	2.08424e-05	-0.843651	0.000211648	5'UTR;5'UTR
AHDC1	cg13375463	2.08929e-05	-0.843597	0.000211903	Body
SLC5A11	cg21368532	2.09428e-05	-0.843544	0.000212151	Body;Body;Body
UTRN	cg22521183	2.10025e-05	0.843481	0.00021244	5'UTR;5'UTR;5'UTR;Body;Body;Body;Body;Body
SLCO3A1	cg02609271	2.10223e-05	-0.84346	0.00021244	Body;Body;Body;Body;5'UTR;5'UTR
FRMD4B	cg24281968	2.10616e-05	-0.843418	0.00021258	5'UTR;5'UTR;5'UTR
APBB2	cg06140237	2.12647e-05	-0.843204	0.000213441	Body
NES	cg06355129	2.12649e-05	-0.843204	0.000213441	3'UTR;Body;3'UTR;Body;Body;Body;Body;Body;Body;Body;Body
ARHGAP23	cg08991533	2.12753e-05	-0.843193	0.000213441	TSS1500
NKAIN2	cg14981134	2.12921e-05	-0.843175	0.000213441	Body
AKAP13	cg23434264	2.13261e-05	0.843139	0.000213441	Body;Body
BCAS1	cg08927738	2.13113e-05	0.843155	0.000213441	Body
C12orf76	cg18133854	2.13183e-05	-0.843148	0.000213441	Body;Body;Body
FAM107B	cg13492331	2.14901e-05	-0.842968	0.000213544	Body;Body;Body;Body
TMCC2	cg04461890	2.14747e-05	-0.842984	0.000213544	5'UTR
CDK18	cg13946929	2.14639e-05	-0.842995	0.000213544	Body;Body
ERBB3	cg08269173	2.13865e-05	-0.843076	0.000213544	Body
AGAP1	cg16175418	2.14018e-05	-0.84306	0.000213544	Body
RNF19A	cg24399614	2.14387e-05	-0.843022	0.000213544	Body
PIEZO2	cg16946290	2.16328e-05	-0.84282	0.000214706	Body
OSBPL1A	cg09946448	2.1717e-05	0.842733	0.000214738	5'UTR;Body;Body
MAP7	cg14580853	2.17095e-05	-0.842741	0.000214738	TSS200
DLG2	cg16363781	2.18054e-05	-0.842642	0.000214738	Body
TTLL7	cg13060531	2.17807e-05	-0.842667	0.000214738	Body;5'UTR;Body
LRRFIP1	cg26281723	2.17363e-05	0.842713	0.000214738	5'UTR;5'UTR;5'UTR;5'UTR;5'UTR;5'UTR;5'UTR;5'UTR;Body;5'UTR
BOK	cg02291939	2.18164e-05	-0.842631	0.000214738	Body;Body;Body;Body;Body;Body;Body;Body;Body
PIP4K2A	cg09062038	2.17529e-05	-0.842696	0.000214738	Body
SPOCK1	cg12401953	2.18708e-05	0.842575	0.00021502	Body
ELMO1	cg12830546	2.20287e-05	-0.842413	0.000216317	Body;Body;5'UTR
APBB2	cg02694037	2.2456e-05	-0.841981	0.000217193	Body;Body
TPD52	cg19925215	2.24572e-05	-0.84198	0.000217193	Body;Body;Body;Body
DYSF	cg26582555	2.2471e-05	0.841966	0.000217193	TSS1500;TSS1500;TSS1500
SPOCK3	cg02665999	2.2389e-05	-0.842048	0.000217193	5'UTR
CTNNA3	cg05668351	2.23586e-05	-0.842079	0.000217193	Body
TMEFF2	cg15672530	2.23218e-05	-0.842116	0.000217193	1stExon;5'UTR;5'UTR;1stExon
TMC7	cg18412059	2.2415e-05	-0.842022	0.000217193	Body;Body;Body;Body
CSGALNACT1	cg15923359	2.21898e-05	-0.84225	0.000217193	Body;Body;Body
ELMO1	cg03096511	2.23888e-05	-0.842049	0.000217193	Body;Body;Body
TMCC2	cg18195201	2.25087e-05	-0.841928	0.000217193	Body;Body;Body;3'UTR;Body;3'UTR;3'UTR;Body
TMTC2	cg22797210	2.25022e-05	-0.841935	0.000217193	Body
PLCE1	cg04508033	2.2222e-05	-0.842217	0.000217193	Body;Body;Body;Body
PALLD	cg08869319	2.22169e-05	-0.842222	0.000217193	5'UTR
WWTR1	cg11923296	2.22813e-05	-0.842157	0.000217193	Body
DOCK10	cg24483442	2.25055e-05	-0.841932	0.000217193	Body;Body;Body;Body;Body
PIP4K2A	cg02030592	2.26509e-05	-0.841786	0.000218045	TSS1500;5'UTR
TMEFF2	cg11691408	2.26754e-05	-0.841762	0.000218045	Body;Body;Body;Body;Body;Body;Body;Body;Body
PPFIBP2	cg11438377	2.26311e-05	-0.841806	0.000218045	Body
LRP2	cg26844774	2.2703e-05	-0.841735	0.000218058	Body
RNF220	cg20284937	2.27466e-05	-0.841691	0.000218226	3'UTR;3'UTR;3'UTR
UNC5C	cg18821474	2.28064e-05	-0.841632	0.000218297	Body;Body;Body
MAP7	cg26814100	2.27942e-05	-0.841644	0.000218297	Body;Body
APBB2	cg08016336	2.30711e-05	-0.841371	0.000219822	5'UTR;5'UTR;1stExon;Body;Body;Body;Body;Body;Body;Body;Body;Body
RNF19A	cg08072685	2.30269e-05	0.841415	0.000219822	Body
ABCA2	cg14105458	2.30658e-05	-0.841376	0.000219822	Body
TPPP	cg02536437	2.29953e-05	-0.841446	0.000219822	TSS1500
REEP3	cg18731860	2.3099e-05	-0.841344	0.000219836	TSS1500
GRID1	cg04595458	2.31596e-05	-0.841285	0.000220162	1stExon
PIEZO2	cg08398405	2.32889e-05	-0.841159	0.000221138	Body
SPOCK3	cg22186586	2.33555e-05	-0.841094	0.000221518	Body
CAPN3	cg07101926	2.34475e-05	-0.841005	0.000222138	Body
DOCK10	cg04393926	2.35546e-05	-0.840901	0.000222647	5'UTR;5'UTR;Body;Body
RAB40B	cg16601094	2.35456e-05	-0.84091	0.000222647	Body
UNC5C	cg13467274	2.37835e-05	-0.840682	0.000224556	Body
YPEL2	cg13521620	2.38164e-05	-0.840651	0.000224612	Body;Body
ANK3	cg01360545	2.3956e-05	-0.840518	0.000225673	Body;Body;Body
KIAA1324L	cg22616933	2.40809e-05	-0.840399	0.00022614	Body
PLCE1	cg13512927	2.40868e-05	-0.840394	0.00022614	TSS200;TSS200;1stExon;TSS200;5'UTR;TSS200;TSS200
SEMA4D	cg22764285	2.40388e-05	-0.840439	0.00022614	Body
SLCO3A1	cg19945323	2.43311e-05	-0.840164	0.000228176	Body
PLCE1	cg07336123	2.44397e-05	-0.840062	0.000228934	Body;Body;Body;Body;Body;Body;Body;Body;Body;Body;Body
DLG2	cg19474865	2.44668e-05	-0.840037	0.000228934	Body
ERBB3	cg00907267	2.45358e-05	-0.839973	0.000229322	5'UTR;5'UTR
RNF220	cg04274608	2.45803e-05	-0.839931	0.00022948	5'UTR
KANK2	cg23292266	2.46404e-05	0.839875	0.000229784	1stExon;5'UTR
PIP4K2A	cg09273683	2.46763e-05	-0.839842	0.000229861	Body
FAM107B	cg17902702	2.47574e-05	-0.839767	0.000230103	Body
YAP1	cg06542869	2.47319e-05	0.839791	0.000230103	TSS1500;TSS1500;TSS1500
LRRC6	cg10477637	2.48251e-05	-0.839705	0.000230219	Body
MBNL2	cg04814352	2.47979e-05	-0.83973	0.000230219	Body;Body;Body;Body
DIP2B	cg00256150	2.48877e-05	-0.839647	0.000230287	Body
PCSK6	cg19459178	2.48829e-05	-0.839652	0.000230287	Body;Body;Body
PIEZO2	cg25259755	2.49472e-05	-0.839593	0.000230582	Body
ALCAM	cg16339550	2.51258e-05	-0.839429	0.000230687	Body;Body;Body;Body;Body;Body;Body
FAM107B	cg00134210	2.51715e-05	-0.839388	0.000230687	3'UTR;3'UTR
MBNL2	cg11662061	2.50709e-05	-0.839479	0.000230687	5'UTR
FAM13C	cg02024598	2.49979e-05	-0.839546	0.000230687	Body
ELMO1	cg23752007	2.51968e-05	-0.839364	0.000230687	Body
ZNF536	cg11953262	2.52076e-05	-0.839355	0.000230687	Body;Body;Body
NEK11	cg06239593	2.50809e-05	-0.83947	0.000230687	5'UTR;5'UTR;5'UTR
MAP4K4	cg23813732	2.50345e-05	-0.839513	0.000230687	5'UTR;5'UTR
GLDN	cg18601840	2.51462e-05	-0.839411	0.000230687	TSS200;Body
REEP3	cg13992684	2.55298e-05	-0.839063	0.000232868	TSS1500
KLHL32	cg11247129	2.55237e-05	-0.839069	0.000232868	Body
CNDP1	cg03148084	2.55231e-05	-0.839069	0.000232868	Body;Body
SLC5A11	cg00339695	2.56193e-05	-0.838983	0.000233175	Body;Body;Body
HIP1	cg05857060	2.56154e-05	-0.838986	0.000233175	Body
AIF1L	cg08270351	2.56659e-05	-0.838941	0.000233344	Body;Body
APBB2	cg13514532	2.58185e-05	-0.838805	0.000233633	5'UTR;5'UTR;5'UTR
CHN2	cg15253741	2.57431e-05	-0.838872	0.000233633	Body;Body;Body;Body
LRP2	cg00042654	2.58918e-05	-0.838739	0.000233633	Body;Body;Body;Body;Body
DLG2	cg11846494	2.5892e-05	-0.838739	0.000233633	Body
GLTP	cg18888246	2.58238e-05	-0.8388	0.000233633	Body;Body
PCSK6	cg26197665	2.58939e-05	-0.838738	0.000233633	Body;Body;Body;Body
FAM124A	cg26574408	2.57792e-05	-0.83884	0.000233633	TSS200;5'UTR
SYNJ2	cg26701785	2.59238e-05	-0.838711	0.000233651	5'UTR;5'UTR;5'UTR;Body;Body
ANK3	cg22150335	2.59612e-05	-0.838678	0.000233688	5'UTR;TSS1500
SYNJ2	cg12308631	2.60054e-05	-0.838639	0.000233688	Body
SEMA3B	cg12577320	2.60121e-05	-0.838633	0.000233688	Body;Body
UNC5C	cg17412542	2.6104e-05	-0.838551	0.000234009	Body;Body
PIP4K2A	cg07257571	2.60774e-05	-0.838575	0.000234009	Body
SYNJ2	cg16479050	2.62096e-05	-0.838458	0.000234069	Body
BCAS3	cg12676686	2.6271e-05	-0.838404	0.000234069	Body
SYNJ2	cg13735018	2.63844e-05	-0.838305	0.000234069	5'UTR;Body
DIP2B	cg18860041	2.62654e-05	-0.838409	0.000234069	Body;Body;Body;Body
LPP	cg27372135	2.63204e-05	0.838361	0.000234069	Body
SYNJ2	cg17915486	2.63026e-05	-0.838377	0.000234069	TSS1500;TSS1500
RASGRF2	cg22563896	2.63914e-05	-0.838299	0.000234069	Body
TMCC2	cg05983192	2.62395e-05	-0.838432	0.000234069	TSS200;TSS200;TSS200;TSS200;TSS200;TSS200;TSS200
SYNGR2	cg17509128	2.63519e-05	-0.838333	0.000234069	Body
SH3GL3	cg21373438	2.61689e-05	-0.838494	0.000234069	TSS1500
PDE1C	cg12068625	2.64912e-05	-0.838212	0.000234705	5'UTR;5'UTR
CARNS1	cg02830207	2.65288e-05	-0.838179	0.000234788	Body;Body
FAM107A	cg13727237	2.6685e-05	-0.838043	0.00023561	Body;Body
RNF19A	cg23451443	2.67064e-05	-0.838025	0.00023561	Body;Body;Body
MOG	cg02589899	2.66692e-05	-0.838057	0.00023561	Body
CTNNA3	cg05766921	2.68863e-05	-0.837869	0.000236946	Body
CAPN3	cg27372482	2.69958e-05	-0.837775	0.000237441	Body;Body;Body
FAM107B	cg16596070	2.69994e-05	-0.837772	0.000237441	Body
SYNJ2	cg19866578	2.7049e-05	-0.83773	0.000237626	TSS1500;TSS1500
DIP2B	cg15681096	2.71216e-05	-0.837667	0.000238013	Body
CHN2	cg05055322	2.72688e-05	-0.837542	0.000238265	Body;Body;Body;5'UTR
PCSK6	cg07364962	2.72714e-05	-0.83754	0.000238265	TSS1500;TSS1500
CHN2	cg25821754	2.72654e-05	-0.837545	0.000238265	Body;Body
ELMO1	cg23496403	2.72503e-05	-0.837558	0.000238265	Body;Body;Body
BTBD3	cg08282271	2.72932e-05	-0.837521	0.000238265	Body
FAM107B	cg01006294	2.7398e-05	-0.837432	0.00023893	Body;Body
ELMO1	cg18438515	2.7504e-05	-0.837343	0.000239106	Body;Body;Body
ABCC9	cg09711028	2.75042e-05	-0.837342	0.000239106	TSS1500;1stExon;1stExon;1stExon;1stExon;5'UTR;5'UTR;5'UTR;5'UTR
RASGRP3	cg21642391	2.74844e-05	-0.837359	0.000239106	5'UTR;Body
FAM107B	cg08206657	2.75567e-05	-0.837298	0.000239312	5'UTR;5'UTR
SPTLC2	cg18872420	2.77137e-05	-0.837166	0.000240176	Body
PRKCSH	cg08337184	2.76969e-05	-0.83718	0.000240176	Body
PIP4K2A	cg16904399	2.77428e-05	-0.837142	0.000240178	TSS1500
CDK18	cg18592026	2.79047e-05	-0.837006	0.000241079	5'UTR;5'UTR
PALLD	cg22194040	2.78919e-05	-0.837017	0.000241079	Body
PLD1	cg22314684	2.79984e-05	-0.836928	0.000241638	Body;Body;Body;Body;Body;Body;Body
ARHGAP42	cg07378457	2.80808e-05	-0.836859	0.000241849	Body;Body
DNAJC6	cg19057348	2.80576e-05	-0.836879	0.000241849	Body;Body;Body;Body
PRR18	cg14296274	2.81193e-05	-0.836828	0.00024185	Body;Body;Body;Body
RNASE1	cg10817951	2.8139e-05	-0.836811	0.00024185	Body;Body;Body
REEP3	cg24940096	2.8355e-05	-0.836633	0.000242706	Body
CNTN2	cg06784867	2.8334e-05	-0.83665	0.000242706	TSS200;Body;TSS200;TSS200;TSS200;Body
SYNPO2	cg04918504	2.83056e-05	-0.836674	0.000242706	TSS1500;5'UTR;Body
RNF19A	cg04161193	2.82807e-05	-0.836694	0.000242706	Body;Body;Body
RASGRF2	cg15620250	2.84381e-05	-0.836565	0.0002428	5'UTR
SLC5A11	cg15122788	2.84533e-05	-0.836552	0.0002428	Body;Body;Body
CELF2	cg12782801	2.84417e-05	-0.836562	0.0002428	TSS1500;TSS200;5'UTR
DIP2B	cg13505192	2.84982e-05	-0.836515	0.000242934	5'UTR;5'UTR;5'UTR
CHN2	cg02040705	2.8554e-05	-0.83647	0.000243161	Body;Body;Body;Body
CDK18	cg19415796	2.87124e-05	-0.83634	0.000243409	TSS200;TSS200;1stExon;TSS200;5'UTR;TSS200;TSS200
RNF220	cg14797950	2.86143e-05	-0.83642	0.000243409	Body;Body;Body;Body
AGAP1	cg07640213	2.86895e-05	-0.836359	0.000243409	3'UTR;3'UTR
SYNJ2	cg02689008	2.87291e-05	-0.836327	0.000243409	TSS1500;5'UTR;5'UTR
AEBP1	cg09890623	2.86558e-05	-0.836386	0.000243409	TSS1500
ABCA2	cg02820283	2.87684e-05	-0.836295	0.000243494	Body
CHN2	cg17822452	2.88305e-05	-0.836244	0.000243773	5'UTR
FMNL2	cg15705810	2.89716e-05	0.83613	0.000244718	Body
PIP4K2A	cg15183838	2.90011e-05	0.836106	0.000244719	Body
ALCAM	cg02645407	2.90367e-05	-0.836077	0.000244772	Body;Body;Body;Body
RNF220	cg26576706	2.91176e-05	-0.836012	0.000244877	Body;Body;Body;Body
YPEL2	cg07677920	2.90988e-05	-0.836027	0.000244877	ExonBnd;Body
RNF220	cg23557935	2.91531e-05	-0.835984	0.000244877	Body
RNF144A	cg10162251	2.92255e-05	-0.835925	0.000244877	5'UTR
TMC7	cg14885512	2.91961e-05	-0.835949	0.000244877	Body
AGAP1	cg26914931	2.92126e-05	-0.835936	0.000244877	3'UTR;3'UTR
DOCK10	cg14543439	2.93495e-05	-0.835826	0.00024567	Body;TSS1500;TSS1500
CAPN3	cg07321497	2.94795e-05	-0.835722	0.000245723	TSS1500;Body;5'UTR
PEX5L	cg15679590	2.94162e-05	-0.835773	0.000245723	TSS200
CDK18	cg10597549	2.94505e-05	-0.835745	0.000245723	TSS1500
PIEZO2	cg19573129	2.94541e-05	-0.835742	0.000245723	Body;Body;Body
SYNJ2	cg15602202	2.95032e-05	-0.835703	0.000245723	5'UTR;5'UTR
FMNL2	cg16898959	2.962e-05	-0.835611	0.000245958	Body
AGAP1	cg01121910	2.9592e-05	0.835633	0.000245958	Body;TSS200
FMNL2	cg09964370	2.95884e-05	-0.835636	0.000245958	5'UTR;5'UTR;5'UTR;5'UTR
PPFIBP2	cg08119655	2.99795e-05	-0.835327	0.000246301	Body
CHN2	cg14159956	2.99863e-05	-0.835321	0.000246301	5'UTR;5'UTR;5'UTR;5'UTR;5'UTR;5'UTR;5'UTR;5'UTR;Body;5'UTR
CNTN2	cg13592817	2.98613e-05	-0.83542	0.000246301	Body;Body
PTPRK	cg23271885	2.99397e-05	-0.835358	0.000246301	Body;Body
FAM107B	cg05593620	2.97284e-05	-0.835525	0.000246301	TSS1500
UNC5C	cg14101976	2.98091e-05	-0.835461	0.000246301	1stExon
CNTN2	cg03537215	2.98345e-05	-0.835441	0.000246301	Body;Body
DOCK10	cg15930703	2.99481e-05	-0.835351	0.000246301	5'UTR
CNTN2	cg06617202	2.98947e-05	-0.835393	0.000246301	Body
MBP	cg13471491	2.9834e-05	0.835441	0.000246301	Body;Body
ERBB3	cg19258882	2.98038e-05	-0.835465	0.000246301	TSS200;TSS200;5'UTR;5'UTR;Body
SYNJ2	cg19982868	3.03407e-05	-0.835045	0.000248686	Body
PRUNE2	cg27153670	3.03283e-05	-0.835054	0.000248686	Body;Body
CHN2	cg22747501	3.03661e-05	-0.835025	0.000248686	Body;Body
MBNL2	cg05444140	3.04741e-05	-0.834941	0.000249326	5'UTR
ANK3	cg16551122	3.05201e-05	-0.834905	0.000249457	Body
SYNJ2	cg08490759	3.06289e-05	-0.834821	0.000249856	Body;Body;Body
CNTN2	cg15460899	3.06171e-05	-0.83483	0.000249856	Body;Body;Body;Body;Body;Body;Body;Body
ENPP6	cg23202058	3.06941e-05	-0.834771	0.000250143	Body
GAS7	cg08076717	3.07288e-05	-0.834744	0.000250181	Body;Body;Body
SPOCK1	cg04927066	3.07822e-05	-0.834703	0.000250372	Body;Body
FGD6	cg00912772	3.09138e-05	-0.834603	0.000250768	Body;Body
LDLRAP1	cg08450732	3.09033e-05	-0.834611	0.000250768	Body;Body;5'UTR;5'UTR;5'UTR;5'UTR
CHN2	cg09836940	3.09212e-05	-0.834597	0.000250768	Body;Body;Body;Body;Body
TMCC3	cg16282242	3.09534e-05	-0.834572	0.000250785	Body
FUT8	cg23548857	3.10045e-05	-0.834533	0.000250956	Body
CGNL1	cg25782651	3.10787e-05	-0.834477	0.000251312	Body
AGPAT4	cg02995497	3.12163e-05	-0.834372	0.00025145	5'UTR
UGT8	cg15978180	3.11862e-05	-0.834395	0.00025145	Body;Body
GRM3	cg24682512	3.11615e-05	-0.834414	0.00025145	TSS1500
AGAP1	cg22373519	3.12031e-05	-0.834382	0.00025145	Body
ZSWIM6	cg05128755	3.13575e-05	-0.834265	0.000252343	Body;Body;Body;Body
MOG	cg02450267	3.13911e-05	-0.83424	0.00025237	TSS200
KIRREL3	cg17308122	3.14215e-05	-0.834217	0.000252371	TSS1500
SEMA4D	cg22328249	3.14933e-05	-0.834163	0.000252704	Body;Body
KIAA1671	cg09766512	3.15406e-05	-0.834127	0.000252841	Body;Body;Body
MAG	cg13993734	3.16e-05	-0.834082	0.000253074	3'UTR
TMCC2	cg17617683	3.16377e-05	-0.834054	0.000253132	Body;Body;Body
PDE1C	cg04800299	3.17237e-05	-0.83399	0.000253334	Body
RNF220	cg02234734	3.16967e-05	-0.83401	0.000253334	Body
PTPRD	cg14048460	3.18761e-05	-0.833876	0.00025412	5'UTR
RNF220	cg09860921	3.18831e-05	-0.83387	0.00025412	5'UTR;5'UTR
UTRN	cg23948955	3.19554e-05	0.833817	0.00025421	Body
GAS7	cg22603816	3.19496e-05	-0.833821	0.00025421	5'UTR;5'UTR
ARHGEF37	cg20092396	3.21626e-05	-0.833663	0.000255615	Body
PARD3B	cg06492235	3.2335e-05	-0.833536	0.000256617	TSS1500;TSS1500
MBNL2	cg24341515	3.23504e-05	-0.833524	0.000256617	Body
PHACTR2	cg24690314	3.24268e-05	-0.833468	0.000256979	Body;Body
RNF220	cg09522374	3.24648e-05	-0.83344	0.000257036	5'UTR
AGAP1	cg22248286	3.25359e-05	-0.833388	0.000257277	3'UTR
SPOCK2	cg25766677	3.2557e-05	-0.833373	0.000257277	Body;Body
PCSK6	cg21230427	3.27426e-05	-0.833237	0.000258499	Body;Body;Body
SH3GL3	cg04091325	3.3079e-05	-0.832993	0.000260662	1stExon
PALLD	cg07895203	3.30595e-05	-0.833007	0.000260662	5'UTR;5'UTR;5'UTR;TSS1500
SYNJ2	cg08414108	3.31775e-05	-0.832922	0.00026119	TSS1500
DIP2B	cg09812462	3.32482e-05	-0.832871	0.000261501	TSS200;Body
YPEL2	cg16322427	3.33725e-05	-0.832781	0.000261605	TSS1500
RTN4	cg23454082	3.34857e-05	-0.8327	0.000261605	TSS1500;TSS1500;Body
KIAA1755	cg25837317	3.3498e-05	0.832692	0.000261605	Body;Body
FAM107B	cg03760081	3.34748e-05	-0.832708	0.000261605	TSS1500;TSS1500;TSS1500
MAP7	cg25849922	3.34502e-05	-0.832726	0.000261605	Body
TMEM125	cg12078033	3.35125e-05	-0.832681	0.000261605	5'UTR;Body;Body;Body;Body;Body
CDK6	cg22175513	3.35125e-05	0.832681	0.000261605	Body;Body
QDPR	cg26689483	3.34622e-05	-0.832717	0.000261605	Body
LHPP	cg00932063	3.36709e-05	0.832568	0.000262595	3'UTR
PIEZO2	cg01361982	3.37837e-05	-0.832488	0.000263228	5'UTR
APBB2	cg14464517	3.40475e-05	-0.832301	0.000265036	Body
SEMA4D	cg08241494	3.41341e-05	-0.83224	0.000265271	5'UTR;5'UTR
SPTAN1	cg01662894	3.41688e-05	-0.832216	0.000265271	Body
RNF220	cg14845179	3.4173e-05	-0.832213	0.000265271	TSS1500
GRM3	cg04062190	3.42378e-05	-0.832167	0.000265279	TSS1500;TSS1500
RASGRP3	cg03689265	3.42246e-05	-0.832177	0.000265279	Body;Body;Body
ANK3	cg23909237	3.44157e-05	-0.832043	0.000265762	Body;Body;Body;Body
PARD3	cg23855626	3.44276e-05	0.832035	0.000265762	TSS1500
RNF220	cg04167585	3.43689e-05	-0.832076	0.000265762	Body;Body;Body;Body;Body;Body;Body
DOCK10	cg08918640	3.44269e-05	-0.832035	0.000265762	TSS1500;TSS1500;TSS1500;TSS1500;Body;Body
DOCK5	cg19076265	3.46749e-05	-0.831862	0.000267423	Body
TMCC2	cg05284643	3.47768e-05	-0.831792	0.000267961	5'UTR
APBB2	cg14925343	3.49282e-05	-0.831687	0.000268631	5'UTR;5'UTR;5'UTR
AGTPBP1	cg04487654	3.49037e-05	-0.831704	0.000268631	Body;Body;Body
ST18	cg18021927	3.49947e-05	-0.831641	0.000268895	5'UTR
SLAIN1	cg15832221	3.50667e-05	-0.831592	0.000268952	Body
CTNNA3	cg16646257	3.50507e-05	-0.831603	0.000268952	Body;Body
MOG	cg03905442	3.5144e-05	-0.831538	0.000269298	Body
SEMA4D	cg13800130	3.52046e-05	-0.831497	0.000269514	Body;Body;Body
RNF220	cg22154992	3.53638e-05	-0.831388	0.000270484	Body
AIF1L	cg13731741	3.5427e-05	-0.831345	0.000270719	5'UTR;5'UTR;Body;Body
ELMO1	cg15659052	3.55635e-05	-0.831252	0.000271018	Body
CHN2	cg07264607	3.55342e-05	-0.831272	0.000271018	Body
EVI2A	cg22473770	3.55379e-05	-0.831269	0.000271018	5'UTR;5'UTR
CARNS1	cg26595177	3.56906e-05	-0.831166	0.000271737	5'UTR;5'UTR;5'UTR
TYRO3	cg18334761	3.58487e-05	0.831059	0.000272452	Body
PDE6B	cg01152688	3.58498e-05	-0.831058	0.000272452	TSS1500;Body;Body
RNF220	cg16104276	3.59608e-05	-0.830983	0.000272799	5'UTR;5'UTR;5'UTR;Body;Body
RASGRF2	cg06655952	3.59532e-05	-0.830988	0.000272799	Body;Body;Body;Body;Body;Body
RASGRF2	cg08791813	3.59983e-05	-0.830958	0.000272835	Body
YPEL2	cg27599405	3.61841e-05	-0.830833	0.000273249	5'UTR;5'UTR
CHN2	cg03287046	3.61519e-05	-0.830855	0.000273249	TSS1500
PEX5L	cg13276754	3.60918e-05	-0.830895	0.000273249	Body;Body;5'UTR
RNF19A	cg01756700	3.61356e-05	-0.830866	0.000273249	Body
CNTN2	cg01537455	3.63033e-05	-0.830753	0.000273901	Body;Body;Body
ACER3	cg05723839	3.6392e-05	-0.830694	0.000274074	Body
GAS7	cg03756705	3.63809e-05	-0.830702	0.000274074	5'UTR;5'UTR;5'UTR;5'UTR;5'UTR;5'UTR;5'UTR;5'UTR;Body;5'UTR
PIP4K2A	cg01667219	3.6429e-05	-0.83067	0.000274105	3'UTR
FAM13C	cg11703750	3.649e-05	-0.830629	0.000274317	Body
MOG	cg25017994	3.65939e-05	-0.83056	0.00027485	Body;Body
ABCA2	cg14485901	3.66291e-05	-0.830537	0.000274867	TSS1500;TSS1500
RTN4	cg02493260	3.67741e-05	-0.830441	0.000275693	Body;Body;Body;5'UTR
AGTPBP1	cg08415368	3.69046e-05	-0.830354	0.000275693	Body;Body
HIPK1	cg19531057	3.68809e-05	-0.83037	0.000275693	Body
AGAP1	cg23922520	3.68411e-05	-0.830396	0.000275693	Body;Body
PIEZO2	cg07337619	3.68974e-05	-0.830359	0.000275693	Body
FAM107B	cg26411046	3.69393e-05	-0.830332	0.000275705	Body;Body
TMCC2	cg27092613	3.6986e-05	-0.830301	0.000275807	Body;Body
ZNF536	cg02340223	3.72472e-05	-0.83013	0.000277506	Body;Body;Body;Body;Body;Body
RNF144A	cg22070232	3.72871e-05	-0.830104	0.000277556	5'UTR
RBMS3	cg14014990	3.73689e-05	0.83005	0.000277712	TSS1500;TSS1500;TSS1500;TSS1500;TSS1500;Body
PROX1	cg02154110	3.73747e-05	0.830046	0.000277712	Body;Body
APBA2	cg15872712	3.7564e-05	-0.829923	0.00027887	Body
RNF220	cg02661431	3.77424e-05	-0.829808	0.000279015	Body;Body;Body;Body;Body;Body;Body;Body;Body;Body;Body;Body;Body;Body
PTPRK	cg25061860	3.77826e-05	-0.829782	0.000279015	Body;Body;Body
ABHD17B	cg21317723	3.77843e-05	-0.829781	0.000279015	Body;Body
ADORA1	cg12466983	3.76744e-05	-0.829852	0.000279015	5'UTR;Body;5'UTR
APBB2	cg27514091	3.76942e-05	-0.829839	0.000279015	Body;Body;Body
RNF220	cg11723772	3.76251e-05	-0.829884	0.000279015	Body;TSS1500
MOBP	cg21827971	3.7836e-05	-0.829747	0.000279149	TSS1500;5'UTR;5'UTR;Body;Body;Body;Body
PPFIBP2	cg13421019	3.80305e-05	-0.829622	0.000280337	Body
CHN2	cg06986754	3.809e-05	-0.829584	0.000280526	Body;Body;Body
BCAS1	cg05426918	3.83959e-05	-0.829388	0.000280958	Body
CHN2	cg18475523	3.85411e-05	-0.829296	0.000280958	3'UTR;3'UTR;1stExon
HECW2	cg16616765	3.85465e-05	-0.829293	0.000280958	5'UTR;5'UTR
ACER3	cg06736024	3.83511e-05	-0.829417	0.000280958	5'UTR
RASSF2	cg04132379	3.85976e-05	-0.82926	0.000280958	Body;Body;Body
APBB1	cg00337361	3.82869e-05	-0.829458	0.000280958	Body;Body;Body;Body
SEC14L5	cg07140894	3.85259e-05	-0.829306	0.000280958	3'UTR
CHN2	cg00946888	3.82758e-05	-0.829465	0.000280958	5'UTR;5'UTR;TSS200;5'UTR;5'UTR
MBP	cg10542482	3.84512e-05	0.829353	0.000280958	Body
LHPP	cg03932039	3.84975e-05	-0.829324	0.000280958	5'UTR;5'UTR;5'UTR;5'UTR;5'UTR;5'UTR;5'UTR;5'UTR;Body;5'UTR
PTPRK	cg07130494	3.82743e-05	-0.829466	0.000280958	TSS1500
SYNJ2	cg00513338	3.8616e-05	-0.829249	0.000280958	TSS1500;Body
PIP4K2A	cg16658031	3.86203e-05	-0.829246	0.000280958	3'UTR
ENPP2	cg00320790	3.81832e-05	-0.829524	0.000280958	TSS1500;TSS1500;TSS1500;TSS1500
MOG	cg13537510	3.87306e-05	-0.829176	0.00028105	TSS200;Body;TSS200;TSS200;TSS200;Body
ERBB3	cg13271155	3.87123e-05	-0.829188	0.00028105	TSS1500;TSS1500;5'UTR;5'UTR;Body
TMTC2	cg26305064	3.87341e-05	-0.829174	0.00028105	5'UTR;5'UTR;5'UTR;5'UTR;5'UTR;5'UTR;5'UTR;5'UTR;Body;5'UTR
HDAC11	cg19800870	3.8773e-05	-0.829149	0.000281087	Body
VWA1	cg09668627	3.88622e-05	-0.829093	0.000281181	Body
SLCO3A1	cg22260869	3.88801e-05	-0.829082	0.000281181	5'UTR;5'UTR;5'UTR;Body;Body;Body;Body;Body
PIP4K2A	cg14588598	3.88871e-05	-0.829077	0.000281181	3'UTR
FRMD4B	cg18605120	3.89988e-05	-0.829007	0.00028151	Body;Body;Body
AGAP1	cg21368566	3.90001e-05	-0.829006	0.00028151	Body
ZSWIM6	cg15221192	3.91425e-05	-0.828917	0.000281592	Body
DOCK10	cg15773893	3.91425e-05	-0.828917	0.000281592	Body;Body;Body;5'UTR;1stExon
PARD3	cg15645287	3.9136e-05	-0.828921	0.000281592	Body
UNC5C	cg14051567	3.91617e-05	-0.828905	0.000281592	Body;Body
PLD1	cg01212789	3.91804e-05	-0.828893	0.000281592	Body
NEK11	cg20279192	3.92589e-05	-0.828844	0.000281671	Body
NDUFS7	cg11598353	3.92275e-05	-0.828863	0.000281671	Body
AGPAT4	cg10182151	3.93429e-05	-0.828791	0.00028172	Body
TPPP	cg05871207	3.93154e-05	-0.828808	0.00028172	Body;Body;Body;Body;Body;Body;Body;Body;Body
PRUNE2	cg23919160	3.93689e-05	0.828775	0.00028172	Body
FAM107B	cg09978753	3.9401e-05	-0.828755	0.00028172	Body;Body
PIP4K2A	cg02356344	3.95302e-05	-0.828675	0.000282161	Body
RAPGEF6	cg14835701	3.95045e-05	-0.828691	0.000282161	Body;Body;Body;Body;Body;Body;Body;Body;Body;Body;Body
CGNL1	cg26222731	3.96974e-05	-0.828571	0.00028287	Body;Body;Body;Body
ALCAM	cg24685239	3.96829e-05	-0.82858	0.00028287	Body;Body
SGK2	cg19339311	3.97745e-05	-0.828523	0.000283177	TSS1500;Body;Body;Body;Body
FAM107A	cg02493318	3.98467e-05	-0.828479	0.000283358	Body;Body;Body;Body;Body
MBNL2	cg08244802	3.99161e-05	-0.828436	0.000283358	5'UTR;Body;Body
APBB2	cg07177691	3.9936e-05	-0.828423	0.000283358	1stExon;5'UTR;5'UTR
SLCO3A1	cg12626076	3.9933e-05	-0.828425	0.000283358	Body;Body;Body
KIAA1324L	cg08200835	4.00608e-05	-0.828347	0.000284003	5'UTR;1stExon;Body
RNF220	cg23352491	4.01692e-05	-0.82828	0.000284529	TSS1500;Body;Body;Body;Body;Body
RNF19A	cg23938834	4.02143e-05	-0.828252	0.000284607	Body
FAM107B	cg15414028	4.03244e-05	-0.828185	0.000284838	Body;Body
SLCO1A2	cg02988391	4.03483e-05	0.82817	0.000284838	Body;Body
CNTNAP4	cg04215511	4.03495e-05	-0.82817	0.000284838	Body;Body;Body;Body;Body
SYNJ2	cg03920445	4.04193e-05	-0.828127	0.00028509	TSS1500
SPOCK1	cg12005569	4.05686e-05	-0.828036	0.000285153	Body
ZNF536	cg09494672	4.05237e-05	0.828063	0.000285153	5'UTR
TSHZ2	cg19046858	4.05493e-05	-0.828048	0.000285153	Body
PIP4K2A	cg14864972	4.05993e-05	-0.828018	0.000285153	Body;TSS1500
RHOC	cg04859477	4.05231e-05	-0.828064	0.000285153	Body;TSS1500
YPEL2	cg20598124	4.06838e-05	-0.827966	0.000285506	TSS1500;TSS1500
ERBB3	cg09348347	4.08742e-05	-0.827851	0.000286503	Body
TMEFF2	cg24923920	4.08946e-05	-0.827839	0.000286503	5'UTR
NUPR1	cg25288194	4.12211e-05	-0.827642	0.000288138	Body
DLG2	cg22597914	4.12318e-05	-0.827636	0.000288138	Body
AGAP1	cg17498174	4.11958e-05	-0.827657	0.000288138	TSS200
ZEB2	cg20347155	4.12932e-05	-0.827599	0.000288326	Body;Body
ZEB1	cg04623172	4.1404e-05	-0.827533	0.000288858	TSS1500
MAP6D1	cg09179365	4.17563e-05	-0.827323	0.000291072	Body
CHN2	cg24954070	4.18822e-05	-0.827248	0.000291706	Body
FRMD4B	cg06906079	4.20052e-05	-0.827175	0.000292318	Body;Body;Body
LDLRAP1	cg17876463	4.206e-05	-0.827143	0.000292456	Body;Body;Body;Body;Body
APBB2	cg17991991	4.22049e-05	-0.827058	0.000293219	Body;Body
ELMO1	cg04342993	4.22784e-05	-0.827014	0.000293485	Body
DAAM1	cg07747785	4.23222e-05	-0.826989	0.000293544	Body;Body;Body;Body;Body;Body;Body;Body;Body;Body;Body;Body;Body;Body
GAS7	cg14538231	4.23755e-05	-0.826957	0.000293669	Body;Body;Body;Body;Body
UNC5C	cg04281738	4.26091e-05	-0.826821	0.000295043	Body
MAP7	cg27581953	4.28038e-05	0.826707	0.000296145	TSS1500;5'UTR;5'UTR;5'UTR;5'UTR;5'UTR;5'UTR
AGAP1	cg09977684	4.30121e-05	-0.826587	0.000296358	Body;Body;Body
VWA1	cg08426733	4.29399e-05	-0.826628	0.000296358	5'UTR
AGAP1	cg14726668	4.30847e-05	-0.826545	0.000296358	Body;Body;Body;Body;Body
TMCC2	cg23132669	4.30439e-05	-0.826568	0.000296358	TSS1500;TSS1500;Body;Body
MAN2A2	cg13195010	4.28864e-05	-0.826659	0.000296358	TSS1500
CHN2	cg17891486	4.31544e-05	-0.826504	0.000296358	Body
TSHZ2	cg14830513	4.31211e-05	0.826524	0.000296358	Body
LPP	cg23651889	4.30924e-05	-0.82654	0.000296358	Body;Body
TTYH2	cg25133984	4.29435e-05	-0.826626	0.000296358	TSS1500
MAP6D1	cg18196900	4.32106e-05	-0.826472	0.000296409	Body;Body
ADORA1	cg19678564	4.32329e-05	-0.826459	0.000296409	Body;Body;Body
CNTNAP4	cg06309707	4.33032e-05	-0.826419	0.000296647	5'UTR;5'UTR;5'UTR
RNF220	cg01804134	4.33522e-05	-0.82639	0.000296739	Body;Body
NIPAL3	cg27029507	4.34134e-05	-0.826355	0.000296914	Body;Body;Body
FAM107B	cg25832175	4.34541e-05	-0.826332	0.000296948	Body;Body
PDE1C	cg22048246	4.35826e-05	0.826258	0.000297583	Body;Body;Body;Body;Body
KIAA1324L	cg04503054	4.3634e-05	-0.826229	0.000297689	Body;Body;Body;Body;Body;Body;Body;Body;5'UTR;5'UTR
CHN2	cg03201096	4.38838e-05	-0.826086	0.000299149	TSS1500;TSS1500
FUT8	cg22828061	4.40081e-05	-0.826016	0.000299662	Body
MBNL2	cg14712796	4.40668e-05	-0.825982	0.000299662	Body
FAM107B	cg14476968	4.40439e-05	-0.825995	0.000299662	Body
EDIL3	cg16211189	4.41577e-05	-0.825931	0.000300035	5'UTR;5'UTR
B3GAT1	cg06542609	4.42337e-05	-0.825888	0.000300306	Body;Body;5'UTR
PDE1C	cg08534512	4.42809e-05	-0.825861	0.000300382	Body
LPP	cg01341486	4.44336e-05	0.825775	0.000301173	TSS1500;Body;Body
TULP4	cg05959791	4.45957e-05	-0.825684	0.000301691	Body;Body;Body;Body;Body;Body
TPPP	cg16624210	4.45721e-05	-0.825697	0.000301691	Body
UTRN	cg27554127	4.46185e-05	0.825671	0.000301691	Body
MAP7D1	cg18071682	4.48007e-05	-0.825569	0.000301935	Body;Body;Body;Body;5'UTR
SLAIN1	cg08110054	4.48009e-05	-0.825569	0.000301935	Body;Body;Body
CHN2	cg01208787	4.49082e-05	-0.825509	0.000301935	5'UTR;5'UTR
MBNL2	cg01001472	4.47964e-05	-0.825571	0.000301935	5'UTR
SYNJ2	cg22307058	4.4903e-05	-0.825512	0.000301935	Body;Body;Body;Body;Body;Body;Body;Body;Body
PARD3	cg18818371	4.48211e-05	-0.825558	0.000301935	Body
PARD3	cg04024218	4.48402e-05	-0.825547	0.000301935	Body;Body;Body
LPP	cg07584150	4.4976e-05	0.825471	0.000302115	5'UTR
SYNJ2	cg07502612	4.50075e-05	-0.825454	0.000302115	TSS200;5'UTR;5'UTR;5'UTR;5'UTR
CNDP1	cg12811033	4.51846e-05	-0.825355	0.000302822	Body;Body;Body;Body;Body
ZEB2	cg15334909	4.51854e-05	-0.825355	0.000302822	Body
ST18	cg09947155	4.55144e-05	-0.825173	0.000303619	5'UTR
ST18	cg16962803	4.53768e-05	-0.825249	0.000303619	1stExon;5'UTR;5'UTR;Body;1stExon;Body
RNF220	cg17822735	4.54387e-05	-0.825214	0.000303619	Body
ANKS1B	cg07638857	4.55593e-05	-0.825148	0.000303619	5'UTR
CNTN2	cg19917714	4.55186e-05	-0.82517	0.000303619	Body;Body;Body
CELF2	cg14629910	4.54526e-05	-0.825207	0.000303619	Body;Body
AGAP1	cg24431734	4.5533e-05	-0.825162	0.000303619	TSS200;Body;Body;Body;Body;Body;Body
UNC5C	cg24386507	4.56069e-05	-0.825122	0.000303694	5'UTR
FMNL2	cg11994229	4.57901e-05	-0.825021	0.00030467	Body
FAM107A	cg27580173	4.60408e-05	-0.824884	0.000304878	Body
DIP2B	cg12384923	4.59031e-05	-0.824959	0.000304878	TSS1500;Body;Body;Body;Body;Body;Body;Body;Body;Body;Body;Body;Body;Body;Body;Body
NTRK3	cg23596288	4.595e-05	-0.824933	0.000304878	TSS1500;TSS200
AK5	cg05347985	4.59311e-05	-0.824944	0.000304878	Body;Body
TMCC2	cg14599015	4.60193e-05	-0.824895	0.000304878	Body
RTKN	cg11994630	4.60017e-05	-0.824905	0.000304878	Body
APBB2	cg19542542	4.6248e-05	-0.824771	0.000305057	5'UTR;5'UTR;5'UTR
AGAP1	cg24530529	4.62873e-05	-0.824749	0.000305057	Body;Body
ADAP1	cg18127823	4.62012e-05	-0.824796	0.000305057	Body;Body;Body;Body
DLG2	cg00634318	4.62714e-05	-0.824758	0.000305057	Body;Body;Body;Body
RNF220	cg08242458	4.62512e-05	-0.824769	0.000305057	Body
RNF220	cg14986357	4.61355e-05	-0.824832	0.000305057	5'UTR
SH3TC2	cg10630035	4.63557e-05	-0.824712	0.000305267	Body;Body;Body
CTNNA3	cg04141648	4.63925e-05	0.824692	0.000305268	Body;Body;5'UTR
FGD6	cg01534547	4.64695e-05	-0.82465	0.000305533	Body
FMNL2	cg12505929	4.68761e-05	-0.82443	0.000305711	Body
WWTR1	cg00632517	4.66893e-05	-0.824531	0.000305711	Body;Body;Body
RASGRF2	cg17330048	4.68584e-05	-0.82444	0.000305711	Body
FAM107A	cg24659328	4.6903e-05	-0.824416	0.000305711	TSS200;TSS200
TLE1	cg25180634	4.70099e-05	-0.824359	0.000305711	ExonBnd;Body
RNF220	cg15830864	4.69328e-05	-0.8244	0.000305711	TSS200;TSS200;Body;Body;Body;Body
AIF1L	cg15619425	4.68637e-05	-0.824437	0.000305711	Body;Body
KIAA1324L	cg09968582	4.69996e-05	-0.824364	0.000305711	Body;Body
YPEL2	cg05414163	4.65859e-05	-0.824587	0.000305711	TSS1500;TSS1500;Body;Body
RNF220	cg06783003	4.69699e-05	-0.82438	0.000305711	TSS200;Body;Body;Body;Body;Body;Body;Body;Body
SLCO1A2	cg16923485	4.69455e-05	-0.824393	0.000305711	Body;Body
TPD52	cg01288904	4.67409e-05	0.824503	0.000305711	Body
SEMA4D	cg03492094	4.68277e-05	-0.824457	0.000305711	Body;Body;Body;Body;Body
PARD3	cg23548374	4.67069e-05	-0.824522	0.000305711	Body
VWA1	cg08589721	4.70637e-05	-0.82433	0.000305823	TSS1500;TSS1500;TSS1500;TSS1500
BCAS3	cg02064349	4.71603e-05	0.824278	0.000306211	Body;Body
SPOCK3	cg14787656	4.73848e-05	0.824158	0.00030743	Body
ELMO1	cg22412989	4.76132e-05	-0.824036	0.000307504	5'UTR;5'UTR;5'UTR
LHPP	cg23999801	4.75853e-05	0.824051	0.000307504	5'UTR;5'UTR
PARD3B	cg23354894	4.75751e-05	0.824057	0.000307504	Body
AGAP1	cg13770573	4.75419e-05	-0.824074	0.000307504	Body;Body;Body
DACT3	cg13383608	4.76175e-05	-0.824034	0.000307504	Body
PLCL1	cg04403151	4.74396e-05	-0.824129	0.000307504	Body;Body;Body
KIAA1324L	cg16209827	4.76733e-05	-0.824004	0.000307601	TSS1500;TSS1500
CHN2	cg00394901	4.77064e-05	-0.823987	0.000307601	Body
ANK3	cg14391247	4.79238e-05	-0.823872	0.000308764	TSS1500;5'UTR
AHNAK	cg22365167	4.79634e-05	-0.823851	0.000308781	TSS200;Body;Body;Body
DOCK9	cg24179825	4.80128e-05	-0.823825	0.00030886	TSS1500;TSS1500;TSS1500;TSS1500
KIAA1671	cg12842231	4.81075e-05	0.823775	0.000309231	Body
PHLPP1	cg22720686	4.82494e-05	0.8237	0.000309904	ExonBnd;Body
ARHGAP22	cg12497224	4.84769e-05	0.823581	0.000310165	TSS1500;TSS1500;Body;Body;TSS1500;TSS1500
GFAP	cg08156531	4.84509e-05	-0.823595	0.000310165	Body;Body;Body
FAM107B	cg02317258	4.85275e-05	-0.823555	0.000310165	Body;Body;Body;Body;TSS1500;TSS1500;TSS1500;TSS1500
MBNL2	cg16403049	4.84033e-05	-0.82362	0.000310165	Body
ASPA	cg21941611	4.84334e-05	-0.823604	0.000310165	Body;Body;Body;Body;Body;Body
TTYH2	cg19913422	4.83444e-05	-0.82365	0.000310165	Body;Body;5'UTR
ERBB3	cg19869041	4.85504e-05	-0.823543	0.000310165	TSS1500;Body;Body;Body
USP31	cg05737325	4.87077e-05	-0.82346	0.000310694	Body;Body;Body;Body
SLAIN1	cg25403930	4.87061e-05	-0.823461	0.000310694	Body;Body;Body
RNF220	cg19343186	4.88773e-05	-0.823372	0.000311536	Body;Body;Body
TMTC4	cg11961212	4.9091e-05	-0.823261	0.000312253	Body;Body;Body
MOG	cg23105820	4.90473e-05	-0.823284	0.000312253	Body;Body;Body
MOG	cg17242574	4.91021e-05	-0.823256	0.000312253	Body;Body
AGAP1	cg05833610	4.92734e-05	-0.823167	0.000313104	Body;Body;Body
SLAIN1	cg14122653	4.9312e-05	-0.823147	0.000313111	Body
PDE1C	cg09523859	4.9434e-05	-0.823084	0.000313646	Body
PTPRK	cg23913240	4.9494e-05	-0.823053	0.000313788	5'UTR;5'UTR;5'UTR
PPFIBP2	cg18945630	4.96124e-05	-0.822993	0.0003143	Body
MPP6	cg21621538	4.97407e-05	-0.822927	0.000314874	3'UTR
RNF220	cg07348418	4.98414e-05	-0.822875	0.000314905	Body
RHBDL2	cg07292195	4.98968e-05	-0.822847	0.000314905	Body;Body;Body
CNTN2	cg18312078	4.97907e-05	-0.822901	0.000314905	Body;Body;Body
CNTN2	cg26820563	4.98807e-05	-0.822855	0.000314905	TSS200;TSS200;TSS200;TSS200;Body;Body
PARD3	cg15828842	5.00022e-05	-0.822793	0.000315093	Body
PARD3	cg06832449	4.99653e-05	-0.822812	0.000315093	Body;5'UTR;Body;Body;Body;Body;Body
LHPP	cg21390852	5.0157e-05	-0.822715	0.00031583	Body
ANKS1B	cg21026275	5.04384e-05	-0.822572	0.000317362	TSS1500;Body
SLCO3A1	cg17266475	5.07737e-05	-0.822403	0.000319231	Body;Body
GAS7	cg16768966	5.08716e-05	-0.822353	0.000319606	Body;Body
AGAP1	cg20302069	5.09445e-05	-0.822317	0.000319823	Body
RNF19A	cg23034894	5.10156e-05	-0.822281	0.000320006	Body
DYSF	cg12743068	5.10879e-05	0.822245	0.000320006	Body;Body
RTKN	cg02357623	5.10889e-05	-0.822244	0.000320006	Body;Body;Body
PIEZO2	cg11951459	5.12764e-05	0.822151	0.000320915	Body
TMCC2	cg17895623	5.13495e-05	-0.822114	0.000320915	Body;Body;Body;Body;Body;Body;Body
CNTN2	cg01243924	5.1325e-05	-0.822126	0.000320915	5'UTR
UNC5C	cg17401045	5.14337e-05	-0.822072	0.000321201	5'UTR
CPT1A	cg25464950	5.15202e-05	-0.822029	0.0003215	Body;Body
PARD3	cg16895672	5.16761e-05	0.821952	0.00032151	Body
ATP8A1	cg09500171	5.16208e-05	-0.821979	0.00032151	TSS1500
MAG	cg22266001	5.16702e-05	-0.821955	0.00032151	Body
RNF220	cg15240884	5.16434e-05	-0.821968	0.00032151	TSS1500;Body;Body;Body
FAM107B	cg27140216	5.20195e-05	-0.821782	0.000323165	1stExon
RAB40B	cg11815790	5.20027e-05	-0.82179	0.000323165	Body;Body;Body
PIEZO2	cg05312500	5.21994e-05	-0.821694	0.000323366	Body
SAMD12	cg11155112	5.22284e-05	-0.821679	0.000323366	Body
WWTR1	cg15043384	5.21161e-05	-0.821735	0.000323366	TSS1500
MBP	cg09659853	5.22459e-05	-0.821671	0.000323366	5'UTR;5'UTR
MBNL2	cg02838877	5.22296e-05	-0.821679	0.000323366	Body;Body
FILIP1	cg11212463	5.22975e-05	-0.821645	0.000323445	Body;Body;Body
HECW2	cg23912455	5.24266e-05	-0.821582	0.000323902	Body;Body;Body;Body;Body;Body;Body;Body;Body;Body;Body;Body;Body;Body
CDK18	cg18320737	5.24491e-05	-0.821571	0.000323902	TSS1500
HAPLN2	cg24047377	5.25066e-05	0.821543	0.000324017	Body;Body;Body;TSS1500
ALCAM	cg06648780	5.25981e-05	-0.821498	0.000324342	Body;Body;Body;Body
MOG	cg25654517	5.2701e-05	-0.821448	0.000324497	Body;Body;Body;Body;Body
ZEB1	cg00520933	5.27001e-05	-0.821448	0.000324497	5'UTR;5'UTR
CNTN2	cg02914063	5.28026e-05	-0.821398	0.000324882	5'UTR
DYSF	cg09043548	5.28732e-05	-0.821364	0.000325076	TSS200;Body;Body;Body;Body
PTPDC1	cg10099854	5.2922e-05	-0.82134	0.000325137	3'UTR
ANK3	cg01000056	5.30073e-05	-0.821299	0.000325421	1stExon;5'UTR
RNF220	cg06080043	5.30655e-05	-0.821271	0.000325539	Body
UTRN	cg19404616	5.31647e-05	-0.821223	0.000325908	Body
B3GAT1	cg15161691	5.34126e-05	-0.821103	0.000327186	3'UTR
WWTR1	cg02056062	5.35523e-05	-0.821036	0.000327482	Body;Body;Body;Body;Body;Body
PTPDC1	cg08541856	5.35407e-05	-0.821041	0.000327482	Body
PLD1	cg25510569	5.35787e-05	-0.821023	0.000327482	Body;Body
AGAP1	cg23628681	5.38128e-05	-0.820911	0.00032853	Body
ANK3	cg14274656	5.38289e-05	0.820903	0.00032853	5'UTR
KIAA1324L	cg03973191	5.38907e-05	-0.820873	0.000328667	Body
MAP7	cg05956317	5.39337e-05	-0.820853	0.000328688	ExonBnd;ExonBnd;Body;Body
PARD3	cg10447404	5.39753e-05	-0.820833	0.000328701	Body
BCAS1	cg02450219	5.41084e-05	-0.820769	0.000329031	Body;Body
HR	cg26045434	5.41045e-05	-0.820771	0.000329031	Body;Body
MBNL2	cg23598424	5.42394e-05	-0.820707	0.000329347	Body
CNTNAP4	cg09540388	5.4234e-05	-0.82071	0.000329347	Body
MTUS1	cg24485360	5.43856e-05	-0.820637	0.000329968	Body
MBNL2	cg02979491	5.44208e-05	-0.820621	0.000329968	Body
CLASRP	cg07173845	5.47336e-05	-0.820473	0.000331624	Body
EVI2A	cg25563772	5.48213e-05	-0.820431	0.000331914	Body;Body;Body
GAS7	cg15285733	5.52987e-05	-0.820207	0.00033263	Body;Body;Body;Body;TSS1500;TSS1500
PCSK6	cg26172050	5.50386e-05	-0.820329	0.00033263	Body;Body;Body;Body;Body
ZSWIM6	cg25386954	5.5262e-05	-0.820224	0.00033263	Body
APBB2	cg17904897	5.51398e-05	-0.820281	0.00033263	Body
ZEB1	cg19523869	5.52461e-05	0.820232	0.00033263	Body;Body
SPTAN1	cg13508904	5.5215e-05	-0.820246	0.00033263	5'UTR;5'UTR
MAG	cg15761414	5.51333e-05	-0.820284	0.00033263	Body
ST18	cg10923561	5.51285e-05	-0.820287	0.00033263	Body;Body;Body;Body;5'UTR;5'UTR
B3GAT1	cg08822616	5.50856e-05	-0.820307	0.00033263	Body;Body
LPGAT1	cg03979381	5.53428e-05	-0.820186	0.000332655	Body;5'UTR;5'UTR
KIAA1324L	cg24355665	5.56808e-05	-0.820029	0.000334239	Body
WWTR1	cg14557185	5.56864e-05	-0.820026	0.000334239	Body
ELMO1	cg23264877	5.58428e-05	-0.819953	0.000334455	Body;Body;Body
APBB2	cg21832767	5.57717e-05	-0.819986	0.000334455	Body
IGFBP5	cg15650811	5.58418e-05	-0.819954	0.000334455	Body
SLC24A2	cg02203420	5.62301e-05	-0.819774	0.000336051	Body
DDR2	cg13979492	5.62202e-05	-0.819778	0.000336051	Body;TSS1500;TSS1500
PARD3	cg25874150	5.61817e-05	0.819796	0.000336051	Body;Body;Body;5'UTR
TBC1D12	cg09267206	5.62954e-05	-0.819744	0.0003362	TSS1500
ZEB2	cg12571570	5.64897e-05	-0.819654	0.000337118	Body
DOCK5	cg05026786	5.66312e-05	-0.819589	0.000337721	Body
DOCK10	cg05629278	5.71493e-05	-0.819352	0.000340126	Body
SECISBP2L	cg04320095	5.71568e-05	-0.819349	0.000340126	Body;Body
DNAJC6	cg14685907	5.71165e-05	-0.819367	0.000340126	5'UTR;5'UTR;5'UTR
MBP	cg27262850	5.72047e-05	0.819327	0.000340168	Body
RNF220	cg00876376	5.72813e-05	-0.819292	0.000340381	5'UTR
AGPAT4	cg18999855	5.7393e-05	-0.819242	0.000340802	Body;Body
RASSF2	cg03087372	5.75262e-05	-0.819181	0.000341349	5'UTR
DACT3	cg10427074	5.75698e-05	-0.819162	0.000341365	Body;Body;Body
CDK18	cg25327066	5.77011e-05	-0.819102	0.000341723	1stExon;1stExon;5'UTR;1stExon;1stExon;1stExon;5'UTR;1stExon;5'UTR;5'UTR;5'UTR;1stExon;5'UTR;5'UTR;1stExon;1stExon;1stExon;5'UTR;5'UTR;5'UTR;1stExon;5'UTR
STMN1	cg19362196	5.77354e-05	-0.819087	0.000341723	Body;Body
BCAS1	cg05019203	5.77531e-05	-0.819079	0.000341723	5'UTR
ELMO1	cg11422446	5.78258e-05	-0.819046	0.00034191	Body;Body;Body;Body;Body;Body;Body;Body;Body;Body;Body
LRRC6	cg05931860	5.80536e-05	0.818943	0.000342389	Body;Body
FMNL2	cg18715061	5.80229e-05	-0.818957	0.000342389	5'UTR
GAS7	cg06053447	5.7954e-05	-0.818988	0.000342389	Body
ADCY5	cg09357953	5.80711e-05	-0.818935	0.000342389	Body
HECW2	cg14359811	5.85331e-05	0.818729	0.000344869	5'UTR
TMTC4	cg04255756	5.8597e-05	-0.8187	0.000345002	Body
ANK3	cg14393732	5.86523e-05	-0.818675	0.000345084	TSS200;TSS1500;Body
MVB12B	cg00377793	5.89209e-05	-0.818556	0.00034642	Body;Body
RNF220	cg14220329	5.91743e-05	-0.818444	0.000347665	Body;Body
DDR2	cg24249925	5.93125e-05	0.818383	0.000348049	Body
MAP7D1	cg13996489	5.93231e-05	-0.818378	0.000348049	TSS1500;Body;Body
SYNJ2	cg02118886	5.94591e-05	-0.818318	0.000348263	TSS1500;TSS1500
FMNL2	cg14261271	5.94845e-05	-0.818307	0.000348263	Body;Body;Body
APBB2	cg13812971	5.94851e-05	-0.818307	0.000348263	Body
KIAA1324L	cg19961013	5.96913e-05	-0.818216	0.000349226	Body;Body;Body;Body;Body;Body;Body;Body;Body;Body
TRAF3IP1	cg27018554	6.0064e-05	-0.818053	0.000350668	Body;Body
TENM4	cg23048115	6.00472e-05	-0.81806	0.000350668	Body;TSS1500
ERBB3	cg03437318	6.00482e-05	-0.81806	0.000350668	Body;Body;Body;Body
GRID1	cg08138478	6.0132e-05	-0.818023	0.000350819	Body
UNC5C	cg14694154	6.03201e-05	-0.817941	0.000351425	Body;Body
MBNL2	cg12553908	6.02939e-05	-0.817953	0.000351425	TSS1500;TSS1500
SLAIN1	cg07108913	6.05672e-05	-0.817834	0.000352618	Body
TSHZ2	cg25422028	6.07385e-05	0.81776	0.000352955	Body
PALLD	cg20093280	6.07521e-05	0.817754	0.000352955	Body;Body;Body;Body
RNF220	cg00162064	6.07184e-05	-0.817768	0.000352955	TSS1500;TSS200;5'UTR
SLC44A1	cg00237554	6.08226e-05	-0.817723	0.000353118	Body
DOHH	cg03534071	6.11197e-05	-0.817595	0.000353711	Body
AK5	cg09259351	6.11636e-05	-0.817576	0.000353711	3'UTR;3'UTR
LDLRAP1	cg22434421	6.12334e-05	-0.817546	0.000353711	5'UTR;5'UTR
MBNL2	cg09906699	6.1264e-05	-0.817533	0.000353711	Body;Body
FOLH1	cg24400039	6.12322e-05	-0.817547	0.000353711	Body
CNDP1	cg05851240	6.10522e-05	-0.817624	0.000353711	Body;Body;Body
MOG	cg00151089	6.11928e-05	-0.817564	0.000353711	Body;Body
DNM3	cg21825026	6.12437e-05	-0.817542	0.000353711	5'UTR;5'UTR
AKAP13	cg19645258	6.16294e-05	0.817377	0.000355574	5'UTR
CLASP2	cg00662485	6.18678e-05	-0.817275	0.000356703	Body;Body
CLASRP	cg24223782	6.19811e-05	-0.817227	0.000357109	Body
CNTN2	cg27408049	6.22795e-05	-0.8171	0.000357218	3'UTR
LRRC8D	cg25854998	6.21352e-05	-0.817161	0.000357218	5'UTR
CAPN3	cg17891836	6.23428e-05	-0.817073	0.000357218	Body
ANLN	cg01526173	6.22033e-05	-0.817132	0.000357218	Body
SYNJ2	cg18116267	6.22504e-05	-0.817112	0.000357218	Body;Body
PTPRD	cg15077282	6.23355e-05	-0.817076	0.000357218	Body;Body;Body
GRM3	cg22562461	6.20475e-05	-0.817198	0.000357218	Body
PDE1C	cg25604829	6.21834e-05	0.817141	0.000357218	Body
TMCC2	cg21980045	6.24064e-05	-0.817046	0.000357337	ExonBnd;ExonBnd;ExonBnd;Body;Body;Body
FUT8	cg15844989	6.24897e-05	-0.817011	0.000357568	Body;Body;Body
FAM107A	cg14148884	6.2776e-05	-0.81689	0.000358761	Body;Body;Body;Body;Body
ERBB3	cg10869879	6.27842e-05	-0.816887	0.000358761	Body
SLAIN1	cg25253705	6.28434e-05	-0.816862	0.000358853	1stExon
PIP4K2A	cg10029065	6.29472e-05	-0.816819	0.000359199	Body
CNDP1	cg03775901	6.30578e-05	-0.816772	0.000359585	Body
CSGALNACT1	cg11365913	6.31796e-05	-0.816721	0.000359787	TSS1500;TSS1500;TSS1500
ST18	cg09260015	6.31649e-05	-0.816727	0.000359787	Body
SPOCK1	cg03565923	6.33183e-05	-0.816663	0.000360331	Body
SYNJ2	cg10225755	6.36343e-05	-0.816531	0.000361882	Body;Body;Body;Body;Body;Body;Body;Body
ANKS1B	cg14195216	6.37721e-05	0.816474	0.000362419	1stExon;5'UTR
ANKS1B	cg01782711	6.42029e-05	0.816296	0.000364484	Body;Body
FRMD4B	cg05429515	6.42338e-05	-0.816283	0.000364484	3'UTR
SLC5A11	cg26870567	6.42667e-05	-0.81627	0.000364484	TSS1500
SH3TC2	cg26474043	6.43855e-05	-0.816221	0.000364909	TSS1500
APBB1	cg23293410	6.45104e-05	-0.816169	0.000365369	Body;Body;Body
RNF220	cg04139359	6.4606e-05	-0.81613	0.000365414	Body
ALCAM	cg10562732	6.45996e-05	-0.816132	0.000365414	Body;Body
FAXDC2	cg21339819	6.47998e-05	-0.81605	0.000366262	Body;Body;Body
NTRK3	cg01658946	6.49031e-05	-0.816008	0.000366349	Body;Body
GAS7	cg03653088	6.48884e-05	-0.816014	0.000366349	Body
AHNAK	cg14334378	6.5011e-05	-0.815964	0.00036671	TSS1500;Body
SPTLC2	cg26685761	6.51069e-05	-0.815925	0.000366754	5'UTR;Body;Body;Body;Body
MVB12B	cg09229905	6.50916e-05	-0.815931	0.000366754	TSS1500;Body;Body;Body;Body;Body
FAM13C	cg07910110	6.56813e-05	-0.815691	0.000368992	5'UTR;Body;Body;Body;Body;Body;Body;Body;Body
NIPAL3	cg18323236	6.57643e-05	-0.815658	0.000368992	Body;Body;Body;Body
SLC44A1	cg21752492	6.57789e-05	-0.815652	0.000368992	5'UTR;5'UTR
ELMO1	cg14333654	6.57477e-05	-0.815664	0.000368992	Body;Body;Body;Body;Body
SLC24A2	cg23418714	6.59025e-05	-0.815602	0.000368992	5'UTR;5'UTR;5'UTR
PARD3	cg06055960	6.58658e-05	-0.815617	0.000368992	TSS200;5'UTR;5'UTR;5'UTR;5'UTR;5'UTR;Body
AGAP1	cg06179465	6.5817e-05	-0.815636	0.000368992	Body;Body;Body
MPP6	cg25453225	6.58575e-05	-0.81562	0.000368992	Body
AKAP13	cg15961780	6.57545e-05	-0.815662	0.000368992	Body;Body
ANK3	cg07637515	6.60085e-05	-0.815559	0.000369287	Body;Body
AGAP1	cg09042437	6.60438e-05	-0.815545	0.000369287	3'UTR;3'UTR;3'UTR;3'UTR
PHLPP1	cg13598419	6.61964e-05	-0.815483	0.000369892	Body;Body;Body;Body;Body;Body;Body
MFSD6	cg13411286	6.64093e-05	-0.815398	0.000370833	Body
SPTLC2	cg04690379	6.66566e-05	-0.815299	0.000371965	TSS200;TSS200
CPOX	cg08848003	6.67481e-05	-0.815262	0.000371978	Body;Body
OSBPL6	cg07565551	6.67051e-05	-0.815279	0.000371978	Body;Body;Body;Body
KIRREL3	cg11751545	6.69178e-05	0.815195	0.000372675	TSS1500
RASGRF2	cg07183876	6.69866e-05	-0.815167	0.000372809	3'UTR;3'UTR
ANKS1B	cg26097276	6.72087e-05	-0.815079	0.000373546	Body
MBNL2	cg10692863	6.71893e-05	-0.815086	0.000373546	Body;Body;Body
PARD3	cg19884427	6.7334e-05	-0.815029	0.000373993	5'UTR;5'UTR;5'UTR
GAS7	cg05046816	6.73879e-05	-0.815008	0.000374043	Body;Body;Body;Body;Body
PEX5L	cg17767303	6.75473e-05	-0.814945	0.000374429	5'UTR
ZNF536	cg21515692	6.75289e-05	-0.814952	0.000374429	Body;Body;Body
PACS2	cg21170836	6.81229e-05	-0.814718	0.000375126	Body;Body
DYSF	cg03761346	6.7944e-05	0.814788	0.000375126	Body
EDIL3	cg19722082	6.79396e-05	-0.81479	0.000375126	3'UTR
FRYL	cg22017903	6.77418e-05	-0.814868	0.000375126	Body;Body;5'UTR
DOCK5	cg12966202	6.78134e-05	-0.814839	0.000375126	Body
AGAP1	cg00547970	6.78778e-05	-0.814814	0.000375126	Body
LRRFIP1	cg13184448	6.8045e-05	-0.814748	0.000375126	5'UTR;5'UTR;5'UTR;Body;Body;Body;Body;Body
FUT8	cg23619147	6.79692e-05	-0.814778	0.000375126	5'UTR;5'UTR;5'UTR
APBA2	cg18010520	6.80673e-05	-0.81474	0.000375126	Body
LHPP	cg05888284	6.80978e-05	-0.814728	0.000375126	Body
RNF220	cg14985664	6.81722e-05	-0.814698	0.00037515	1stExon;Body
RNF144A	cg12553018	6.86474e-05	-0.814512	0.000377018	Body;Body
DLG2	cg07632141	6.86323e-05	-0.814518	0.000377018	Body;Body;Body;Body;Body;Body;Body;Body;Body;Body;Body;Body;Body;Body
SLC5A11	cg01435766	6.85585e-05	-0.814547	0.000377018	Body;Body
PTPRD	cg18845355	6.90635e-05	-0.81435	0.000379054	5'UTR
ERMN	cg05081953	6.91547e-05	-0.814315	0.000379305	Body
CHN2	cg11323203	6.93372e-05	-0.814244	0.000380055	5'UTR;Body;Body;Body;Body;Body;Body;Body
ELMO1	cg00944067	6.9689e-05	-0.814109	0.000380862	Body;Body;Body
ST18	cg09035546	6.97974e-05	-0.814067	0.000380862	Body;Body;Body
AGAP1	cg19531032	6.96904e-05	-0.814108	0.000380862	Body
ENPP2	cg18118749	6.95783e-05	-0.814151	0.000380862	Body;Body
ANKS1B	cg04138066	6.98042e-05	-0.814064	0.000380862	Body;Body
TUBB4A	cg08032419	6.95395e-05	-0.814166	0.000380862	Body;5'UTR;Body
TPD52	cg09540738	6.97659e-05	-0.814079	0.000380862	5'UTR;Body;1stExon
TMCC3	cg00873953	7.00965e-05	-0.813952	0.000382207	TSS1500;TSS1500;Body;Body;TSS1500;TSS1500
TMCC3	cg01728092	7.07682e-05	-0.813696	0.000385617	5'UTR;Body
INPP5A	cg15414565	7.09457e-05	0.813628	0.000386332	TSS200
PALLD	cg23050404	7.10698e-05	0.813581	0.000386755	Body;Body
HIP1	cg17623869	7.12272e-05	-0.813521	0.000387252	Body
ST18	cg04597221	7.1254e-05	-0.813511	0.000387252	5'UTR;Body;Body;Body;5'UTR;Body
ANKS1B	cg22365906	7.14012e-05	-0.813456	0.000387799	3'UTR
ABCA8	cg23305168	7.17712e-05	-0.813316	0.000389555	Body
DYSF	cg25571693	7.18665e-05	-0.81328	0.000389819	Body;Body
FOLH1	cg03943186	7.19424e-05	-0.813252	0.000389976	Body;Body;Body
RTN4	cg00462004	7.20735e-05	-0.813203	0.000390433	Body;Body;Body;Body
B3GAT1	cg25369862	7.23033e-05	-0.813117	0.000391424	5'UTR
DIP2B	cg01485708	7.25508e-05	-0.813025	0.000392068	Body
ARHGAP33	cg14684297	7.25634e-05	-0.81302	0.000392068	Body
SYNJ2	cg15092622	7.25571e-05	-0.813022	0.000392068	Body
MBP	cg07184627	7.26571e-05	-0.812985	0.00039232	5'UTR;5'UTR;5'UTR
LHPP	cg05511005	7.27424e-05	-0.812953	0.000392526	Body
BCAS3	cg16030207	7.29947e-05	-0.81286	0.000393633	Body
SLAIN1	cg21978892	7.30543e-05	-0.812838	0.0003937	Body
GRID1	cg02775275	7.31695e-05	-0.812795	0.00039399	Body
SYNJ2	cg13609306	7.32027e-05	-0.812783	0.00039399	Body;Body
FAM13C	cg12593132	7.33157e-05	-0.812741	0.000394344	Body
UNC5C	cg17405618	7.36002e-05	-0.812636	0.000395364	5'UTR;Body
DLG2	cg02223684	7.35599e-05	-0.812651	0.000395364	Body
MRPL48	cg18115721	7.36982e-05	-0.8126	0.000395381	5'UTR;5'UTR
PALLD	cg05707511	7.36951e-05	0.812601	0.000395381	Body
BCAS3	cg26627687	7.39032e-05	-0.812525	0.000396226	Body;Body
TMCC2	cg17332023	7.39726e-05	-0.812499	0.000396343	5'UTR;5'UTR;5'UTR
PHLPP1	cg08085664	7.41063e-05	-0.812451	0.00039655	Body
ZEB2	cg10502206	7.40706e-05	-0.812464	0.00039655	Body
ADIPOR2	cg25627956	7.43822e-05	-0.81235	0.000397532	5'UTR;5'UTR
CGNL1	cg00227856	7.43853e-05	-0.812349	0.000397532	Body
PIP4K2A	cg16913135	7.47217e-05	-0.812226	0.000399074	Body;Body;Body;Body;Body;Body;Body;Body
MAG	cg02127209	7.47993e-05	-0.812198	0.000399233	TSS1500;TSS1500;TSS1500
CNTN2	cg09221297	7.49941e-05	-0.812127	0.000400017	5'UTR
SPEF2	cg24892139	7.54638e-05	-0.811958	0.000402265	5'UTR;5'UTR
LRRC8D	cg20714264	7.55674e-05	-0.81192	0.000402559	5'UTR;5'UTR
DLG2	cg00138624	7.57674e-05	-0.811849	0.000403006	Body;Body;Body
EML1	cg08717672	7.58314e-05	0.811826	0.000403006	Body
ANK3	cg09097748	7.57623e-05	-0.81185	0.000403006	Body;Body
EMX2OS	cg26495303	7.58446e-05	-0.811821	0.000403006	5'UTR;5'UTR
PTPRD	cg02029696	7.58945e-05	-0.811803	0.000403014	Body;Body;Body;Body;Body;Body;Body
CNTNAP4	cg05630943	7.60132e-05	-0.81176	0.000403388	TSS1500;TSS1500;TSS1500
AGAP1	cg05014640	7.67092e-05	-0.811512	0.000406822	Body;Body;Body
APBB2	cg04568895	7.68208e-05	-0.811473	0.000407155	5'UTR;5'UTR;5'UTR
CHN2	cg25803199	7.70242e-05	0.8114	0.000407615	3'UTR
NTRK3	ch.15.1497565F	7.70542e-05	-0.81139	0.000407615	Body;Body
PPP1R14A	cg15552051	7.70253e-05	-0.8114	0.000407615	TSS200;Body
INPP5A	cg12417955	7.71046e-05	-0.811372	0.000407623	Body
ATP8A1	cg13212407	7.71598e-05	-0.811352	0.000407656	5'UTR;5'UTR
INPP5A	cg19807317	7.76196e-05	0.81119	0.000407926	Body
NIPAL3	cg02961394	7.7523e-05	-0.811224	0.000407926	Body;Body
PDE1C	cg13819299	7.7551e-05	-0.811214	0.000407926	Body
PTPRK	cg14862864	7.77002e-05	-0.811162	0.000407926	5'UTR
SPOCK2	cg22548266	7.76701e-05	-0.811172	0.000407926	TSS200
BCAS3	cg10588135	7.73221e-05	0.811295	0.000407926	TSS200;TSS200;TSS200
MAN2A2	cg21903611	7.7588e-05	-0.811201	0.000407926	Body
CHN2	cg00073322	7.72727e-05	-0.811313	0.000407926	5'UTR;TSS1500;1stExon
SEMA4D	cg12304273	7.75215e-05	-0.811225	0.000407926	Body;Body;Body
MAG	cg24717731	7.74335e-05	-0.811256	0.000407926	Body
FGD6	cg03270053	7.78812e-05	-0.811098	0.000408193	TSS200;Body;Body;Body;Body;Body;Body;Body;Body;Body;Body;Body;Body;Body;Body;Body
YPEL2	cg10708739	7.7898e-05	-0.811092	0.000408193	Body
PPFIBP2	cg03253477	7.78091e-05	-0.811124	0.000408193	Body
CNTN2	cg23553197	7.79922e-05	-0.811059	0.00040843	5'UTR
AGTPBP1	cg00779638	7.81115e-05	-0.811018	0.00040857	3'UTR
SLAIN1	cg12592874	7.8166e-05	-0.810999	0.00040857	5'UTR;5'UTR;5'UTR;5'UTR
APBB1	cg13423254	7.81642e-05	-0.810999	0.00040857	Body;Body
SEMA4D	cg03328727	7.87641e-05	-0.81079	0.000411439	Body;Body
AMOTL1	cg06798591	7.896e-05	-0.810722	0.000412053	Body;Body;Body
HECW2	cg02514318	7.89805e-05	-0.810715	0.000412053	Body
DOCK10	cg03340451	7.90575e-05	-0.810688	0.000412197	Body
EZR	cg10225499	7.91296e-05	-0.810663	0.000412315	Body
APBB1	cg03707208	7.91924e-05	-0.810642	0.000412384	Body;Body;Body
KIRREL3	cg21164311	7.94015e-05	-0.810569	0.000413215	5'UTR;5'UTR
TULP4	cg10296548	7.95828e-05	-0.810507	0.0004139	TSS1500;Body;Body;5'UTR
DIP2B	cg11369927	7.97839e-05	-0.810438	0.000414687	Body
EDIL3	cg10013350	8.0011e-05	-0.81036	0.000415609	TSS1500
AGAP1	cg20882681	8.02499e-05	-0.810278	0.00041659	Body
PIEZO2	cg17414320	8.06961e-05	-0.810125	0.000418645	TSS200;TSS200;Body;Body;Body;Body
TTLL7	cg03959147	8.07574e-05	-0.810105	0.000418703	Body;Body
SLC44A1	cg01070538	8.09027e-05	-0.810055	0.000419196	Body
NTRK3	cg21327469	8.10931e-05	-0.809991	0.000419897	Body;Body;Body;Body
PARD3B	cg03025473	8.11388e-05	-0.809975	0.000419897	TSS1500;5'UTR;5'UTR;5'UTR;5'UTR;5'UTR;1stExon;1stExon;1stExon;1stExon;1stExon
LPP	cg03945529	8.14236e-05	0.809879	0.000420125	5'UTR;5'UTR;5'UTR
PALLD	cg22587857	8.13797e-05	-0.809894	0.000420125	Body;Body;Body
HIP1	cg18017575	8.13319e-05	-0.80991	0.000420125	Body;Body
GRM3	cg00269140	8.14348e-05	-0.809875	0.000420125	Body
CDK18	cg07713493	8.13166e-05	-0.809915	0.000420125	3'UTR;3'UTR;3'UTR;3'UTR;3'UTR
SYNJ2	cg15230057	8.16819e-05	-0.809792	0.000421139	TSS200;TSS200;TSS200;TSS200;TSS200;TSS1500
ELOVL1	cg05282874	8.19279e-05	-0.809709	0.000421188	Body
RTN4	cg15913875	8.18852e-05	-0.809723	0.000421188	5'UTR;5'UTR
REEP3	cg08287513	8.18644e-05	-0.80973	0.000421188	Body
SEMA4D	cg27196954	8.17462e-05	-0.80977	0.000421188	Body
TTYH2	cg04299621	8.19441e-05	0.809703	0.000421188	Body;Body
PSEN1	cg05981968	8.21e-05	-0.809651	0.00042173	Body
SYNJ2	cg04366863	8.22468e-05	-0.809602	0.000422224	Body;Body;Body
DLG2	cg03712659	8.27339e-05	-0.809439	0.00042329	TSS1500;Body;Body;Body;Body
FGD6	cg23218272	8.26372e-05	-0.809471	0.00042329	Body;Body;Body;Body
TPD52	cg23342367	8.25857e-05	-0.809488	0.00042329	Body
OSBPL3	cg01591025	8.27919e-05	-0.80942	0.00042329	5'UTR
WWTR1	cg14691963	8.26738e-05	-0.809459	0.00042329	Body
ERBB3	cg12289371	8.28099e-05	-0.809414	0.00042329	Body
SLCO1A2	cg06941127	8.2613e-05	-0.809479	0.00042329	Body
EML1	cg10368548	8.28734e-05	0.809392	0.000423355	Body
RNF144A	cg21566771	8.30907e-05	-0.80932	0.000424205	Body;Body;Body
SPOCK1	cg06438559	8.32111e-05	0.80928	0.000424408	Body;Body
AKAP13	cg25510609	8.32322e-05	-0.809273	0.000424408	TSS1500
RTN4	cg11328270	8.32932e-05	-0.809253	0.000424459	Body
SLC5A11	cg15355400	8.35203e-05	-0.809178	0.000425356	Body;Body;Body;Body;5'UTR;5'UTR
CNDP1	cg16891318	8.38655e-05	-0.809064	0.000426854	TSS1500;TSS200
LPP	cg04496578	8.40505e-05	-0.809003	0.000427534	Body;Body
RASGRF2	cg09496599	8.41305e-05	-0.808977	0.00042768	Body
CHN2	cg20831584	8.43485e-05	-0.808905	0.000428527	TSS200;Body;5'UTR;Body;Body
ELOVL1	cg01054615	8.46004e-05	-0.808822	0.000429545	Body
EMX2OS	cg06734940	8.46747e-05	0.808798	0.000429661	Body
ADAP1	cg07630041	8.47482e-05	-0.808774	0.000429681	TSS200;Body;Body;Body;Body
PPFIBP2	cg25844590	8.47817e-05	-0.808763	0.000429681	Body
RAB40B	cg08795515	8.49054e-05	-0.808723	0.000429785	Body;Body;Body;Body
MAN2A2	cg08260179	8.48576e-05	-0.808738	0.000429785	Body;Body
KIRREL3	cg01775559	8.49823e-05	0.808698	0.000429914	Body;Body;Body;TSS1500
ANO4	cg11411535	8.50976e-05	-0.80866	0.000430236	5'UTR;5'UTR
FMNL2	cg23482132	8.51694e-05	-0.808637	0.000430338	TSS1500;TSS1500;TSS1500;TSS1500
DNAJC6	cg06874109	8.56339e-05	-0.808486	0.000432423	5'UTR
DNAJC6	cg17758446	8.56982e-05	-0.808465	0.000432485	5'UTR;Body
CHN2	cg08781425	8.58286e-05	-0.808423	0.000432881	5'UTR;Body;5'UTR
INPP5A	cg01542452	8.60393e-05	0.808355	0.000433682	1stExon;5'UTR
SPTLC2	cg16402644	8.61381e-05	-0.808323	0.000433917	Body;Body
RBMS3	cg25350798	8.64084e-05	-0.808236	0.00043438	Body
ANK3	cg15014008	8.6416e-05	-0.808234	0.00043438	Body;Body
PEX5L	cg19417183	8.64383e-05	-0.808226	0.00043438	5'UTR
NT5DC1	cg02400799	8.62967e-05	-0.808272	0.00043438	TSS1500;TSS1500;TSS1500
AGAP1	cg17754975	8.66852e-05	-0.808147	0.000434899	Body;Body
HECW2	cg18053869	8.66982e-05	-0.808143	0.000434899	Body
ELMO1	cg04136149	8.66043e-05	-0.808173	0.000434899	TSS1500;TSS1500
TMTC2	cg01602666	8.68737e-05	-0.808087	0.000435256	TSS200
LPP	cg25037104	8.68522e-05	0.808094	0.000435256	Body;Body;Body
CPT1A	cg09737197	8.7215e-05	0.807978	0.000436704	5'UTR;5'UTR
HHATL	cg18817801	8.74438e-05	-0.807905	0.000437586	Body;Body;Body
GFAP	cg16343401	8.78177e-05	-0.807786	0.000439194	Body;Body
RNF220	cg11251215	8.79808e-05	-0.807734	0.000439746	TSS1500
AK5	cg11437746	8.80946e-05	-0.807698	0.000440051	Body;Body;Body;Body;Body
RNASE1	cg10197238	8.8188e-05	-0.807669	0.000440253	TSS1500;TSS1500;TSS1500;TSS1500;TSS1500;TSS1500
PALLD	cg01349691	8.84105e-05	-0.807599	0.0004411	5'UTR
RHBDL2	cg17498811	8.84751e-05	-0.807578	0.000441158	Body
SEMA4D	cg01700248	8.8658e-05	-0.807521	0.000441806	Body;Body;Body;Body;Body
BOK	cg03072665	8.87788e-05	-0.807483	0.000442144	TSS1500
PDE6B	cg11959896	8.90698e-05	-0.807391	0.000443064	5'UTR;5'UTR
TLE1	cg13895650	8.90356e-05	-0.807402	0.000443064	5'UTR;5'UTR
PALLD	cg24952240	8.93045e-05	-0.807318	0.000443624	5'UTR;Body;Body
MAP6D1	cg05339633	8.9342e-05	-0.807306	0.000443624	Body;Body
PHACTR2	cg24598922	8.93092e-05	-0.807317	0.000443624	Body;Body
MBNL2	cg14579056	8.94767e-05	-0.807264	0.000443764	Body;Body;Body;Body;Body
AK5	cg20709092	8.9469e-05	-0.807267	0.000443764	5'UTR
ELMO1	cg21086690	8.97761e-05	-0.807171	0.000444984	5'UTR;5'UTR
ZSWIM6	cg18259253	8.99579e-05	0.807114	0.00044562	Body;Body
BCAS3	cg19457909	9.03861e-05	-0.806982	0.00044721	Body;Body
TMEFF2	cg22354905	9.03465e-05	-0.806994	0.00044721	ExonBnd;ExonBnd;Body;Body;Body
PEX5L	cg05398130	9.0487e-05	-0.80695	0.000447444	Body
EDIL3	cg06962436	9.06539e-05	-0.806899	0.000447811	Body;Body
GAS7	cg10720287	9.06688e-05	-0.806894	0.000447811	5'UTR;5'UTR;5'UTR;Body
CNTN2	cg08681864	9.076e-05	-0.806866	0.000447997	Body;5'UTR;5'UTR;TSS1500;TSS1500
PARD3	cg25256866	9.09325e-05	-0.806813	0.000448582	Body;Body;Body;Body;Body;Body;Body;Body;Body;Body;Body
MOG	cg00433866	9.11846e-05	-0.806735	0.00044956	Body
PDE1C	cg19763428	9.12599e-05	-0.806712	0.000449665	Body
PARD3	cg14486782	9.15651e-05	-0.806619	0.000450889	Body;Body;Body;Body;Body;Body;Body;Body
HECW2	cg26443248	9.18327e-05	-0.806537	0.000450889	5'UTR
MOG	cg17375177	9.16897e-05	-0.806581	0.000450889	Body;Body;Body;Body
DOCK9	cg04821942	9.18148e-05	-0.806542	0.000450889	3'UTR
RNF220	cg08715595	9.18108e-05	-0.806543	0.000450889	TSS1500;5'UTR;TSS1500;Body
DAAM1	cg05265730	9.1689e-05	-0.806581	0.000450889	Body;Body;Body;Body;Body;Body
LARP6	cg03578041	9.22211e-05	-0.806418	0.000451605	TSS1500;TSS1500
DOCK5	cg05043716	9.21459e-05	-0.806441	0.000451605	Body;Body
RNF220	cg08525590	9.22495e-05	-0.80641	0.000451605	Body
SYNPO2	cg18637832	9.22409e-05	-0.806412	0.000451605	TSS1500;TSS1500
MOG	cg06122864	9.20536e-05	-0.806469	0.000451605	Body
MSRB3	cg04204737	9.2521e-05	0.806327	0.000452138	Body;Body;Body;Body
ANK3	cg24332570	9.24489e-05	-0.806349	0.000452138	Body
SLC7A11	cg05371417	9.25204e-05	-0.806327	0.000452138	TSS200
SPOCK1	cg09864183	9.27224e-05	-0.806266	0.000452857	5'UTR;5'UTR;5'UTR;5'UTR;Body;Body;Body;Body;Body;Body;Body;Body
AHNAK	cg14171514	9.28208e-05	-0.806236	0.000453072	Body
AGAP1	cg07546943	9.29349e-05	-0.806202	0.000453175	Body
AGAP1	cg00834223	9.29941e-05	-0.806184	0.000453175	Body;Body
FMNL2	cg12226948	9.3005e-05	-0.806181	0.000453175	Body;Body;Body;Body
TYRO3	cg25906537	9.3115e-05	-0.806147	0.000453182	5'UTR
SEMA4D	cg07905034	9.31033e-05	-0.806151	0.000453182	Body;Body
OSBPL1A	cg11320244	9.33129e-05	-0.806088	0.00045388	5'UTR
LHPP	cg09985802	9.34458e-05	0.806048	0.000454261	1stExon;5'UTR
MAP4K5	cg23893897	9.35333e-05	-0.806021	0.000454421	5'UTR
DIP2B	cg23905126	9.37522e-05	-0.805956	0.00045522	Body;Body
FMNL2	cg04515004	9.39221e-05	-0.805905	0.000455514	Body;Body;Body;Body;Body;Body;Body;Body;Body;Body;Body
GFAP	cg23242944	9.38887e-05	0.805915	0.000455514	Body
MAP7D1	cg11974897	9.4124e-05	-0.805844	0.000456228	Body;Body;Body
GAS7	cg12697325	9.44098e-05	0.805759	0.000457347	Body;Body;Body;Body;Body;Body;Body;Body;5'UTR;5'UTR
AGTPBP1	cg16088563	9.44992e-05	-0.805732	0.000457514	Body;Body
DNAJC6	cg21119717	9.47117e-05	-0.805669	0.000458011	Body
SLAIN1	cg03134792	9.46596e-05	-0.805684	0.000458011	Body;Body
CGNL1	cg22101188	9.48438e-05	-0.80563	0.000458291	Body;Body;Body;Body;Body;Body
SYT9	cg23006065	9.49894e-05	-0.805586	0.000458291	Body
TPD52	cg16496585	9.48932e-05	-0.805615	0.000458291	Body
AGAP1	cg19853999	9.49828e-05	-0.805588	0.000458291	Body;Body;Body;Body;Body;Body
PTPRK	cg13720215	9.51179e-05	-0.805548	0.000458645	Body
PTPN14	cg15895782	9.53222e-05	-0.805488	0.000459365	Body
CLASP2	cg01704198	9.56826e-05	-0.805381	0.000460038	TSS200;TSS200;TSS200;TSS200;TSS200;5'UTR;5'UTR;TSS200;Body;5'UTR
DYSF	cg02091207	9.56322e-05	-0.805396	0.000460038	Body;Body;Body;Body
SLC44A1	cg17230724	9.55433e-05	-0.805422	0.000460038	Body
DOHH	cg08334575	9.55735e-05	-0.805414	0.000460038	Body
APBB2	cg06970472	9.58907e-05	-0.80532	0.000460773	Body
MOG	cg14656245	9.59884e-05	-0.805291	0.000460977	Body;Body
DOHH	cg15648729	9.61995e-05	-0.805229	0.000461724	Body;Body
AKAP13	cg04173714	9.63935e-05	-0.805172	0.000462389	Body;Body;Body;Body;Body
LHPP	cg00920262	9.65365e-05	0.80513	0.000462809	Body;Body
CNDP1	cg16029351	9.71389e-05	-0.804954	0.000465429	3'UTR
TRAPPC10	cg24791257	9.72566e-05	-0.80492	0.000465726	TSS1500
AGAP1	cg21195462	9.74714e-05	-0.804858	0.000466486	Body;Body;Body;Body;Body
YPEL2	cg12340687	9.76052e-05	-0.804819	0.000466591	Body;TSS1500
FAM124A	cg08471972	9.75897e-05	-0.804823	0.000466591	Body;Body;Body;Body
ANK3	cg16134349	9.76993e-05	0.804792	0.000466672	Body;Body
HIPK1	cg24552463	9.77753e-05	0.80477	0.000466672	TSS1500;TSS1500;TSS1500;TSS1500
LHPP	cg13651246	9.77901e-05	-0.804765	0.000466672	ExonBnd;Body
EDIL3	cg10617796	9.81716e-05	-0.804655	0.000468224	5'UTR
PPFIBP2	cg15853612	9.83104e-05	-0.804615	0.000468619	Body;Body
RNASE1	cg05153345	9.88453e-05	-0.804461	0.000470899	TSS1500;TSS1500;TSS1500;5'UTR;Body;5'UTR
ZEB2	cg16677726	9.90797e-05	-0.804394	0.000471746	TSS1500;TSS200;5'UTR
ASPA	cg07732644	9.92681e-05	-0.80434	0.000471835	Body
MAP6D1	cg15787985	9.91868e-05	-0.804363	0.000471835	TSS1500;Body;Body;Body
LRP2	cg06736678	9.92246e-05	-0.804352	0.000471835	Body
DOCK10	cg02441556	9.95753e-05	-0.804252	0.000472218	Body;Body;Body
APBB1	cg21139291	9.95275e-05	-0.804266	0.000472218	Body
FAM227A	cg05341460	9.95418e-05	0.804262	0.000472218	5'UTR
FMNL2	cg19928793	9.94509e-05	-0.804288	0.000472218	Body
ZEB2	cg06621864	9.96908e-05	-0.804219	0.000472497	Body
APBB2	cg21080367	9.99844e-05	-0.804136	0.000473619	Body
AGAP1	cg23088921	0.000100128	-0.804095	0.000474032	Body
LHPP	cg14646641	0.000100199	-0.804074	0.000474099	Body;Body;Body;Body;Body
PTPDC1	cg08398749	0.000100391	0.80402	0.000474736	Body
MAP4K5	cg07463167	0.000100617	-0.803956	0.000475535	Body;Body
APBB1	cg24312918	0.000100877	-0.803883	0.000476491	TSS1500
SECISBP2L	cg21714530	0.000100934	-0.803867	0.000476491	Body
ANK3	cg00510507	0.000101237	0.803781	0.000477651	TSS200
ASPHD1	cg20401945	0.000101355	-0.803748	0.00047794	TSS1500;TSS1500
MEIS1	cg14553338	0.000101542	-0.803695	0.000478349	ExonBnd;Body
ERMN	cg27565363	0.000101557	-0.803691	0.000478349	Body;Body;Body
CDK18	cg00150033	0.000101697	-0.803652	0.000478472	5'UTR;5'UTR
GOLIM4	cg23531585	0.000101659	0.803663	0.000478472	Body
UGT8	cg01991861	0.000101851	-0.803609	0.000478922	Body;Body;Body
SYNJ2	cg11540979	0.000102285	-0.803488	0.000480691	Body;Body
FUT8	cg15612817	0.000102484	-0.803432	0.000481177	5'UTR;5'UTR;5'UTR;Body;Body
TULP4	cg06331276	0.000102503	-0.803427	0.000481177	5'UTR;5'UTR
FAXDC2	cg02145748	0.000103403	-0.803177	0.000485126	TSS1500
FAM107B	cg25731655	0.000103639	-0.803112	0.000485962	Body;Body;Body
MBNL2	cg06946593	0.000103747	-0.803082	0.000486192	Body;Body
AHDC1	cg11929702	0.000103932	-0.803031	0.000486268	5'UTR
CHN2	cg16539741	0.000104122	-0.802979	0.000486268	Body
QDPR	cg08758727	0.000104077	-0.802992	0.000486268	Body;Body
OSBPL3	cg00697703	0.000104099	-0.802985	0.000486268	3'UTR;Body;3'UTR;Body;Body;Body;Body;Body;Body;Body;Body
RNF144A	cg17764325	0.0001042	-0.802958	0.000486268	Body
FMNL2	cg11703383	0.000104205	-0.802956	0.000486268	Body;Body
TMTC4	cg05645787	0.000103963	-0.803023	0.000486268	Body
ZEB2	cg03303633	0.000104229	-0.80295	0.000486268	TSS1500
UNC5C	cg21574186	0.000104352	-0.802916	0.000486384	Body
LRRC8D	cg12252164	0.000104371	-0.802911	0.000486384	TSS1500;TSS1500
RNF220	cg08124156	0.000104462	-0.802886	0.000486537	5'UTR;5'UTR;5'UTR
PCSK6	cg19295451	0.000104765	-0.802803	0.000487673	5'UTR;5'UTR
AGPAT4	cg16324516	0.000104865	-0.802776	0.00048787	Body
SH3TC2	cg19523892	0.000105173	-0.802692	0.000488756	3'UTR
SEMA4D	cg03107125	0.000105141	-0.8027	0.000488756	Body;Body;Body;Body;Body;Body;Body;Body
TMTC2	cg02850602	0.000105319	-0.802652	0.000489094	Body
LRP2	cg02361027	0.000105363	-0.80264	0.000489094	3'UTR;Body
LPP	cg04535966	0.000105578	-0.802581	0.000489579	Body;Body;Body
CNTN2	cg10892778	0.000105585	-0.802579	0.000489579	Body
MTUS1	cg20108327	0.000105689	-0.802551	0.00048979	3'UTR
RASGRF2	cg21633422	0.000105832	-0.802512	0.000489859	Body
BCAS3	cg15463356	0.000105881	0.802499	0.000489859	5'UTR;5'UTR;Body;Body;Body;Body;Body;Body;Body
TRPM6	cg12755955	0.000105801	-0.802521	0.000489859	Body;Body;Body;Body;Body;Body
PDE1C	cg18439283	0.000105963	-0.802477	0.000489969	5'UTR
ABCA8	cg02081773	0.000106028	-0.802459	0.000489999	5'UTR;5'UTR;5'UTR
DNALI1	cg21488617	0.000106289	0.802389	0.000490931	Body
UGT8	cg25892041	0.000106478	-0.802338	0.000491259	5'UTR
NKAIN2	cg14705099	0.000106426	-0.802352	0.000491259	Body;Body;5'UTR
RAB40B	cg02942614	0.000106556	-0.802317	0.000491347	3'UTR;Body;3'UTR;Body;Body;Body;Body;Body;Body;Body;Body
PTPRD	cg14439952	0.000106628	-0.802297	0.000491408	TSS1500
S1PR5	cg05197971	0.000106749	-0.802265	0.000491422	Body;Body;Body
TMEFF2	cg22742965	0.000106702	-0.802278	0.000491422	Body;Body;Body;Body;Body
CNTN2	cg06165437	0.000107141	-0.802159	0.000492956	Body;5'UTR;Body
ATP8A1	cg03640051	0.000107287	-0.80212	0.000493355	Body;Body;Body;Body;Body
INPP5A	cg11740348	0.0001074	-0.80209	0.000493602	Body
PARD3	cg26473493	0.000107542	0.802052	0.000493981	TSS1500
ADCY5	cg07366462	0.000107602	-0.802036	0.000493984	Body;Body;Body
GAS7	cg24969642	0.000107901	-0.801956	0.000495085	3'UTR;Body;3'UTR;Body;Body;Body
ELMO1	cg26919836	0.000107996	-0.801931	0.000495247	5'UTR;5'UTR
RASSF2	cg06358270	0.000108497	-0.801798	0.000496725	TSS1500;5'UTR
HECW2	cg20649663	0.000108468	0.801805	0.000496725	Body;Body
ANKS1B	cg07910460	0.000108419	-0.801818	0.000496725	Body;Body;Body;Body
TENM4	cg27042373	0.000108635	-0.801761	0.000497088	Body;Body
ELOVL1	cg08541862	0.000108891	-0.801693	0.000497984	TSS1500
FAM107B	cg25838487	0.000109268	-0.801594	0.000499433	5'UTR
CNTNAP4	cg03072569	0.000109556	-0.801518	0.0005002	Body
AHNAK	cg20544725	0.000109518	-0.801528	0.0005002	Body;Body;Body;Body;Body;Body
ASPA	cg02228185	0.000109847	-0.801441	0.000501104	Body;Body
PTPRK	cg06524722	0.000109874	-0.801434	0.000501104	Body
SLAIN1	cg14231401	0.000110107	-0.801373	0.000501621	Body
RNF220	cg21674250	0.000110058	-0.801386	0.000501621	Body
BOK	cg15416215	0.000110294	-0.801324	0.000502195	Body
AIF1L	cg05787293	0.000110543	-0.801259	0.000503054	Body;Body
UGT8	cg17578306	0.000110736	-0.801209	0.000503657	Body;Body
PGAP2	cg19654882	0.000110915	-0.801162	0.000504198	Body;Body;Body
SGK2	cg10114550	0.000111375	-0.801042	0.00050491	Body;Body
MAP6D1	cg13805986	0.000111203	-0.801087	0.00050491	Body;Body;Body;Body;Body;Body;Body;Body;Body;Body;Body;Body;Body;Body;Body;Body
TMCC2	cg21643547	0.000111363	-0.801045	0.00050491	Body
PIEZO2	cg00930688	0.000111371	0.801043	0.00050491	TSS200;TSS200
ADORA1	cg07455506	0.000111133	-0.801105	0.00050491	Body;Body;Body
PALLD	cg05554956	0.000111712	-0.800955	0.000505892	Body
HIP1	cg00361176	0.000111675	-0.800964	0.000505892	Body;Body;Body;Body
RAB40B	cg21902759	0.000111794	-0.800934	0.000505985	5'UTR;Body;Body;Body
QDPR	cg12202171	0.000112116	-0.80085	0.000506895	TSS1500;TSS1500
ANK3	cg24160569	0.000112072	0.800862	0.000506895	Body;Body;Body
AGAP1	cg17845070	0.000112241	-0.800818	0.000507185	5'UTR;5'UTR
GAS7	cg04267691	0.000112337	0.800793	0.000507343	Body;Body
ANK3	cg20835656	0.000112771	-0.800682	0.000508209	Body;Body;Body;Body
AK5	cg11788604	0.000112595	-0.800727	0.000508209	TSS1500
ANK3	cg25212578	0.000112651	-0.800712	0.000508209	TSS1500;5'UTR;Body
DYSF	cg04782241	0.000112773	-0.800681	0.000508209	Body
CNDP1	cg04274445	0.000113013	-0.800619	0.000509016	3'UTR;3'UTR
KIAA1671	cg26494782	0.000113412	-0.800517	0.000510537	Body;Body
PARVA	cg12592297	0.00011361	-0.800467	0.000510603	Body
MAG	cg11902728	0.000113609	-0.800467	0.000510603	Body
TENM4	cg20102608	0.000113512	-0.800492	0.000510603	1stExon
MAG	cg15005368	0.000113876	-0.800399	0.00051152	5'UTR;5'UTR;5'UTR;5'UTR
ZNF536	cg19738281	0.000114019	-0.800363	0.000511887	TSS1500
ADAP1	cg11600991	0.000114226	-0.80031	0.000512543	Body;Body
RTN4	cg01146238	0.000114852	-0.800151	0.000515071	3'UTR;3'UTR
MOG	cg02475474	0.000115057	-0.800099	0.000515274	Body;Body;Body;Body
ADAP1	cg10078683	0.000115058	-0.800099	0.000515274	Body
SEMA3B	cg17190441	0.000115144	-0.800077	0.000515274	Body
ALCAM	cg13182233	0.000115139	-0.800078	0.000515274	TSS1500;TSS1500;TSS1500;TSS1500
MFSD6	cg15794584	0.000115432	0.800004	0.000516287	Body
PARD3B	cg02926266	0.000115675	0.799943	0.000517097	Body
PEX5L	cg01323371	0.000115789	-0.799915	0.000517327	Body
PARVA	cg24537772	0.000115876	-0.799893	0.000517437	Body
PARD3	cg20919854	0.000115983	-0.799866	0.000517639	Body;Body;Body
ANK3	cg01021234	0.000116668	-0.799695	0.000520139	Body
FEZ1	cg19751824	0.000116637	-0.799702	0.000520139	Body;Body
PTPRD	cg08995041	0.000117496	-0.799488	0.000523529	Body
NKAIN2	cg13341412	0.000117554	-0.799474	0.000523529	1stExon;5'UTR
TENM4	cg04481773	0.000117929	-0.799381	0.000524743	Body;Body;Body
INPP5A	cg11624078	0.000117987	-0.799367	0.000524743	Body
RBMS3	cg17305837	0.000118078	-0.799344	0.000524743	5'UTR;5'UTR
AIF1L	cg25954354	0.000118026	-0.799357	0.000524743	Body;Body;Body;Body;Body
ST18	cg19534919	0.000118292	-0.799291	0.000524854	5'UTR
AGPAT4	cg14170337	0.000118174	-0.79932	0.000524854	5'UTR;5'UTR
BACE1	cg05966608	0.00011823	-0.799307	0.000524854	Body
MEIS1	cg22979501	0.000118386	-0.799268	0.00052499	5'UTR;Body;TSS1500;TSS1500
SLC5A11	cg10929980	0.000118761	-0.799176	0.000526096	Body
DYSF	cg14122836	0.000118714	-0.799187	0.000526096	Body
ANLN	cg01504356	0.000118994	-0.799118	0.000526802	5'UTR
CCDC173	cg07487848	0.000119047	0.799105	0.000526802	Body
TMTC2	cg17391672	0.000119307	0.799042	0.000527651	Body;Body;Body;Body;Body
ZEB1	cg00440043	0.000119365	-0.799027	0.000527651	Body
SGK2	cg14573741	0.000119696	0.798946	0.000527713	Body;Body
APBB2	cg15989892	0.000119665	-0.798954	0.000527713	Body;TSS1500;TSS1500;Body
ALCAM	cg24273728	0.000119628	-0.798963	0.000527713	Body;Body
FGD6	cg21803181	0.000119649	-0.798958	0.000527713	Body;Body;Body;Body;Body;Body;Body;Body;Body;Body
CNTNAP4	cg03393488	0.00011968	-0.79895	0.000527713	Body;Body
CHN2	cg24562373	0.000119997	-0.798873	0.000528759	5'UTR;5'UTR;Body;Body;Body;Body
MVB12B	cg16723673	0.000120153	-0.798835	0.000529169	1stExon;1stExon
PTPN14	cg25274263	0.000120574	0.798732	0.000529191	Body
SLAIN1	cg08504583	0.00012051	-0.798748	0.000529191	5'UTR;5'UTR
AGAP1	cg09309282	0.000120666	-0.79871	0.000529191	Body;Body
TULP4	cg11815984	0.000120434	-0.798767	0.000529191	Body;5'UTR
RNF220	cg15231795	0.000120489	-0.798753	0.000529191	Body;TSS1500
CELF2	cg22529499	0.000120302	-0.798799	0.000529191	1stExon;5'UTR
RNF220	cg19158567	0.000120327	-0.798793	0.000529191	Body
APBB2	cg25186248	0.000120643	-0.798716	0.000529191	Body;Body;Body;Body
LHPP	cg26078803	0.000121113	-0.798602	0.000530692	Body;Body;Body
PHACTR2	cg19852921	0.000121135	-0.798596	0.000530692	5'UTR;5'UTR
MBNL2	cg10104948	0.000121555	-0.798495	0.000532248	Body;Body
ANK3	cg09418771	0.000121655	-0.798471	0.000532407	Body;Body;Body
KCNJ2	cg00928751	0.000122029	-0.798381	0.000533256	Body;Body;Body;Body;Body;Body
ADAP1	cg05085844	0.000122041	-0.798378	0.000533256	Body;Body;Body
SEMA3B	cg22229016	0.000121929	-0.798405	0.000533256	3'UTR
FAM107B	cg18124377	0.000122113	-0.798361	0.000533292	TSS200
ST18	cg26905261	0.000122214	-0.798336	0.000533357	TSS200
RNF144A	cg26320419	0.000122256	-0.798326	0.000533357	Body;Body;Body;Body;Body;Body;Body
FAM124A	cg13142213	0.000122593	-0.798246	0.000534548	5'UTR
UGT8	cg08287903	0.000122758	-0.798206	0.000534902	5'UTR
TPD52	cg01490091	0.000122931	-0.798165	0.000534902	Body;Body
FRYL	cg19212779	0.000122911	-0.798169	0.000534902	Body;Body
FAM107A	cg01446393	0.000122895	-0.798173	0.000534902	TSS1500;5'UTR;5'UTR;TSS1500;TSS1500
EML1	cg15574357	0.000123052	-0.798136	0.000535153	TSS1500;Body;Body
CDKN1C	cg02953912	0.000123524	-0.798023	0.000536923	TSS200;Body;Body;Body
ANO4	cg14107382	0.000123945	-0.797923	0.000538472	Body
ADORA1	cg06157470	0.000124065	-0.797895	0.000538713	5'UTR;5'UTR;5'UTR
TMEM63A	cg09209794	0.000124229	-0.797856	0.000538916	Body
CLASP2	cg09543660	0.000124306	-0.797838	0.000538916	5'UTR;5'UTR
AGAP1	cg13971232	0.000124269	-0.797846	0.000538916	TSS1500;TSS1500;TSS1500;Body;Body;Body
MAST4	cg19355078	0.000124447	-0.797804	0.000539251	Body
RNF144A	cg02342216	0.000124675	-0.79775	0.000539957	Body;Body;Body;Body;Body
AKAP13	cg07803501	0.000124787	0.797724	0.00054016	TSS1500;5'UTR
MBNL2	cg07793372	0.000125221	-0.797622	0.000541475	Body;Body
UTRN	cg20668812	0.000125176	-0.797632	0.000541475	Body
FMNL2	cg25751974	0.000125477	-0.797561	0.000542303	Body
DIP2B	cg06489912	0.000125615	-0.797529	0.000542619	TSS200;TSS200
FAM107B	cg05297352	0.000126024	-0.797433	0.000544104	3'UTR;3'UTR;3'UTR;3'UTR;3'UTR;3'UTR;3'UTR
APBB1	cg17194960	0.000126258	-0.797378	0.000544205	Body;Body;Body;Body
TMCC3	cg12134308	0.000126309	-0.797367	0.000544205	Body
SPTAN1	cg22912535	0.000126137	-0.797407	0.000544205	Body
FAM107B	cg06218787	0.000126181	-0.797396	0.000544205	5'UTR;5'UTR;5'UTR;5'UTR;Body
TF	cg20123637	0.0001264	-0.797345	0.000544316	5'UTR;5'UTR;5'UTR;Body;Body;Body;Body;Body;Body
MBNL2	cg13895393	0.000126468	-0.797329	0.000544327	Body
SYNJ2	cg15085633	0.000126689	-0.797278	0.000544998	Body;Body
PLCE1	cg24373619	0.000127112	0.79718	0.00054579	5'UTR;Body;Body
TULP4	cg08821618	0.000127077	-0.797188	0.00054579	Body
STOX2	cg24003866	0.000127135	-0.797174	0.00054579	Body;Body
KIAA1324L	cg24310667	0.000126973	-0.797212	0.00054579	Body
DNAJC6	cg07891716	0.000127313	-0.797133	0.000546069	Body;Body;Body
DOCK10	cg02277012	0.000127331	-0.797129	0.000546069	3'UTR;3'UTR
NIPAL3	cg02336364	0.000127527	-0.797083	0.000546441	TSS1500
MBNL2	cg05041591	0.000127549	-0.797078	0.000546441	Body;Body;Body;Body;Body
PTPRD	cg08022079	0.000127773	-0.797026	0.000547119	Body;Body;Body;Body;Body
SLCO3A1	cg02633036	0.000127983	-0.796978	0.000547459	1stExon
DPYSL5	cg00689308	0.000127928	-0.79699	0.000547459	5'UTR;5'UTR
C10orf90	cg06354984	0.000128131	-0.796943	0.000547803	Body
MOG	cg24938286	0.000128195	-0.796929	0.000547803	Body;Body
ARHGAP33	cg06845980	0.000128501	-0.796858	0.000548268	TSS1500;TSS1500;Body
INPP5A	cg10808367	0.000128409	-0.796879	0.000548268	3'UTR;3'UTR;1stExon
LRRC8D	cg10208609	0.000128494	-0.79686	0.000548268	Body;Body
FMNL2	cg00203364	0.000128676	-0.796818	0.000548731	Body
KIAA1324L	cg22719826	0.000128868	-0.796774	0.000549269	5'UTR;5'UTR;5'UTR
LARP6	cg27099951	0.000128988	-0.796746	0.000549468	5'UTR;1stExon
ANK3	cg20135031	0.000129046	-0.796733	0.000549468	Body
ST18	cg17369510	0.000129238	-0.796689	0.000549782	5'UTR
AGAP1	cg06430772	0.000129252	-0.796686	0.000549782	Body
OSBPL3	cg19881433	0.0001294	-0.796652	0.000550131	5'UTR;5'UTR
RASGRF2	cg18774170	0.000129606	-0.796605	0.000550725	Body;5'UTR;Body;Body;Body
MBNL2	cg08081780	0.00012982	-0.796556	0.000551353	Body;Body
UNC5C	cg05121379	0.000130856	-0.79632	0.000555471	Body;Body;Body
AGAP1	cg02611811	0.000131083	-0.796269	0.000556007	5'UTR;5'UTR;5'UTR;5'UTR;5'UTR;5'UTR
MBNL2	cg08731516	0.000131116	0.796261	0.000556007	TSS1500;TSS1500
AGAP1	cg08489779	0.000131416	-0.796193	0.000556804	Body;Body
RNF220	cg11519930	0.000131504	-0.796173	0.000556804	TSS1500
TMTC4	cg16695453	0.000131442	-0.796187	0.000556804	Body;Body
INPP5A	cg07249433	0.000132649	-0.795916	0.00055782	Body
PALLD	cg15560912	0.000131826	0.796101	0.00055782	Body;Body
PTK2	cg14774290	0.00013243	0.795965	0.00055782	5'UTR;Body
LHPP	cg06851445	0.000132213	-0.796014	0.00055782	Body;Body;Body
MPP6	cg10678266	0.000132206	-0.796015	0.00055782	Body
AGAP1	cg15365028	0.000132425	-0.795966	0.00055782	TSS1500;TSS1500
AGAP1	cg04011135	0.000132584	-0.79593	0.00055782	Body;Body;Body
KLHL32	cg13693703	0.000132367	-0.795979	0.00055782	Body
YPEL2	cg16535752	0.000132249	-0.796006	0.00055782	ExonBnd;Body
EML1	cg09209510	0.000132416	-0.795968	0.00055782	Body;Body;Body;Body;Body;Body;Body;Body;Body;Body;Body
KIRREL3	cg19105462	0.000132125	-0.796033	0.00055782	Body;Body;Body
MEIS1	cg06880482	0.00013268	-0.795909	0.00055782	Body;Body;Body
GAS7	cg13287175	0.000132026	-0.796056	0.00055782	Body;Body;Body
PIP4K2A	cg07972410	0.000132499	-0.795949	0.00055782	5'UTR;5'UTR
PARD3	cg00859888	0.000132844	-0.795872	0.000558139	Body
TLE1	cg14545418	0.000132893	-0.795861	0.000558139	Body;Body;Body
TMCC3	cg02313013	0.000132957	-0.795847	0.000558139	Body;Body;Body
CNDP1	cg07055397	0.000133064	-0.795823	0.000558306	Body;Body;Body
SEC14L5	cg13426198	0.000133278	-0.795775	0.000558925	Body;TSS1500;Body
MAST4	cg06003834	0.000133677	-0.795686	0.000560315	Body;Body
SIRT2	cg14566508	0.000133968	-0.795621	0.000561251	TSS1500;TSS1500
LDB3	cg03303359	0.000134324	0.795542	0.00056246	Body;Body;Body
DIP2B	cg19925256	0.000134626	-0.795475	0.000562878	Body
PHACTR2	cg11157127	0.000134585	-0.795484	0.000562878	Body;Body
AGAP1	cg14930335	0.000134514	-0.7955	0.000562878	Body;Body;Body;Body
BCL2L1	cg08466983	0.000134719	0.795455	0.000562982	Body;Body;Body;Body;5'UTR;5'UTR
SH3TC2	cg03279381	0.000134857	-0.795424	0.000562997	Body;Body
PARD3B	cg10786047	0.000134807	-0.795435	0.000562997	Body;Body;Body;Body;Body;Body;Body
LACC1	cg13487505	0.000134936	-0.795407	0.000563043	Body;Body;Body;Body;Body;Body;Body;Body;Body;Body;Body;Body;Body;Body
[truncated: 5,109 more rows]
